# Supplementary material for: The clinical-stage drug BTZ-043 accumulates in murine tuberculosis lesions and efficiently acts against Mycobacterium tuberculosis
Source: Nat Commun. 2025 Jan 18;16:826. doi: 10.1038/s41467-025-56146-9 (PMC11742723; doi:10.1038/s41467-025-56146-9)
Supplement: Supplementary file 4 — Supplementary data 1 [file 41467_2025_56146_MOESM4_ESM.xlsx]

## Sheet: Raw data LCMS BTZ-043 total
Sample ID	Sample		Sample Type	Area BTZ-043total	Area IS	Area Ratio	IS Conc. (ng/mL)	Calculated Conc. (ng/mL)	Comments
	No. of mouse	Sampling time [h]
Group 2; 2.5 mg/kg		RUN02
G2_21 PV A1 5501-aR2-101	21	pre-value	Plasma	0	111217	0	3000	No Peak
G2_22 PV A1 5501-aR2-104	22	pre-value	Plasma	0	88569	0	3000	No Peak
G2_23 PV A1 5501-aR2-107	23	pre-value	Plasma	0	87605	0	3000	No Peak
G2_21 1h A1 5501-aR2-102	21	1	Plasma	54800	91234	0.601	3000	282
G2_22 1h A1 5501-aR2-105	22	1	Plasma	53687	89283	0.601	3000	282
G2_23 1h A1 5501-aR2-108	23	1	Plasma	47156	91037	0.518	3000	243
G2_21 4h A1 5501-aR2-103	21	4	Plasma	3145	92624	0.034	3000	16
G2_22 4h A1 5501-aR2-106	22	4	Plasma	2219	93512	0.0237	3000	11.2
G2_23 4h A1 5501-aR2-109	23	4	Plasma	3841	91422	0.042	3000	19.8
G2_24 30m A1 5501-aR2-110	24	0.5	Plasma	81673	90088	0.907	3000	425
G2_25 30m A1 5501-aR2-113	25	0.5	Plasma	90301	94154	0.959	3000	450
G2_26 30m A1 5501-aR2-116	26	0.5	Plasma	129642	88645	1.46	3000	686
G2_24 2h A1 5501-aR2-111	24	2	Plasma	23229	150834	0.154	6000	145	double IS
G2_25 2h A1 5501-aR2-114	25	2	Plasma	14388	90534	0.159	3000	74.6
G2_26 2h A1 5501-aR2-117	26	2	Plasma	12165	93149	0.131	3000	61.3
G2_24 8h A1 5501-aR2-112	24	8	Plasma	401	93416	0.00429	3000	2.09
G2_25 8h A1 5501-aR2-115	25	8	Plasma	4294	96704	0.0444	3000	20.9
G2_26 8h A1 5501-aR2-118	26	8	Plasma	404	96852	0.00418	3000	2.04
Group 3; 5 mg/kg		RUN02
G3_31 PV A1 5501-aR2-119	31	pre-value	Plasma	0	93146	0	3000	No Peak
G3_32 PV A1 5501-aR2-122	32	pre-value	Plasma	0	86082	0	3000	No Peak
G3_33 PV A1 5501-aR2-125	33	pre-value	Plasma	0	96600	0	3000	No Peak
G3_31 1h A1 5501-aR2-120	31	1	Plasma	112721	90011	1.25	3000	587
G3_32 1h A1 5501-aR2-123	32	1	Plasma	79566	92593	0.859	3000	403
G3_33 1h A1 5501-aR2-126	33	1	Plasma	113156	95164	1.19	3000	558
G3_31 4h A1 5501-aR2-121	31	4	Plasma	4843	91278	0.0531	3000	25
G3_32 4h A1 5501-aR2-124	32	4	Plasma	4793	107789	0.0445	3000	20.9
G3_33 4h A1 5501-aR2-127	33	4	Plasma	7715	91605	0.0842	3000	39.6
G3_34 30m A1 5501-aR2-128	34	0.5	Plasma	182603	90046	2.03	3000	951
G3_35 30m A1 5501-aR2-131	35	0.5	Plasma	245710	89417	2.75	3000	1290
G3_36 30m A1 5501-aR2-134	36	0.5	Plasma	171626	88543	1.94	3000	909
G3_34 2h A1 5501-aR2-129	34	2	Plasma	44180	94029	0.47	3000	220
G3_35 2h A1 5501-aR2-132	35	2	Plasma	30644	95816	0.32	3000	150
G3_36 2h A1 5501-aR2-135	36	2	Plasma	48413	97333	0.497	3000	233
G3_34 8h A1 5501-aR2-130	34	8	Plasma	2185	84627	0.0258	3000	12.2
G3_35 8h A1 5501-aR2-133	35	8	Plasma	1649	89912	0.0183	3000	8.68
G3_36 8h A1 5501-aR2-136	36	8	Plasma	4400	95581	0.046	3000	21.7
Group 1; 250 mg/kg microcrystalline		RUN04
G1_11 PV A2 5501-aR4-101	11	pre-value	Plasma	0	32146	0	3000	No Peak
G1_12 PV A2 5501-aR4-104	12	pre-value	Plasma	0	45550	0	3000	No Peak
G1_13 PV A2 5501-aR4-107	13	pre-value	Plasma	0	41637	0	3000	No Peak
G1_11 1h A2 5501-aR4-102	11	1	Plasma	332831	45352	7.34	3000	7920
G1_12 1h A2 5501-aR4-105	12	1	Plasma	382142	42002	9.1	3000	9820
G1_13 1h A2 5501-aR4-108	13	1	Plasma	343223	41919	8.19	3000	8830
G1_11 4h A2 5501-aR4-103	11	4	Plasma	89216	49132	1.82	3000	977
G1_12 4h A2 5501-aR4-106	12	4	Plasma	125453	42389	2.96	3000	1590
G1_13 4h A2 5501-aR4-109	13	4	Plasma	221473	43621	5.08	3000	2740
G1_14 30m A2 5501-aR4-110	14	0.5	Plasma	318776	41666	7.65	3000	8250
G1_15 30m A2 5501-aR4-113	15	0.5	Plasma	300875	43365	6.94	3000	7480
G1_16 30m A2 5501-aR4-116	16	0.5	Plasma	256875	45841	5.6	3000	6040
G1_14 2h A2 5501-aR4-111	14	2	Plasma	214875	42595	5.04	3000	5440
G1_15 2h A2 5501-aR4-114	15	2	Plasma	273032	44159	6.18	3000	6670
G1_16 2h A2 5501-aR4-117	16	2	Plasma	333873	44077	7.57	3000	8170
G1_14 8h A2 5501-aR4-112	14	8	Plasma	45749	47310	0.967	3000	519
G1_15 8h A2 5501-aR4-115	15	8	Plasma	30342	47891	0.634	3000	339
G1_16 8h A2 5501-aR4-118	16	8	Plasma	10032	47226	0.212	3000	111
Group 4; 50 mg/kg		RUN04
G4_41 PV A2 5501-aR4-119	41	pre-value	Plasma	0	45226	0	3000	No Peak
G4_42 PV A2 5501-aR4-122	42	pre-value	Plasma	0	41054	0	3000	No Peak
G4_43 PV A2 5501-aR4-125	43	pre-value	Plasma	0	42686	0	3000	No Peak
G4_41 1h A2 5501-aR4-120	41	1	Plasma	313289	42961	7.29	3000	7870
G4_42 1h A2 5501-aR4-123	42	1	Plasma	159599	42532	3.75	3000	4040
G4_43 1h A2 5501-aR4-126	43	1	Plasma	266596	46820	5.69	3000	6140
G4_41 4h A2 5501-aR4-121	41	4	Plasma	45744	49442	0.925	3000	496
G4_42 4h A2 5501-aR4-124	42	4	Plasma	72729	43435	1.67	3000	900
G4_43 4h A2 5501-aR4-127	43	4	Plasma	27560	47945	0.575	3000	307
G4_44 30m A2 5501-aR4-128	44	0.5	Plasma	322796	48862	6.61	3000	7130
G4_45 30m A2 5501-aR4-131	45	0.5	Plasma	290101	42892	6.76	3000	7300
G4_46 30m A2 5501-aR4-134	46	0.5	Plasma	390932	43109	9.07	3000	9780
G4_44 2h A2 5501-aR4-129	44	2	Plasma	117823	48339	2.44	3000	2620
G4_45 2h A2 5501-aR4-132	45	2	Plasma	61303	45230	1.36	3000	1460
G4_46 2h A2 5501-aR4-135	46	2	Plasma	89704	45285	1.98	3000	2130
G4_44 8h A2 5501-aR4-130	44	8	Plasma	27030	56235	0.481	3000	256
G4_45 8h A2 5501-aR4-133	45	8	Plasma	45364	45254	1	3000	538
G4_46 8h A2 5501-aR4-136	46	8	Plasma	10605	44643	0.238	3000	125
Group 5; 250 mg/kg		RUN04
G5_51 PV A2 5501-aR4-137	51	pre-value	Plasma	5282	45234	0.117	3000	59.5
G5_52 PV A2 5501-aR4-140	52	pre-value	Plasma	0	47647	0	3000	No Peak
G5_53 PV A2 5501-aR4-143	53	pre-value	Plasma	7771	46722	0.166	3000	86.3
G5_51 1h A2 5501-aR4-138	51	1	Plasma	280936	45067	6.23	3000	6720
G5_52 1h A2 5501-aR4-141	52	1	Plasma	359942	45529	7.91	3000	8530
G5_53 1h A2 5501-aR4-144	53	1	Plasma	221778	44978	4.93	3000	5320
G5_51 4h A2 5501-aR4-139	51	4	Plasma	106980	48311	2.21	3000	1190
G5_52 4h A2 5501-aR4-142	52	4	Plasma	332130	46309	7.17	3000	3870
G5_53 4h A2 5501-aR4-145	53	4	Plasma	209128	49140	4.26	3000	2290
G5_54 30m A2 5501-aR4-146	54	0.5	Plasma	311182	44090	7.06	3000	7610
G5_56 30m A2 5501-aR4-149	56	0.5	Plasma	336547	42932	7.84	3000	8460
G5_56 2h A2 5501-aR4-150	56	2	Plasma	157886	34061	4.64	3000	5000
G5_54 2h A2 5501-aR4-147	54	2	Plasma	69536	35552	1.96	3000	2100
G5_54 8h A2 5501-aR4-148	54	8	Plasma	171830	49071	3.5	3000	1890
G5_56 8h A2 5501-aR4-151	56	8	Plasma	49582	50213	0.987	3000	530

## Sheet: CAL_QC__BTZ-043total
Accuracies of calibrators and QC samples						Sample processing:	BTZ-043total method		RUN02
of BTZ-043 - RUN02, for BTZ-043total						Sample Name	Sample Type	Analyte Peak Name	Analyte Peak Area (counts)	Analyte nominal conc. (ng/mL)	Calculated Conc. (ng/mL)	Accuracy (%)	Area Ratio	IS Peak Area (counts)
						MMTX blank 5501-aR2-11	Blank	BTZ-043_432.1 / 82.9	0	0	N/A	N/A		0
ID of sample	Nominal conc. [ng/mL]	Measured conc. [ng/mL]	Accuracy [%]			MMTX balb C 5501-aR2-12	Blank	BTZ-043_432.1 / 82.9	0	0	N/A	N/A		0
Calibrators						MIST blank 5501-aR2-13	Blank	BTZ-043_432.1 / 82.9	0	0	N/A	N/A	0	74384
C1	5	4.87	-2.6			PC5ng 5501-aR2-15	Standard	BTZ-043_432.1 / 82.9	791	5	4.87	97.4	0.0102	77507
C2	7	6.93	-1			PC7ng 5501-aR2-16	Standard	BTZ-043_432.1 / 82.9	1137	7	6.93	99	0.0146	77830
C3	10	10.4	4			PC10ng 5501-aR2-17	Standard	BTZ-043_432.1 / 82.9	1764	10	10.4	104	0.0219	80421
C4	20	21	5			PC20ng 5501-aR2-18	Standard	BTZ-043_432.1 / 82.9	3458	20	21	105	0.0446	77499
C5	50	54.5	9			PC50ng 5501-aR2-19	Standard	BTZ-043_432.1 / 82.9	8879	50	54.5	109	0.116	76457
C6	70	66.7	-4.7			PC70ng 5501-aR2-20	Standard	BTZ-043_432.1 / 82.9	10917	70	66.7	95.2	0.142	76877
C7	100	108	8			PC100ng 5501-aR2-21	Standard	BTZ-043_432.1 / 82.9	17076	100	108	108	0.229	74495
C8	200	204	2			PC200ng 5501-aR2-22	Standard	BTZ-043_432.1 / 82.9	34039	200	204	102	0.434	78438
C9	500	522	4.4			PC500ng 5501-aR2-23	Standard	BTZ-043_432.1 / 82.9	84929	500	522	104	1.11	76343
C10	700	679	-3			PC700ng 5501-aR2-24	Standard	BTZ-043_432.1 / 82.9	119925	700	679	97.1	1.45	82768
C11	1000	1010	1			PC1000ng 5501-aR2-25	Standard	BTZ-043_432.1 / 82.9	172716	1000	1010	101	2.15	80317
C12	2000	1750	-12.5			PC2000ng 5501-aR2-26	Standard	BTZ-043_432.1 / 82.9	314907	2000	1750	87.5	3.73	84406
Quality control samples
QCH-1	1500	1210	-19.3!			RQCH-1 5501-aR2-27	Quality Control	BTZ-043_432.1 / 82.9	230390	1500	1210	80.5	2.58	89471
QCM-1	400	402	0.5			RQCM-1 5501-aR2-29	Quality Control	BTZ-043_432.1 / 82.9	69620	400	402	101	0.858	81109
QCL-1	70	74.5	6.4			RQCL-1 5501-aR2-31	Quality Control	BTZ-043_432.1 / 82.9	12853	70	74.5	106	0.159	80962
QCH-2	1500	1330	-11.3			RQCH-2 5501-aR2-28	Quality Control	BTZ-043_432.1 / 82.9	276355	1500	1330	88.8	2.84	97240
QCM-2	400	409	2.3			RQCM-2 5501-aR2-30	Quality Control	BTZ-043_432.1 / 82.9	83692	400	409	102	0.873	95901
QCL-2	70	67.7	-3.3			RQCL-2 5501-aR2-32	Quality Control	BTZ-043_432.1 / 82.9	13155	70	67.7	96.8	0.144	91168
QCH-Balb /c	1500	1490	-0.7			MQCHBalb/c 5501-aR2-33	Quality Control	BTZ-043_432.1 / 82.9	252274	1500	1490	99	3.17	79612
QCM-Balb /c	400	435	8.8			MQCMBalb/c 5501-aR2-34	Quality Control	BTZ-043_432.1 / 82.9	72860	400	435	109	0.927	78584
QCL-Balb /c	70	75.7	8.1			MQCLBalb/c 5501-aR2-35	Quality Control	BTZ-043_432.1 / 82.9	12343	70	75.7	108	0.161	76479
Acceptance criteria:
Accuracy ≤ ± 20% for C1
Accuracy ≤ ± 15% for all other samples
Accuracy %: (measured - nominal)/nominal conc. *100
Parameters of the calibration curve:
Equation:	y = 6.40*x + -0.000177
Correlation:	r=0.9974
!: out of acceptance
Accuracies of calibrators and QC samples						Sample processing:	BTZ-043total method		RUN04
of BTZ-043 - RUN04, for BTZ-043total						Sample Name	Sample Type	Analyte Peak Name	Analyte Peak Area (counts)	Analyte nominal conc. (ng/mL)	Calculated Conc. (ng/mL)	Accuracy (%)	Area Ratio	IS Peak Area (counts)
						MMTX blank 5501-aR4-11	Blank	BTZ-043_432.1 / 82.9	0	0	N/A	N/A	#DIV/0!	0
ID of sample	Nominal conc. [ng/mL]	Measured conc. [ng/mL]	Accuracy [%]			MMTX balb/c 5501-R1-aR4-33	Blank	BTZ-043_432.1 / 82.9	0	0	N/A	N/A	#DIV/0!	0
Calibrators						MIST blank 5501-aR4-12	Blank	BTZ-043_432.1 / 82.9	0	0	N/A	N/A	0	41223
C1	20	19.7	-1.5			MC20ng 5501-aR4-44	Standard	BTZ-043_432.1 / 82.9	1658	20	19.7	98.4	0.043	38558
C2	50	47.3	-5.4			MC50ng 5501-aR4-14	Standard	BTZ-043_432.1 / 82.9	3815	50	47.3	94.7	0.0943	40475
C3	70	75.2	7.4			MC70ng 5501-aR4-15	Standard	BTZ-043_432.1 / 82.9	5877	70	75.2	107	0.146	40303
C4	100	104	4			MC100ng 5501-aR4-16	Standard	BTZ-043_432.1 / 82.9	7965	100	104	104	0.199	39933
C5	200	207	3.5			MC200ng 5501-aR4-17	Standard	BTZ-043_432.1 / 82.9	17214	200	207	104	0.39	44094
C6	500	545	9			MC500ng 5501-aR4-18	Standard	BTZ-043_432.1 / 82.9	40695	500	545	109	1.02	40050
C7	700	730	4.3			MC700ng 5501-aR4-19	Standard	BTZ-043_432.1 / 82.9	54789	700	730	104	1.36	40303
C8	1000	1110	11			MC1000ng 5501-aR4-20	Standard	BTZ-043_432.1 / 82.9	79604	1000	1110	111	2.06	38600
C9	2000	2060	3			MC2000ng 5501-aR4-21	Standard	BTZ-043_432.1 / 82.9	154126	2000	2060	103	3.82	40361
C10	5000	4530	-9.4			MC5000ng 5501-aR4-22	Standard	BTZ-043_432.1 / 82.9	341357	5000	4530	90.6	8.4	40654
C11	7000	6060	-13.4			MC7000ng 5501-aR4-23	Standard	BTZ-043_432.1 / 82.9	439545	7000	6060	86.5	11.2	39150
Quality control samples
QCH-1	5000	4380	-12.4			MQCH-1 5501-aR4-24	Quality Control	BTZ-043_432.1 / 82.9	334918	5000	4380	87.5	8.11	41294
QCM-1	400	423	5.8			MQCM-1 5501-aR4-26	Quality Control	BTZ-043_432.1 / 82.9	32385	400	423	106	0.791	40946
QCL-1	70	72.9	4.1			MQCL-1 5501-aR4-28	Quality Control	BTZ-043_432.1 / 82.9	5659	70	72.9	104	0.142	39955
QCH-2	5000	4420	-11.6			MQCH-2 5501-aR4-25	Quality Control	BTZ-043_432.1 / 82.9	335193	5000	4420	88.5	8.2	40867
QCM-2	400	419	4.8			MQCM-2 5501-aR4-27	Quality Control	BTZ-043_432.1 / 82.9	30875	400	419	105	0.783	39425
QCL-2	70	75.8	8.3			MQCL-2 5501-aR4-29	Quality Control	BTZ-043_432.1 / 82.9	5777	70	75.8	108	0.147	39306
QCH-Balb /c	5000	4760	-4.8			MQCHBalb/c 5501-R1-30	Quality Control	BTZ-043_432.1 / 82.9	348671	5000	4760	95.1	8.82	39550
QCM-Balb /c	400	410	2.5			MQCMBalb/c 5501-R1-31	Quality Control	BTZ-043_432.1 / 82.9	31178	400	410	102	0.765	40750
QCL-Balb /c	70	75.1	7.3			MQCLBalb/c 5501-R1-32	Quality Control	BTZ-043_432.1 / 82.9	5674	70	75.1	107	0.146	38953
Acceptance criteria:
Accuracy ≤ ± 20% for C1
Accuracy ≤ ± 15% for all other samples
Accuracy %: (measured - nominal)/nominal conc. *100
Parameters of the calibration curve:
Equation:	y = 5.56*x + 0.00655
Correlation:	r=0.9957
