# Supplementary material for: The clinical-stage drug BTZ-043 accumulates in murine tuberculosis lesions and efficiently acts against Mycobacterium tuberculosis
Source: Nat Commun. 2025 Jan 18;16:826. doi: 10.1038/s41467-025-56146-9 (PMC11742723; doi:10.1038/s41467-025-56146-9)
Supplement: Supplementary file 5 — Supplementary data 2 [file 41467_2025_56146_MOESM5_ESM.xlsx]

## Sheet: Tabelle1
MALDI MS imaging data of BTZ in mouse lung tissue sections.
Ion image shown in manuscript.	Ion image of entire measuremnt area
The ion images have been cropped in some cases in order to facilitate comparison of different granulomas.	Raw data set (imzml format) can be found in METASPACE.
Figure 5
	#VALUE!
Figure 7 e
#VALUE!	#VALUE!
Figure 7 f
#VALUE!	#VALUE!
Figure 7 g
#VALUE!	#VALUE!
Figure 7 h
#VALUE!	#VALUE!
Suppl Figure 8 e
#VALUE!	#VALUE!
Suppl Figure 8 f
#VALUE!	#VALUE!
Suppl Figure 8 g
#VALUE!	#VALUE!
Suppl Figure 8 h
#VALUE!	#VALUE!
