# Supplementary material for: The clinical-stage drug BTZ-043 accumulates in murine tuberculosis lesions and efficiently acts against Mycobacterium tuberculosis
Source: Nat Commun. 2025 Jan 18;16:826. doi: 10.1038/s41467-025-56146-9 (PMC11742723; doi:10.1038/s41467-025-56146-9)
Supplement: Supplementary file 6 — Supplementary data 3 [file 41467_2025_56146_MOESM6_ESM.xlsx]

## Sheet: Explanation_Calibration
Calculation Step	Calculation	Unit
1) Normalization Peak Area	Normalized Peak Area = Area BTZ/ Area Reserpine (IS)
2) Straight line equation	y = mx + n
3) Equation solved by x	x = (y-n)/m	[µg/mL]
4) Conversion to ng/mL
5) Conversion to the weight of cryosection	Concentration (Point 4) (ng/mL)*0.25 mL/weight cryosection (mg)	[ng BTZ/mg cryosection]
Explation:
· All calculations were done with Excel
· Calculation of the linear regression with weighting were done with Prism
· Immediately before extraction, cryosections were dried
· Dried cryosections were homogenized and extracted in 0.25 mL solvent
· These solutions were processed for LC-MS/MS based drug quantification

## Sheet: Peakarea_Calibration
TargetLynx Peak Areas:
Compound 20: BTZ 432.1>292.3
	#	Name	Type	Std. Conc	RT	Area	IS Area	Response	Detection Flags	ｵg/ml	%Dev
1	1	210623_Blank_1
2	2	210623_QC_Res_1
3	3	210623_Blank_2							MM-
4	4	210623_Blank_3							MM-
5	5	210623_Blank_Lunghom_1			0.95	661.709		661.709	MM
6	6	210623_Blank_Lunghom_2			0.96	596.519		596.519	bb
7	7	210623_Blank_3a							MM-
8	8	210623_F1_BTZ_1			0.96	750.626		750.626	bb
9	9	210623_F1_BTZ_2			0.98	644.561		644.561	MM
10	10	210623_Blank_4							MM-
11	11	210623_E1_BTZ_1			0.97	1971.19		1971.19	MM
12	12	210623_E1_BTZ_2			0.97	1930.47		1930.47	MM
13	13	210623_Blank_5							MM-
14	14	210623_D3_BTZ_1			0.94	1847.12		1847.12	MM
15	15	210623_D3_BTZ_2			0.97	1893.03		1893.03	MM
16	16	210623_Blank_6							MM-
17	17	210623_D2_BTZ_1			0.95	2663.21		2663.21	MM
18	18	210623_D2_BTZ_2			0.95	2476.71		2476.71	MM
19	19	210623_Blank_7							MM-
20	20	210623_D1_BTZ_1			0.95	6486.19		6486.19	MM
21	21	210623_D1_BTZ_2			0.96	6538.5		6538.5	MM
22	22	210623_Blank_8							MM-
23	23	210623_C3_BTZ_1			0.95	11338.4		11338.4	MM
24	24	210623_C3_BTZ_2			0.95	11793.7		11793.7	MM
25	25	210623_Blank_9							MM-
26	26	210623_C2_BTZ_1			0.95	21768.6		21768.6	MM
27	27	210623_C2_BTZ_2			0.97	22338.1		22338.1	MM
28	28	210623_Blank_10							MM-
29	29	210623_C1_BTZ_1			0.96	46311.5		46311.5	MM
30	30	210623_C1_BTZ_2			0.95	50290		50290	MM
31	31	210623_Blank_11							MM-
32	32	210623_B3_BTZ_1			0.97	119222		119222	MM
33	33	210623_B3_BTZ_2			0.95	122801		122801	MM
34	34	210623_Blank_12							MM-
35	35	210623_B2_BTZ_1			0.97	196249		196249	MM
36	36	210623_B2_BTZ_2			0.97	207794		207794	MM
37	37	210623_Blank_13							MM-
38	38	210623_B1_BTZ_1			0.95	437636		437636	MM
39	39	210623_B1_BTZ_2			0.97	429797		429797	MM
40	40	210623_Blank_14							MM-
41	41	210623_A3_BTZ_1			0.96	995533		995533	MM
42	42	210623_A3_BTZ_2			0.95	995658		995658	MM
43	43	210623_Blank_15							MM-
44	44	210623_Blank_16							MM-
45	45	210623_A2_BTZ_1			0.95	1.6653e+06		1.6653e+06	MM
46	46	210623_A2_BTZ_2			0.95	1644900		1644900	MM
47	47	210623_Blank_17							MM-
48	48	210623_Blank_18							MM-
49	49	210623_A1_BTZ_1			0.95	3.20787e+06		3.20787e+06	MM
50	50	210623_A1_BTZ_2			0.95	3.37893e+06		3.37893e+06	MM
51	51	210623_Blank_19							MM-
52	52	210623_Blank_20							MM-
53	53	210623_QC_Res_2							MM-
54	54	210623_Blank_21							MM-
55	55	210623_Blank_22							MM-
Compound 21: BTZ 432.1>83.3
	#	Name	Type	Std. Conc	RT	Area	IS Area	Response	Detection Flags	ｵg/ml	%Dev
1	1	210623_Blank_1
2	2	210623_QC_Res_1
3	3	210623_Blank_2							MM-
4	4	210623_Blank_3							MM-
5	5	210623_Blank_Lunghom_1			0.98	1438.87		1438.87	MM
6	6	210623_Blank_Lunghom_2			0.95	1618.4		1618.4	MM
7	7	210623_Blank_3a							MM-
8	8	210623_F1_BTZ_1			0.94	1390.93		1390.93	MM
9	9	210623_F1_BTZ_2			0.97	1438.61		1438.61	MM
10	10	210623_Blank_4							MM-
11	11	210623_E1_BTZ_1			0.97	4230.14		4230.14	MM
12	12	210623_E1_BTZ_2			0.95	4230.47		4230.47	MM
13	13	210623_Blank_5							MM-
14	14	210623_D3_BTZ_1			0.96	4001.3		4001.3	MM
15	15	210623_D3_BTZ_2			0.98	4146.74		4146.74	MM
16	16	210623_Blank_6							MM-
17	17	210623_D2_BTZ_1			0.95	5927.63		5927.63	MM
18	18	210623_D2_BTZ_2			0.98	5825.99		5825.99	MM
19	19	210623_Blank_7							MM-
20	20	210623_D1_BTZ_1			0.95	14197.1		14197.1	MM
21	21	210623_D1_BTZ_2			0.97	14044.3		14044.3	MM
22	22	210623_Blank_8							MM-
23	23	210623_C3_BTZ_1			0.95	24704.4		24704.4	MM
24	24	210623_C3_BTZ_2			0.95	24794.6		24794.6	MM
25	25	210623_Blank_9							MM-
26	26	210623_C2_BTZ_1			0.95	48068.4		48068.4	MM
27	27	210623_C2_BTZ_2			0.97	49221.3		49221.3	MM
28	28	210623_Blank_10							MM-
29	29	210623_C1_BTZ_1			0.97	103901		103901	MM
30	30	210623_C1_BTZ_2			0.95	111885		111885	MM
31	31	210623_Blank_11							MM-
32	32	210623_B3_BTZ_1			0.97	267359		267359	MM
33	33	210623_B3_BTZ_2			0.95	265032		265032	MM
34	34	210623_Blank_12							MM-
35	35	210623_B2_BTZ_1			0.97	429188		429188	MM
36	36	210623_B2_BTZ_2			0.97	470976		470976	MM
37	37	210623_Blank_13							MM-
38	38	210623_B1_BTZ_1			0.95	968646		968646	MM
39	39	210623_B1_BTZ_2			0.97	968325		968325	MM
40	40	210623_Blank_14							MM-
41	41	210623_A3_BTZ_1			0.96	2.23492e+06		2.23492e+06	MM
42	42	210623_A3_BTZ_2			0.95	2296333		2296333	MM
43	43	210623_Blank_15							MM-
44	44	210623_Blank_16							MM-
45	45	210623_A2_BTZ_1			0.96	3.88202e+06		3.88202e+06	MM
46	46	210623_A2_BTZ_2			0.96	3.795e+06		3.795e+06	MM
47	47	210623_Blank_17							MM-
48	48	210623_Blank_18							MM-
49	49	210623_A1_BTZ_1			0.96	8.02776e+06		8.02776e+06	MM
50	50	210623_A1_BTZ_2			0.95	8315913		8315913	MM
51	51	210623_Blank_19							MM-
52	52	210623_Blank_20							MM-
53	53	210623_QC_Res_2							MM-
54	54	210623_Blank_21							MM-
55	55	210623_Blank_22							MM-
Compound 28: Reserpine 609.3>195.0
	#	Name	Type	Std. Conc	RT	Area	IS Area	Response	Detection Flags	ｵg/ml	%Dev
1	1	210623_Blank_1
2	2	210623_QC_Res_1
3	3	210623_Blank_2
4	4	210623_Blank_3							MM-
5	5	210623_Blank_Lunghom_1			2.32	63944.6		63944.6	MM
6	6	210623_Blank_Lunghom_2			2.33	67117		67117	MM
7	7	210623_Blank_3a
8	8	210623_F1_BTZ_1			2.34	69707.4		69707.4	MM
9	9	210623_F1_BTZ_2			2.33	69577.9		69577.9	MM
10	10	210623_Blank_4							MM-
11	11	210623_E1_BTZ_1			2.32	68637.5		68637.5	MM
12	12	210623_E1_BTZ_2			2.32	67944.6		67944.6	MM
13	13	210623_Blank_5
14	14	210623_D3_BTZ_1			2.34	70858.1		70858.1	MM
15	15	210623_D3_BTZ_2			2.36	70894.4		70894.4	MM
16	16	210623_Blank_6
17	17	210623_D2_BTZ_1			2.34	73244.1		73244.1	MM
18	18	210623_D2_BTZ_2			2.36	70353.1		70353.1	MM
19	19	210623_Blank_7							MM-
20	20	210623_D1_BTZ_1			2.34	66769.8		66769.8	MM
21	21	210623_D1_BTZ_2			2.34	68889.5		68889.5	MM
22	22	210623_Blank_8							MM-
23	23	210623_C3_BTZ_1			2.34	72052.6		72052.6	MM
24	24	210623_C3_BTZ_2			2.36	67760.7		67760.7	MM
25	25	210623_Blank_9							MM-
26	26	210623_C2_BTZ_1			2.34	79345.8		79345.8	MM
27	27	210623_C2_BTZ_2			2.36	73244.7		73244.7	MM
28	28	210623_Blank_10
29	29	210623_C1_BTZ_1			2.33	75243.9		75243.9	MM
30	30	210623_C1_BTZ_2			2.34	72712.1		72712.1	MM
31	31	210623_Blank_11
32	32	210623_B3_BTZ_1			2.34	77945.2		77945.2	MM
33	33	210623_B3_BTZ_2			2.32	72744.7		72744.7	MM
34	34	210623_Blank_12							MM-
35	35	210623_B2_BTZ_1			2.32	74904.3		74904.3	MM
36	36	210623_B2_BTZ_2			2.34	81212		81212	MM
37	37	210623_Blank_13
38	38	210623_B1_BTZ_1			2.36	75729.1		75729.1	MM
39	39	210623_B1_BTZ_2			2.33	75056.8		75056.8	MM
40	40	210623_Blank_14
41	41	210623_A3_BTZ_1			2.36	71775.9		71775.9	MM
42	42	210623_A3_BTZ_2			2.34	69096.2		69096.2	MM
43	43	210623_Blank_15
44	44	210623_Blank_16
45	45	210623_A2_BTZ_1			2.33	67575.1		67575.1	MM
46	46	210623_A2_BTZ_2			2.33	69928.2		69928.2	MM
47	47	210623_Blank_17
48	48	210623_Blank_18							MM-
49	49	210623_A1_BTZ_1			2.34	62433.7		62433.7	MM
50	50	210623_A1_BTZ_2			2.33	69957.3		69957.3	MM
51	51	210623_Blank_19							MM-
52	52	210623_Blank_20
53	53	210623_QC_Res_2			2.38	44755.1		44755.1	MM
54	54	210623_Blank_21							MM-
55	55	210623_Blank_22

## Sheet: Calibration
Calibration BTZ
Transition	432.1 > 292.3
Retentionszeit	3.15 min
Standard	Concentration [µg/mL]	Peak area BTZ	Peak Area BTZ Technical Replikat	Average	Peak Area Reserpine	Peak Area Reserpine technical Replicat	Norm. Peak Area	Norm Peak Area technical Replikat	Average
F1	1e-05	750.626	644.561	697.593	69707.4	69577.9	0.0107682	0.00926387	0.0100161
E1	0.0001	1971.19	1930.47	1950.83	68637.5	67944.6	0.0287188	0.0284125	0.0285656
D3	0.00025	1847.12	1893.03	1870.07	70858.1	70894.4	0.0260679	0.0267021	0.026385
D2	0.0005	2663.21	2476.71	2569.96	73244.1	70353.1	0.0363607	0.035204	0.0357824
D1	0.001	6486.19	6538.5	6512.34	66769.8	68889.5	0.0971425	0.0949128	0.0960276
C3	0.0025	11338.4	11793.7	11566.1	72052.6	67760.7	0.157363	0.174049	0.165706
C2	0.005	21768.6	22338.1	22053.4	79345.8	73244.7	0.274351	0.304979	0.289665
C1	0.01	46311.5	50290	48300.7	75243.9	72712.1	0.615485	0.691632	0.653558
B3	0.025	119222	122801	121012	77945.2	72744.7	1.52956	1.68811	1.60884
B2	0.05	196249	207794	202022	74904.3	81212	2.61999	2.55866	2.58933
B1	0.1	437636	429797	433717	75729.1	75056.8	5.77897	5.72629	5.75263
A3	0.25	995533	995658	995595	71775.9	69096.2	13.87	14.4097	14.1399

## Sheet: SampleSheet_42983-43012
Sample Sheet - Bioanalytical Chemistry
Samples from:			Kerstin Walter		Research Group:	Infektionsimmunologie		Date:	2021-01-13
Essentielle Angaben zu Probe						Sample type
Sample ID			Exp. Group (WT, Inhibtor, Genotypes…)	Time point after infection (h/d)	Weight of lung cyrosection [mg]	Description			Comment	Sample number BAC
Experiment	Mice ID	Cryosection
KW116	B6#1	OT83	KW116 IL13tg+Mtb inactivated	0,5h after BTZ administration	0.358872	Cyrosection in 220 µl H2O			BTZ, CFZ, PZA RIF Measurement	42983
KW116	B6#1	OT87	KW116 IL13tg+Mtb inactivated	0,5h after BTZ administration	0.375072	Cyrosection in 220 µl H2O			BTZ, CFZ, PZA RIF Measurement	42984
KW116	B6#1	OT88	KW116 IL13tg+Mtb inactivated	0,5h after BTZ administration	0.39588	Cyrosection in 220 µl H2O			BTZ, CFZ, PZA RIF Measurement	42985
KW116	B6#1	OT89	KW116 IL13tg+Mtb inactivated	0,5h after BTZ administration	0.390744	Cyrosection in 220 µl H2O			BTZ, CFZ, PZA RIF Measurement	42986
KW116	B6#1	OT98	KW116 IL13tg+Mtb inactivated	0,5h after BTZ administration	0.344436	Cyrosection in 220 µl H2O			BTZ, CFZ, PZA RIF Measurement	42987
KW116	B9#1	OT102	KW116 IL13tg+Mtb inactivated	2h after BTZ administration	0.3435	Cyrosection in 220 µl H2O			BTZ, CFZ, PZA RIF Measurement	42988
KW116	B9#1	OT112	KW116 IL13tg+Mtb inactivated	2h after BTZ administration	0.40362	Cyrosection in 220 µl H2O			BTZ, CFZ, PZA RIF Measurement	42989
KW116	B9#1	OT117	KW116 IL13tg+Mtb inactivated	2h after BTZ administration	0.352644	Cyrosection in 220 µl H2O			BTZ, CFZ, PZA RIF Measurement	42990
KW116	B9#1	OT126	KW116 IL13tg+Mtb inactivated	2h after BTZ administration	0.366672	Cyrosection in 220 µl H2O			BTZ, CFZ, PZA RIF Measurement	42991
KW116	B9#1	OT128	KW116 IL13tg+Mtb inactivated	2h after BTZ administration	0.340572	Cyrosection in 220 µl H2O			BTZ, CFZ, PZA RIF Measurement	42992
KW116	B10#1	OT68	KW116 IL13tg+Mtb inactivated	4h after BTZ administration	0.45588	Cyrosection in 220 µl H2O			BTZ, CFZ, PZA RIF Measurement	42993
KW116	B10#1	OT79	KW116 IL13tg+Mtb inactivated	4h after BTZ administration	0.461508	Cyrosection in 220 µl H2O			BTZ, CFZ, PZA RIF Measurement	42994
KW116	B10#1	OT173	KW116 IL13tg+Mtb inactivated	4h after BTZ administration	0.46728	Cyrosection in 220 µl H2O			BTZ, CFZ, PZA RIF Measurement	42995
KW116	B10#1	OT186	KW116 IL13tg+Mtb inactivated	4h after BTZ administration	0.3954	Cyrosection in 220 µl H2O			BTZ, CFZ, PZA RIF Measurement	42996
KW116	B10#1	OT187	KW116 IL13tg+Mtb inactivated	4h after BTZ administration	0.391332	Cyrosection in 220 µl H2O			BTZ, CFZ, PZA RIF Measurement	42997
KW116	B14#2	OT174	KW116 IL13tg+Mtb inactivated	8h after BTZ administration	0.367776	Cyrosection in 220 µl H2O			BTZ, CFZ, PZA RIF Measurement	42998
KW116	B14#2	OT179	KW116 IL13tg+Mtb inactivated	8h after BTZ administration	0.384792	Cyrosection in 220 µl H2O			BTZ, CFZ, PZA RIF Measurement	42999
KW116	B14#2	OT180	KW116 IL13tg+Mtb inactivated	8h after BTZ administration	0.390408	Cyrosection in 220 µl H2O			BTZ, CFZ, PZA RIF Measurement	43000
KW116	B14#2	OT190	KW116 IL13tg+Mtb inactivated	8h after BTZ administration	0.393768	Cyrosection in 220 µl H2O			BTZ, CFZ, PZA RIF Measurement	43001
KW116	B14#2	OT192	KW116 IL13tg+Mtb inactivated	8h after BTZ administration	0.3846	Cyrosection in 220 µl H2O			BTZ, CFZ, PZA RIF Measurement	43002
Protocol and sample handover was agreed with:
Analysis method:			[ ]	Lipidomics		[ ]	Lipidmediatoren
			[ X ]	Antibiotic measurement		[ ]	Pilotprojekt:
			[ ]	Free fatty acids (GC-MS)

## Sheet: SampleSheet_43543-43562
Sample Sheet - Bioanalytical Chemistry
Samples from:			Kerstin Walter		Research Group:	Infektionsimmunologie		Date:	2021-04-21
Sample Details						Sample Type
Sample ID			Exp. Group (WT, Inhibtor, Genotypes…)	Time point after infection (h/d)	Weight of lung cyrosection [mg]	Description			Comment	Sample number BAC
Experiment	Mice ID	Cryosection
KW116	B4#1	OT9	KW116 IL13tg+Mtb inactivated	0,5h after BTZ administration	0.336288	Cyrosection in 220 µl H2O			BTZ, CFZ, PZA RIF Measurement	43543
KW116	B4#1	OT10	KW116 IL13tg+Mtb inactivated	0,5h after BTZ administration	0.345948	Cyrosection in 220 µl H2O			BTZ, CFZ, PZA RIF Measurement	43544
KW116	B4#1	OT28	KW116 IL13tg+Mtb inactivated	0,5h after BTZ administration	0.40686	Cyrosection in 220 µl H2O			BTZ, CFZ, PZA RIF Measurement	43545
KW116	B4#1	OT29	KW116 IL13tg+Mtb inactivated	0,5h after BTZ administration	0.405492	Cyrosection in 220 µl H2O			BTZ, CFZ, PZA RIF Measurement	43546
KW116	B4#1	OT84	KW116 IL13tg+Mtb inactivated	0,5h after BTZ administration	0.5298	Cyrosection in 220 µl H2O			BTZ, CFZ, PZA RIF Measurement	43547
KW116	B8#1	OT97	KW116 IL13tg+Mtb inactivated	2h after BTZ administration	0.44376	Cyrosection in 220 µl H2O			BTZ, CFZ, PZA RIF Measurement	43548
KW116	B8#1	OT98	KW116 IL13tg+Mtb inactivated	2h after BTZ administration	0.44562	Cyrosection in 220 µl H2O			BTZ, CFZ, PZA RIF Measurement	43549
KW116	B8#1	OT113	KW116 IL13tg+Mtb inactivated	2h after BTZ administration	0.479772	Cyrosection in 220 µl H2O			BTZ, CFZ, PZA RIF Measurement	43550
KW116	B8#1	OT114	KW116 IL13tg+Mtb inactivated	2h after BTZ administration	0.478572	Cyrosection in 220 µl H2O			BTZ, CFZ, PZA RIF Measurement	43551
KW116	B8#1	OT115	KW116 IL13tg+Mtb inactivated	2h after BTZ administration	0.481476	Cyrosection in 220 µl H2O			BTZ, CFZ, PZA RIF Measurement	43552
KW116	B11#1	OT144	KW116 IL13tg+Mtb inactivated	4h after BTZ administration	0.40392	Cyrosection in 220 µl H2O			BTZ, CFZ, PZA RIF Measurement	43553
KW116	B11#1	OT145	KW116 IL13tg+Mtb inactivated	4h after BTZ administration	0.371532	Cyrosection in 220 µl H2O			BTZ, CFZ, PZA RIF Measurement	43554
KW116	B11#1	OT162	KW116 IL13tg+Mtb inactivated	4h after BTZ administration	0.334248	Cyrosection in 220 µl H2O			BTZ, CFZ, PZA RIF Measurement	43555
KW116	B11#1	OT218	KW116 IL13tg+Mtb inactivated	4h after BTZ administration	0.316488	Cyrosection in 220 µl H2O			BTZ, CFZ, PZA RIF Measurement	43556
KW116	B11#1	OT221	KW116 IL13tg+Mtb inactivated	4h after BTZ administration	0.308148	Cyrosection in 220 µl H2O			BTZ, CFZ, PZA RIF Measurement	43557
KW116	B15#1	OT102	KW116 IL13tg+Mtb inactivated	8h after BTZ administration	0.477192	Cyrosection in 220 µl H2O			BTZ, CFZ, PZA RIF Measurement	43558
KW116	B15#1	OT103	KW116 IL13tg+Mtb inactivated	8h after BTZ administration	0.48012	Cyrosection in 220 µl H2O			BTZ, CFZ, PZA RIF Measurement	43559
KW116	B15#1	OT156	KW116 IL13tg+Mtb inactivated	8h after BTZ administration	0.511752	Cyrosection in 220 µl H2O			BTZ, CFZ, PZA RIF Measurement	43560
KW116	B15#1	OT158	KW116 IL13tg+Mtb inactivated	8h after BTZ administration	0.530748	Cyrosection in 220 µl H2O			BTZ, CFZ, PZA RIF Measurement	43561
KW116	B15#1	OT179	KW116 IL13tg+Mtb inactivated	8h after BTZ administration	0.421128	Cyrosection in 220 µl H2O			BTZ, CFZ, PZA RIF Measurement	43562
Protocol and sample handover was agreed with:					Franziska Waldow
Analysis method:			[ ]	Lipidomics		[ ]	Lipidmediatoren
			[ X ]	Antibiotic measurement		[ ]	Pilotprojekt:
			[ ]	Free fatty acids (GC-MS)

## Sheet: PeakArea_Cryosection42983-43002
TargetLynx Peak Areas:
Compound 20: BTZ 432.1>292.3
	#	Name	Type	Std. Conc	RT	Area	IS Area	Response	Detection Flags	ｵg/ml	%Dev
1	1	210624_Blank_1							MM-
2	2	210624_QC_Res_1							MM-
3	3	210624_Blank_2							MM-
4	4	210624_42983_1			0.95	11729		11729	MM
5	5	210624_42983_2			0.95	11796.8		11796.8	MM
6	6	210624_Blank_3							MM-
7	7	210624_42984_1			0.96	11423.7		11423.7	MM
8	8	210624_42984_2			0.97	11855.9		11855.9	MM
9	9	210624_Blank_4							MM-
10	10	210624_42985_1			0.97	10941		10941	MM
11	11	210624_42985_2			0.96	10797		10797	MM
12	12	210624_Blank_5							MM-
13	13	210624_42986_1			0.97	10962.3		10962.3	MM
14	14	210624_42986_2			0.95	10841.4		10841.4	MM
15	15	210624_Blank_6							MM-
16	16	210624_42987_1			0.98	8893.17		8893.17	MM
17	17	210624_42987_2			0.96	8790.78		8790.78	MM
18	18	210624_Blank_7							MM-
19	19	210624_42988_1			0.97	11036.7		11036.7	MM
20	20	210624_42988_2			0.95	11101.3		11101.3	MM
21	21	210624_Blank_8							MM-
22	22	210624_42989_1			0.96	10716		10716	MM
23	23	210624_42989_2			0.97	10241.2		10241.2	MM
24	24	210624_Blank_9
25	25	210624_42990_1			0.96	6831.32		6831.32	MM
26	26	210624_42990_2			0.94	6637.17		6637.17	MM
27	27	210624_Blank_10							MM-
28	28	210624_42991_1			0.95	10296.6		10296.6	MM
29	29	210624_42991_2			0.97	10503.3		10503.3	MM
30	30	210624_Blank_11							MM-
31	31	210624_42992_1			0.97	9653.19		9653.19	MM
32	32	210624_42992_2			0.95	9332.5		9332.5	MM
33	33	210624_Blank_12							MM-
34	34	210624_42993_1			0.95	16746.5		16746.5	MM
35	35	210624_42993_2			0.96	17346.5		17346.5	MM
36	36	210624_Blank_13
37	37	210624_42994_1			0.96	18671.8		18671.8	MM
38	38	210624_42994_2			0.95	17912		17912	MM
39	39	210624_Blank_14							MM-
40	40	210624_42995_1			0.94	26306.2		26306.2	MM
41	41	210624_42995_2			0.96	25764.2		25764.2	MM
42	42	210624_Blank_15							MM-
43	43	210624_42996_1			0.95	21650.5		21650.5	MM
44	44	210624_42996_2			0.97	22187.3		22187.3	MM
45	45	210624_Blank_16							MM-
46	46	210624_42997_1			0.96	24730.6		24730.6	MM
47	47	210624_42997_2			0.96	24032.6		24032.6	MM
48	48	210624_Blank_17							MM-
49	49	210624_42998_1			0.97	8409.14		8409.14	MM
50	50	210624_42998_2			0.95	8338.76		8338.76	MM
51	51	210624_Blank_18							MM-
52	52	210624_42999_1			0.97	7452.69		7452.69	MM
53	53	210624_42999_2			0.96	7221.49		7221.49	MM
54	54	210624_Blank_19							MM-
55	55	210624_43000_1			0.97	8496.36		8496.36	MM
56	56	210624_43000_2			0.96	8737.17		8737.17	MM
57	57	210624_Blank_20							MM-
58	58	210624_43001_1			0.98	8330.31		8330.31	MM
59	59	210624_43001_2			0.96	8583.07		8583.07	MM
60	60	210624_Blank_21							MM-
61	61	210624_43002_1			0.95	7767.85		7767.85	MM
62	62	210624_43002_2			0.96	7956.9		7956.9	MM
63	63	210624_Blank_22							MM-
64	64	210624_Blank_23							MM-
65	65	210624_QC_Res_2							MM-
66	66	210624_Blank_24							MM-
Compound 21: BTZ 432.1>83.3
	#	Name	Type	Std. Conc	RT	Area	IS Area	Response	Detection Flags	ｵg/ml	%Dev
1	1	210624_Blank_1							MM-
2	2	210624_QC_Res_1							MM-
3	3	210624_Blank_2							MM-
4	4	210624_42983_1			0.95	35012.6		35012.6	MM
5	5	210624_42983_2			0.95	32852.1		32852.1	MM
6	6	210624_Blank_3							MM-
7	7	210624_42984_1			0.97	33944.5		33944.5	MM
8	8	210624_42984_2			0.97	34146.6		34146.6	MM
9	9	210624_Blank_4							MM-
10	10	210624_42985_1			0.97	32873.3		32873.3	MM
11	11	210624_42985_2			0.96	32561.9		32561.9	MM
12	12	210624_Blank_5							MM-
13	13	210624_42986_1			0.97	32963.6		32963.6	MM
14	14	210624_42986_2			0.96	32873.9		32873.9	MM
15	15	210624_Blank_6							MM-
16	16	210624_42987_1			0.99	26513.8		26513.8	MM
17	17	210624_42987_2			0.97	25254.6		25254.6	MM
18	18	210624_Blank_7							MM-
19	19	210624_42988_1			0.97	32487.2		32487.2	MM
20	20	210624_42988_2			0.95	32562.8		32562.8	MM
21	21	210624_Blank_8							MM-
22	22	210624_42989_1			0.97	31545.2		31545.2	MM
23	23	210624_42989_2			0.95	29347.7		29347.7	MM
24	24	210624_Blank_9							MM-
25	25	210624_42990_1			0.97	20878.8		20878.8	MM
26	26	210624_42990_2			0.98	19726.2		19726.2	MM
27	27	210624_Blank_10
28	28	210624_42991_1			0.95	30134.6		30134.6	MM
29	29	210624_42991_2			0.94	31465.2		31465.2	MM
30	30	210624_Blank_11							MM-
31	31	210624_42992_1			0.97	27820.8		27820.8	MM
32	32	210624_42992_2			0.95	26636.7		26636.7	MM
33	33	210624_Blank_12							MM-
34	34	210624_42993_1			0.97	46644		46644	MM
35	35	210624_42993_2			0.96	50238.6		50238.6	MM
36	36	210624_Blank_13							MM-
37	37	210624_42994_1			0.96	51835.4		51835.4	MM
38	38	210624_42994_2			0.95	50371.8		50371.8	MM
39	39	210624_Blank_14							MM-
40	40	210624_42995_1			0.95	73905.1		73905.1	MM
41	41	210624_42995_2			0.97	73827.6		73827.6	MM
42	42	210624_Blank_15							MM-
43	43	210624_42996_1			0.95	61084.6		61084.6	MM
44	44	210624_42996_2			0.97	61559.7		61559.7	MM
45	45	210624_Blank_16							MM-
46	46	210624_42997_1			0.97	69521		69521	MM
47	47	210624_42997_2			0.96	65558.5		65558.5	MM
48	48	210624_Blank_17							MM-
49	49	210624_42998_1			0.98	24705.1		24705.1	MM
50	50	210624_42998_2			0.96	24035.8		24035.8	MM
51	51	210624_Blank_18							MM-
52	52	210624_42999_1			0.95	21966.4		21966.4	MM
53	53	210624_42999_2			0.96	23112.3		23112.3	MM
54	54	210624_Blank_19							MM-
55	55	210624_43000_1			0.98	26107.9		26107.9	MM
56	56	210624_43000_2			0.96	26877.7		26877.7	MM
57	57	210624_Blank_20							MM-
58	58	210624_43001_1			0.98	25478		25478	MM
59	59	210624_43001_2			0.95	26448.8		26448.8	MM
60	60	210624_Blank_21							MM-
61	61	210624_43002_1			0.95	23372.8		23372.8	MM
62	62	210624_43002_2			0.97	22877.2		22877.2	MM
63	63	210624_Blank_22							MM-
64	64	210624_Blank_23							MM-
65	65	210624_QC_Res_2							MM-
66	66	210624_Blank_24							MM-
Compound 28: Reserpine 609.3>195.0
	#	Name	Type	Std. Conc	RT	Area	IS Area	Response	Detection Flags	ｵg/ml	%Dev
1	1	210624_Blank_1
2	2	210624_QC_Res_1			2.33	59543.5		59543.5	MM
3	3	210624_Blank_2							MM-
4	4	210624_42983_1			2.32	96041.5		96041.5	MM
5	5	210624_42983_2			2.33	93066.9		93066.9	MM
6	6	210624_Blank_3							MM-
7	7	210624_42984_1			2.33	105772		105772	MM
8	8	210624_42984_2			2.36	106074		106074	MM
9	9	210624_Blank_4
10	10	210624_42985_1			2.31	111282		111282	MM
11	11	210624_42985_2			2.32	115534		115534	MM
12	12	210624_Blank_5
13	13	210624_42986_1			2.34	76371.6		76371.6	MM
14	14	210624_42986_2			2.33	73941.1		73941.1	MM
15	15	210624_Blank_6							MM-
16	16	210624_42987_1			2.34	89827.3		89827.3	MM
17	17	210624_42987_2			2.33	90712.6		90712.6	MM
18	18	210624_Blank_7							MM-
19	19	210624_42988_1			2.33	111431		111431	MM
20	20	210624_42988_2			2.33	114126		114126	MM
21	21	210624_Blank_8
22	22	210624_42989_1			2.32	104749		104749	MM
23	23	210624_42989_2			2.32	99115.7		99115.7	MM
24	24	210624_Blank_9
25	25	210624_42990_1			2.32	101184		101184	MM
26	26	210624_42990_2			2.32	101273		101273	MM
27	27	210624_Blank_10							MM-
28	28	210624_42991_1			2.34	96663.6		96663.6	MM
29	29	210624_42991_2			2.33	96680.4		96680.4	MM
30	30	210624_Blank_11							MM-
31	31	210624_42992_1			2.31	103822		103822	MM
32	32	210624_42992_2			2.31	103326		103326	MM
33	33	210624_Blank_12
34	34	210624_42993_1			2.32	102936		102936	MM
35	35	210624_42993_2			2.32	103162		103162	MM
36	36	210624_Blank_13							MM-
37	37	210624_42994_1			2.31	94986.2		94986.2	MM
38	38	210624_42994_2			2.32	87982.8		87982.8	MM
39	39	210624_Blank_14							MM-
40	40	210624_42995_1			2.31	102937		102937	MM
41	41	210624_42995_2			2.34	103858		103858	MM
42	42	210624_Blank_15
43	43	210624_42996_1			2.32	100178		100178	MM
44	44	210624_42996_2			2.32	102448		102448	MM
45	45	210624_Blank_16							MM-
46	46	210624_42997_1			2.31	103386		103386	MM
47	47	210624_42997_2			2.33	98218		98218	MM
48	48	210624_Blank_17
49	49	210624_42998_1			2.31	104690		104690	MM
50	50	210624_42998_2			2.32	109243		109243	MM
51	51	210624_Blank_18
52	52	210624_42999_1			2.31	116157		116157	MM
53	53	210624_42999_2			2.3	108798		108798	MM
54	54	210624_Blank_19							MM-
55	55	210624_43000_1			2.33	121696		121696	MM
56	56	210624_43000_2			2.3	125628		125628	MM
57	57	210624_Blank_20
58	58	210624_43001_1			2.3	106997		106997	MM
59	59	210624_43001_2			2.32	107505		107505	MM
60	60	210624_Blank_21							MM-
61	61	210624_43002_1			2.32	102939		102939	MM
62	62	210624_43002_2			2.31	105052		105052	MM
63	63	210624_Blank_22
64	64	210624_Blank_23							MM-
65	65	210624_QC_Res_2			2.36	61269.1		61269.1	MM
66	66	210624_Blank_24

## Sheet: Peakarea_Cryosection43543-43562
TargetLynx Peak Areas:
Compound 20: BTZ 432.1>292.3
	#	Name	Type	Std. Conc	RT	Area	IS Area	Response	Detection Flags	ｵg/ml	%Dev
1	1	210629_Blank_1							MM-
2	2	210629_QC_Res_1							MM-
3	3	210629_Blank_2
4	4	210629_LH_1			0.95	553.175		553.175	MM
5	5	210629_Blank_3							MM-
6	6	210629_Std_F1			0.99	653.297		653.297	MM
7	7	210629_Blank_4							MM-
8	8	210629_Std_E1			0.98	2315.69		2315.69	MM
9	9	210629_Blank_5							MM-
10	10	210629_Std_D1			0.95	8570.27		8570.27	MM
11	11	210629_Blank_6							MM-
12	12	210629_Std_C1			0.97	61240.8		61240.8	MM
13	13	210629_Blank_7							MM-
14	14	210629_Std_B1			0.99	567857		567857	MM
15	15	210629_Blank_8							MM-
16	16	210629_Std_A1			0.97	4.36417e+06		4.36417e+06	MM
17	17	210629_Blank_9							MM-
18	18	210629_Blank_10							MM-
19	19	210629_43543_1			0.96	12195.3		12195.3	MM
20	20	210629_43543_2			0.96	12133.3		12133.3	MM
21	21	210629_Blank_11							MM-
22	22	210629_43544_1			0.97	13365.2		13365.2	MM
23	23	210629_43544_2			0.97	13012.9		13012.9	MM
24	24	210629_Blank_12							MM-
25	25	210629_43545_1			0.96	20931.2		20931.2	MM
26	26	210629_43545_2			0.95	19674.5		19674.5	MM
27	27	210629_Blank_13							MM-
28	28	210629_43546_1			0.96	10695.4		10695.4	MM
29	29	210629_43546_2			0.97	10419.8		10419.8	MM
30	30	210629_Blank_14							MM-
31	31	210629_43547_1			0.96	16506.6		16506.6	MM
32	32	210629_43547_2			0.95	17694.9		17694.9	MM
33	33	210629_Blank_15
34	34	210629_43548_1			0.95	18659.8		18659.8	MM
35	35	210629_43548_2			0.95	19457		19457	MM
36	36	210629_Blank_16							MM-
37	37	210629_43549_1			0.96	13671.9		13671.9	bb
38	38	210629_43549_2			0.95	14400.4		14400.4	MM
39	39	210629_Blank_17							MM-
40	40	210629_43550_1			0.95	11880.7		11880.7	MM
41	41	210629_43550_2			0.97	12282.7		12282.7	MM
42	42	210629_Blank_18							MM-
43	43	210629_43551_1			0.95	15868.7		15868.7	MM
44	44	210629_43551_2			0.98	14827.9		14827.9	MM
45	45	210629_Blank_19							MM-
46	46	210629_43552_1			0.97	15864.9		15864.9	MM
47	47	210629_43552_2			0.95	16260.7		16260.7	MM
48	48	210629_Blank_20							MM-
49	49	210629_43553_1			0.96	10367.4		10367.4	MM
50	50	210629_43553_2			0.98	10698.2		10698.2	MM
51	51	210629_Blank_21							MM-
52	52	210629_43554_1			0.96	11575.8		11575.8	MM
53	53	210629_43554_2			0.97	11143.2		11143.2	MM
54	54	210629_Blank_22							MM-
55	55	210629_43555_1			0.96	8888.21		8888.21	MM
56	56	210629_43555_2			0.97	8291.02		8291.02	MM
57	57	210629_Blank_23							MM-
58	58	210629_43556_1			0.96	7363.82		7363.82	MM
59	59	210629_43556_2			0.94	6728.55		6728.55	MM
60	60	210629_Blank_23a
61	61	210629_43557_1			0.97	7418.04		7418.04	MM
62	62	210629_43557_2			0.95	7900.5		7900.5	MM
63	63	210629_Blank_25							MM-
64	64	210629_43558_1			0.97	4549.99		4549.99	MM
65	65	210629_43558_2			0.95	4717.61		4717.61	MM
66	66	210629_Blank_26							MM-
67	67	210629_43559_1			0.97	5254.35		5254.35	MM
68	68	210629_43559_2			0.95	4926.26		4926.26	MM
69	69	210629_Blank_27
70	70	210629_43560_1			0.96	5703.35		5703.35	MM
71	71	210629_43560_2			0.96	4925.64		4925.64	MM
72	72	210629_Blank_28							MM-
73	73	210629_43561_1			0.96	5534.54		5534.54	MM
74	74	210629_43561_2			0.97	4934.85		4934.85	MM
75	75	210629_Blank_29							MM-
76	76	210629_43562_1			0.97	5820.05		5820.05	MM
77	77	210629_43562_2			0.96	5475.05		5475.05	MM
78	78	210629_Blank_30							MM-
79	79	210629_QC_Res_2							MM-
80	80	210629_Blank_31							MM-
81	81	210629_Blank_32							MM-
Compound 21: BTZ 432.1>83.3
	#	Name	Type	Std. Conc	RT	Area	IS Area	Response	Detection Flags	ｵg/ml	%Dev
1	1	210629_Blank_1							MM-
2	2	210629_QC_Res_1							MM-
3	3	210629_Blank_2							MM-
4	4	210629_LH_1			0.97	1548.53		1548.53	MM
5	5	210629_Blank_3							MM-
6	6	210629_Std_F1			0.99	1610.42		1610.42	MM
7	7	210629_Blank_4							MM-
8	8	210629_Std_E1			0.96	5687.35		5687.35	MM
9	9	210629_Blank_5							MM-
10	10	210629_Std_D1			0.97	19160.2		19160.2	MM
11	11	210629_Blank_6							MM-
12	12	210629_Std_C1			0.97	140948		140948	MM
13	13	210629_Blank_7							MM-
14	14	210629_Std_B1			0.96	1.32707e+06		1.32707e+06	MM
15	15	210629_Blank_8							MM-
16	16	210629_Std_A1			0.98	11128467		11128467	MM
17	17	210629_Blank_9							MM-
18	18	210629_Blank_10							MM-
19	19	210629_43543_1			0.97	34706.5		34706.5	MM
20	20	210629_43543_2			0.96	33411.7		33411.7	MM
21	21	210629_Blank_11							MM-
22	22	210629_43544_1			0.96	38649.7		38649.7	MM
23	23	210629_43544_2			0.96	37645.4		37645.4	MM
24	24	210629_Blank_12							MM-
25	25	210629_43545_1			0.95	58723.6		58723.6	MM
26	26	210629_43545_2			0.97	59224.9		59224.9	MM
27	27	210629_Blank_13							MM-
28	28	210629_43546_1			0.97	31207.1		31207.1	MM
29	29	210629_43546_2			0.97	30297.6		30297.6	MM
30	30	210629_Blank_14							MM-
31	31	210629_43547_1			0.97	49303		49303	MM
32	32	210629_43547_2			0.95	51869.1		51869.1	MM
33	33	210629_Blank_15							MM-
34	34	210629_43548_1			0.96	55204.5		55204.5	MM
35	35	210629_43548_2			0.95	58411.1		58411.1	MM
36	36	210629_Blank_16							MM-
37	37	210629_43549_1							MM-
38	38	210629_43549_2			0.95	41193.7		41193.7	MM
39	39	210629_Blank_17
40	40	210629_43550_1			0.95	34824.7		34824.7	MM
41	41	210629_43550_2			0.95	35546.4		35546.4	MM
42	42	210629_Blank_18							MM-
43	43	210629_43551_1			0.97	45881.5		45881.5	MM
44	44	210629_43551_2			0.95	44817.2		44817.2	MM
45	45	210629_Blank_19							MM-
46	46	210629_43552_1			0.97	45541.8		45541.8	MM
47	47	210629_43552_2			0.95	45950.1		45950.1	MM
48	48	210629_Blank_20							MM-
49	49	210629_43553_1			0.97	31884.5		31884.5	MM
50	50	210629_43553_2			0.99	31561.3		31561.3	MM
51	51	210629_Blank_21							MM-
52	52	210629_43554_1			0.96	34880.5		34880.5	MM
53	53	210629_43554_2			0.97	33590.7		33590.7	MM
54	54	210629_Blank_22							MM-
55	55	210629_43555_1			0.97	25482.7		25482.7	MM
56	56	210629_43555_2			0.98	24972.1		24972.1	MM
57	57	210629_Blank_23							MM-
58	58	210629_43556_1			0.96	21836.3		21836.3	MM
59	59	210629_43556_2			0.97	19663.3		19663.3	MM
60	60	210629_Blank_23a							MM-
61	61	210629_43557_1			0.97	21782.1		21782.1	MM
62	62	210629_43557_2			0.95	23481		23481	MM
63	63	210629_Blank_25							MM-
64	64	210629_43558_1			0.96	15460.5		15460.5	MM
65	65	210629_43558_2			0.96	15153		15153	MM
66	66	210629_Blank_26							MM-
67	67	210629_43559_1			0.97	17814.7		17814.7	MM
68	68	210629_43559_2			0.97	16728.2		16728.2	MM
69	69	210629_Blank_27							MM-
70	70	210629_43560_1			0.97	18924		18924	MM
71	71	210629_43560_2			0.96	18638.5		18638.5	MM
72	72	210629_Blank_28							MM-
73	73	210629_43561_1			0.97	19312.9		19312.9	MM
74	74	210629_43561_2			0.95	15861.6		15861.6	MM
75	75	210629_Blank_29							MM-
76	76	210629_43562_1			0.97	19199.2		19199.2	MM
77	77	210629_43562_2			0.97	18939		18939	MM
78	78	210629_Blank_30							MM-
79	79	210629_QC_Res_2							MM-
80	80	210629_Blank_31							MM-
81	81	210629_Blank_32							MM-
Compound 28: Reserpine 609.3>195.0
	#	Name	Type	Std. Conc	RT	Area	IS Area	Response	Detection Flags	ｵg/ml	%Dev
1	1	210629_Blank_1							MM-
2	2	210629_QC_Res_1			2.32	68127.4		68127.4	MM
3	3	210629_Blank_2							MM-
4	4	210629_LH_1			2.32	88285.6		88285.6	bb
5	5	210629_Blank_3							MM-
6	6	210629_Std_F1			2.32	84621.4		84621.4	MM
7	7	210629_Blank_4
8	8	210629_Std_E1			2.31	83681.7		83681.7	MM
9	9	210629_Blank_5							MM-
10	10	210629_Std_D1			2.31	83860.7		83860.7	MM
11	11	210629_Blank_6							MM-
12	12	210629_Std_C1			2.32	89643.4		89643.4	MM
13	13	210629_Blank_7
14	14	210629_Std_B1			2.32	87972.6		87972.6	MM
15	15	210629_Blank_8							MM-
16	16	210629_Std_A1			2.32	77520.3		77520.3	MM
17	17	210629_Blank_9
18	18	210629_Blank_10							MM-
19	19	210629_43543_1			2.31	95444.7		95444.7	MM
20	20	210629_43543_2			2.31	109361		109361	MM
21	21	210629_Blank_11							MM-
22	22	210629_43544_1			2.31	114301		114301	MM
23	23	210629_43544_2			2.31	117191		117191	MM
24	24	210629_Blank_12							MM-
25	25	210629_43545_1			2.31	103382		103382	MM
26	26	210629_43545_2			2.31	102480		102480	MM
27	27	210629_Blank_13							MM-
28	28	210629_43546_1			2.31	106777		106777	MM
29	29	210629_43546_2			2.29	110193		110193	MM
30	30	210629_Blank_14							MM-
31	31	210629_43547_1			2.3	87180.8		87180.8	MM
32	32	210629_43547_2			2.29	92795.3		92795.3	MM
33	33	210629_Blank_15							MM-
34	34	210629_43548_1			2.28	100137		100137	MM
35	35	210629_43548_2			2.29	110272		110272	MM
36	36	210629_Blank_16
37	37	210629_43549_1			2.32	118719		118719	MM
38	38	210629_43549_2			2.31	123480		123480	MM
39	39	210629_Blank_17							MM-
40	40	210629_43550_1			2.31	103189		103189	MM
41	41	210629_43550_2			2.3	108538		108538	MM
42	42	210629_Blank_18							MM-
43	43	210629_43551_1			2.3	121058		121058	MM
44	44	210629_43551_2			2.3	113029		113029	MM
45	45	210629_Blank_19
46	46	210629_43552_1			2.3	111724		111724	MM
47	47	210629_43552_2			2.3	116896		116896	MM
48	48	210629_Blank_20							MM-
49	49	210629_43553_1			2.3	116328		116328	MM
50	50	210629_43553_2			2.31	117996		117996	MM
51	51	210629_Blank_21
52	52	210629_43554_1			2.3	117868		117868	MM
53	53	210629_43554_2			2.28	117887		117887	MM
54	54	210629_Blank_22							MM-
55	55	210629_43555_1			2.31	101338		101338	MM
56	56	210629_43555_2			2.31	100869		100869	MM
57	57	210629_Blank_23
58	58	210629_43556_1			2.3	128440		128440	MM
59	59	210629_43556_2			2.3	115083		115083	MM
60	60	210629_Blank_23a
61	61	210629_43557_1			2.3	107549		107549	MM
62	62	210629_43557_2			2.32	109639		109639	MM
63	63	210629_Blank_25							MM-
64	64	210629_43558_1			2.29	108512		108512	MM
65	65	210629_43558_2			2.29	106566		106566	MM
66	66	210629_Blank_26							MM-
67	67	210629_43559_1			2.3	116523		116523	MM
68	68	210629_43559_2			2.3	108060		108060	MM
69	69	210629_Blank_27
70	70	210629_43560_1			2.29	115655		115655	MM
71	71	210629_43560_2			2.31	113679		113679	MM
72	72	210629_Blank_28
73	73	210629_43561_1			2.3	136903		136903	MM
74	74	210629_43561_2			2.29	118970		118970	MM
75	75	210629_Blank_29							MM-
76	76	210629_43562_1			2.31	112238		112238	MM
77	77	210629_43562_2			2.29	111741		111741	MM
78	78	210629_Blank_30							MM-
79	79	210629_QC_Res_2			2.33	71481.3		71481.3	MM
80	80	210629_Blank_31							MM-
81	81	210629_Blank_32							MM-

## Sheet: Fig6a_+_SuppFig8_Calculation
BTZ 432.1 > 292.3							m	60.3
							n	0.01361
Info	Experiment	Mice ID	Cyrosection	Sample ID LC-MS/MS	weight of cryosection [mg]	BTZ measurement			Reserpine measurement		Normalized Response		MW	Extract concentration [µg/mL]		MW	concentration [ng/mL]		MW	SD	ng/mg lung cryosection		Mean	SD
						1	2	MW	1	2	1	2		1	2		1	2			1	2
0,5h after BTZ administration	KW116	B6#1	OT83	42983	0.358872	11729	11796.8	11762.9	96041.5	93066.9	0.122124	0.126757	0.12444	0.00179957	0.00187639	0.00183798	1.79957	1.87639	1.83798	0.0384127	1.25363	1.30715	1.28039	0.0267594	Supplement Figure 8
0,5h after BTZ administration	KW116	B6#1	OT87	42984	0.375072	11423.7	11855.9	11639.8	105772	106074	0.108003	0.11177	0.109887	0.0015654	0.00162786	0.00159663	1.5654	1.62786	1.59663	0.0312317	1.0434	1.08503	1.06421	0.0208171
0,5h after BTZ administration	KW116	B6#1	OT88	42985	0.39588	10941	10797	10869	111282	115534	0.0983186	0.0934531	0.0958859	0.00140479	0.0013241	0.00136444	1.40479	1.3241	1.36444	0.0403436	0.887129	0.836174	0.861651	0.0254772
0,5h after BTZ administration	KW116	B6#1	OT89	42986	0.390744	10962.3	10841.4	10901.8	76371.6	73941.1	0.143538	0.146623	0.14508	0.0021547	0.00220585	0.00218027	2.1547	2.20585	2.18027	0.0255747	1.37859	1.41131	1.39495	0.0163628
0,5h after BTZ administration	KW116	B6#1	OT98	42987	0.344436	8893.17	8790.78	8841.97	89827.3	90712.6	0.099003	0.096908	0.0979555	0.00141614	0.00138139	0.00139876	1.41614	1.38139	1.39876	0.0173712	1.02787	1.00265	1.01526	0.0126084
2h after BTZ administration	KW116	B9#1	OT102	42988	0.3435	11036.7	11101.3	11069	111431	114126	0.0990448	0.0972717	0.0981583	0.00141683	0.00138742	0.00140213	1.41683	1.38742	1.40213	0.0147021	1.03117	1.00977	1.02047	0.0107002	Figure 6a
2 h after BTZ administration	KW116	B9#1	OT112	42989	0.40362	10716	10241.2	10478.6	104749	99115.7	0.102302	0.103326	0.102814	0.00147084	0.00148783	0.00147934	1.47084	1.48783	1.47934	0.00849092	0.911033	0.921552	0.916292	0.00525923
2 h after BTZ administration	KW116	B9#1	OT117	42990	0.352644	6831.32	6637.17	6734.25	101184	101273	0.0675137	0.0655374	0.0665255	0.000893925	0.000861151	0.000877538	0.893925	0.861151	0.877538	0.0163868	0.63373	0.610496	0.622113	0.0116171
2 h after BTZ administration	KW116	B9#1	OT126	42991	0.366672	10296.6	10503.3	10400	96663.6	96680.4	0.10652	0.10864	0.10758	0.0015408	0.00157595	0.00155837	1.5408	1.57595	1.55837	0.0175768	1.05053	1.0745	1.06251	0.011984
2 h after BTZ administration	KW116	B9#1	OT128	42992	0.34	9653.19	9332.5	9492.85	103822	103326	0.0929782	0.0903208	0.0916495	0.00131622	0.00127215	0.00129419	1.31622	1.27215	1.29419	0.0220353	0.967811	0.935406	0.951608	0.0162024
4h after BTZ administration	KW116	B10#1	OT68	42993	0.45588	16746.5	17346.5	17046.5	102936	103162	0.162688	0.168148	0.165418	0.00247227	0.00256282	0.00251755	2.47227	2.56282	2.51755	0.0452726	1.35577	1.40542	1.3806	0.024827	Supplement Figure 8
4h after BTZ administration	KW116	B10#1	OT79	42994	0.461508	18671.8	17912	18291.9	94986.2	87982.8	0.196574	0.203585	0.20008	0.00303423	0.0031505	0.00309237	3.03423	3.1505	3.09237	0.0581362	1.64365	1.70663	1.67514	0.0314925
4h after BTZ administration	KW116	B10#1	OT173	42995	0.46728	26306.2	25764.2	26035.2	102937	103858	0.255556	0.248072	0.251814	0.00401237	0.00388826	0.00395031	4.01237	3.88826	3.95031	0.0620561	2.14666	2.08026	2.11346	0.0332007
4h after BTZ administration	KW116	B10#1	OT186	42996	0.3954	21650.5	22187.3	21918.9	100178	102448	0.216121	0.216572	0.216346	0.00335839	0.00336587	0.00336213	3.35839	3.36587	3.36213	0.00373977	2.12341	2.12814	2.12578	0.00236455
4h after BTZ administration	KW116	B10#1	OT187	42997	0.391332	24730.6	24032.6	24381.6	103386	98218	0.239206	0.244686	0.241946	0.00374123	0.00383211	0.00378667	3.74123	3.83211	3.78667	0.0454423	2.39006	2.44812	2.41909	0.0290305
8 h after BTZ administration	KW116	B14#2	OT174	42998	0.367776	8409.14	8338.76	8373.95	104690	109243	0.0803242	0.0763325	0.0783283	0.00110637	0.00104017	0.00107327	1.10637	1.04017	1.07327	0.0330985	0.752068	0.70707	0.729569	0.0224991	Supplement Figure 8
8 h after BTZ administration	KW116	B14#2	OT179	42999	0.384792	7452.69	7221.49	7337.09	116157	108798	0.0641604	0.0663752	0.0652678	0.000838315	0.000875044	0.00085668	0.838315	0.875044	0.85668	0.0183647	0.544655	0.568518	0.556586	0.0119316
8 h after BTZ administration	KW116	B14#2	OT180	43000	0.390408	8496.36	8737.17	8616.77	121696	125628	0.0698161	0.069548	0.069682	0.000932107	0.000927662	0.000929885	0.932107	0.927662	0.929885	0.00222242	0.59688	0.594034	0.595457	0.00142314
8 h after BTZ administration	KW116	B14#2	OT190	43001	0.393768	8330.31	8583.07	8456.69	106997	107505	0.0778555	0.0798389	0.0788472	0.00106543	0.00109832	0.00108188	1.06543	1.09832	1.08188	0.0164463	0.676433	0.697317	0.686875	0.0104416
8 h after BTZ administration	KW116	B14#2	OT192	43002	0.3846	7767.85	7956.9	7862.38	102939	105052	0.0754608	0.0757423	0.0756015	0.00102572	0.00103039	0.00102805	1.02572	1.03039	1.02805	0.0023341	0.666743	0.669777	0.66826	0.00151722
BTZ 432.1 > 292.3							m	60.3
							n	0.01361
Info	Experiment	Mice ID	Cyrosection	Sample ID LC-MS/MS	weight of cryosection [mg]	BTZ measurement		MW	Reserpine measurement		Normalized Response		MW	Extract concentration [µg/mL]		MW	concentration [ng/mL]		MW	SD	ng/mg lung cryosection		Mean	SD
						1	2		1	2	1	2		1	2		1	2			1	2
0.5 h after BTZ administration	KW116	B4#1	OT9	43543	0.336288	12195.3	12133.3	12164.3	95444.7	109361	0.127774	0.110948	0.119361	0.00189327	0.00161422	0.00175374	1.89327	1.61422	1.75374	0.139523	1.40747	1.20003	1.30375	0.103723	Figure 6a
0.5 h after BTZ administration	KW116	B4#1	OT10	43544	0.345948	13365.2	13012.9	13189	114301	117191	0.116929	0.11104	0.113985	0.00171342	0.00161576	0.00166459	1.71342	1.61576	1.66459	0.0488311	1.23821	1.16763	1.20292	0.0352879
0.5 h after BTZ administration	KW116	B4#1	OT28	43545	0.40686	20931.2	19674.5	20302.9	103382	102480	0.202465	0.191984	0.197225	0.00313192	0.00295811	0.00304502	3.13192	2.95811	3.04502	0.0869042	1.92445	1.81765	1.87105	0.0533993
0.5 h after BTZ administration	KW116	B4#1	OT29	43546	0.405492	10695.4	10419.8	10557.6	106777	110193	0.100166	0.0945596	0.0973628	0.00143542	0.00134245	0.00138893	1.43542	1.34245	1.38893	0.0464868	0.884988	0.827666	0.856327	0.0286608
0.5 h after BTZ administration	KW116	B4#1	OT84	43547	0.5298	16506.6	17694.9	17100.7	87180.8	92795.3	0.189338	0.190687	0.190012	0.00291422	0.0029366	0.00292541	2.91422	2.9366	2.92541	0.0111888	1.37515	1.38571	1.38043	0.00527971
2 h after BTZ administration	KW116	B8#1	OT97	43548	0.44376	18659.8	19457	19058.4	100137	110272	0.186343	0.176445	0.181394	0.00286457	0.00270042	0.00278249	2.86457	2.70042	2.78249	0.0820735	1.6138	1.52133	1.56757	0.0462375	Supplement Figure 8
2 h after BTZ administration	KW116	B8#1	OT98	43549	0.44562	13671.9	14400.4	14036.2	118719	123480	0.115162	0.116621	0.115892	0.00168412	0.00170831	0.00169621	1.68412	1.70831	1.69621	0.0120991	0.944816	0.958391	0.951604	0.00678781
2 h after BTZ administration	KW116	B8#1	OT113	43550	0.479772	11880.7	12282.7	12081.7	103189	108538	0.115136	0.113166	0.114151	0.00168368	0.001651	0.00166734	1.68368	1.651	1.66734	0.0163384	0.877334	0.860306	0.86882	0.00851362
2 h after BTZ administration	KW116	B8#1	OT114	43551	0.478572	15868.7	14827.9	15348.3	121058	113029	0.131083	0.131186	0.131135	0.00194815	0.00194985	0.001949	1.94815	1.94985	1.949	0.000854077	1.01769	1.01858	1.01813	0.000446159
2 h after BTZ administration	KW116	B8#1	OT115	43552	0.481476	15864.9	16260.7	16062.8	111724	116896	0.142001	0.139104	0.140552	0.0021292	0.00208116	0.00210518	2.1292	2.08116	2.10518	0.0240227	1.10556	1.08061	1.09309	0.0124735
4 h after BTZ administration	KW116	B11#1	OT144	43553	0.40392	10367.4	10698.2	10532.8	116328	117996	0.0891223	0.090666	0.0898941	0.00125228	0.00127788	0.00126508	1.25228	1.27788	1.26508	0.0128002	0.775077	0.790922	0.782999	0.00792246	Figure 6a
4 h after BTZ administration	KW116	B11#1	OT145	43554	0.371	11575.8	11143.2	11359.5	117868	117887	0.0982099	0.0945245	0.0963672	0.00140298	0.00134186	0.00137242	1.40298	1.34186	1.37242	0.0305592	0.945407	0.904222	0.924814	0.0205924
4 h after BTZ administration	KW116	B11#1	OT162	43555	0.334248	8888.21	8291.02	8589.62	101338	100869	0.0877087	0.0821962	0.0849525	0.00122883	0.00113742	0.00118313	1.22883	1.13742	1.18313	0.0457094	0.919104	0.850727	0.884916	0.0341883
4 h after BTZ administration	KW116	B11#1	OT218	43556	0.316488	7363.82	6728.55	7046.19	128440	115083	0.057333	0.0584667	0.0578999	0.000725091	0.000743893	0.000734492	0.725091	0.743893	0.734492	0.00940101	0.572763	0.587615	0.580189	0.00742604
4 h after BTZ administration	KW116	B11#1	OT221	43557	0.308148	7418.04	7900.5	7659.27	107549	109639	0.0689735	0.0720591	0.0705163	0.000918134	0.000969305	0.000943719	0.918134	0.969305	0.943719	0.0255853	0.744881	0.786395	0.765638	0.0207573
8 h after BTZ administration	KW116	B15#1	OT102	43558	0.477192	4549.99	4717.61	4633.8	108512	106566	0.0419306	0.0442693	0.0431	0.000469662	0.000508446	0.000489054	0.469662	0.508446	0.489054	0.0193924	0.246055	0.266374	0.256215	0.0101597	Figure 6a
8 h after BTZ administration	KW116	B15#1	OT103	43559	0.48012	5254.35	4926.26	5090.31	116523	108060	0.0450926	0.0455882	0.0453404	0.0005221	0.000530319	0.000526209	0.5221	0.530319	0.526209	0.00410966	0.271859	0.276139	0.273999	0.00213991
8 h after BTZ administration	KW116	B15#1	OT156	43560	0.511752	5703.35	4925.64	5314.49	115655	113679	0.0493133	0.0433292	0.0463212	0.000592095	0.000492855	0.000542475	0.592095	0.492855	0.542475	0.0496199	0.289249	0.240769	0.265009	0.0242402
8 h after BTZ administration	KW116	B15#1	OT158	43561	0.530748	5534.54	4934.85	5234.7	136903	118970	0.0404266	0.04148	0.0409533	0.00044472	0.000462189	0.000453454	0.44472	0.462189	0.453454	0.00873463	0.209478	0.217706	0.213592	0.0041143
8 h after BTZ administration	KW116	B15#1	OT179	43562	0.421128	5820.05	5475.05	5647.55	112238	111741	0.0518546	0.0489978	0.0504262	0.00063424	0.000586862	0.000610551	0.63424	0.586862	0.610551	0.0236887	0.376512	0.348387	0.36245	0.0140626
