# Supplementary material for: The clinical-stage drug BTZ-043 accumulates in murine tuberculosis lesions and efficiently acts against Mycobacterium tuberculosis
Source: Nat Commun. 2025 Jan 18;16:826. doi: 10.1038/s41467-025-56146-9 (PMC11742723; doi:10.1038/s41467-025-56146-9)
Supplement: Supplementary file 7 — Supplementary data 4 [file 41467_2025_56146_MOESM7_ESM.xlsx]

## Sheet: Calibration_Export_Targetlynx
Quantify Compound Summary Report
Compound 1: BTZ-043
	#	Name	RT	Area	IS Area	Response	Conc.	%Dev
1	1	240424_ACN_26
2	2	240424_Blw_Cal_Matrix			737.475
3	3	240424_ACN23a
4	4	240424_Cal_Matrix_K1	6.59	14.562	961.079	0.00014	9.1e-05	-39.5
5	5	240424_ACN25a
6	6	240424_Cal_Matrix_K2	6.59	55.603	1014.37	0.00052	0.0004	7.8
7	7	240424_ACN27
8	8	240424_Cal_Matrix_K3	6.55	142.268	925.799	0.0015	0.0012	18.5
9	9	240424_ACN29
10	10	240424_Cal_Matrix_K4	6.57	283.144	802.471	0.0034	0.0028	10.4
11	11	240424_ACN31
12	12	240424_Cal_Matrix_K5	6.54	1360.43	1636.22	0.0079	0.0065	4.6
13	13	240424_ACN33
14	14	240424_Cal_Matrix_K6	6.54	1939.32	866.898	0.021	0.018	41.2
15	15	240424_ACN35
16	16	240424_Cal_Matrix_K7	6.52	2912.82	940.728	0.029	0.024	-2.3
17	17	240424_ACN37
18	18	240424_Cal_Matrix_Blwa			761.724
19	19	240424_ACN39
20	20	240424_Cal_Matrix_K1a	6.5	18.789	769.225	0.00023	0.00016	9.4
21	21	240424_ACN41
22	22	240424_Cal_Matrix_K2a	6.48	47.617	956.359	0.00047	0.00036	-2.8
23	23	240424_ACN43
24	24	240424_Cal_Matrix_K3a	6.47	96.121	762.746	0.0012	0.00097	-3.3
25	25	240424_ACN45
26	26	240424_Cal_Matrix_K4a	6.43	249.978	794.286	0.003	0.0025	-1.7
27	27	240424_ACN47
28	28	240424_Cal_Matrix_K5a	6.43	757.021	963.192	0.0075	0.0062	-1.1
29	29	240424_ACN49
30	30	240424_Cal_Matrix_K6a
31	31	240424_ACN51
32	32	240424_Cal_Matrix_K7a
33	33	240424_ACN53
34	34	240424_ACN54
Compound 2: Reserpine
	#	Name	RT	Area	IS Area	Response	Conc.	%Dev
1	1	240424_ACN_26
2	2	240424_Blw_Cal_Matrix
3	3	240424_ACN23a
4	4	240424_Cal_Matrix_K1	4.84	440.301		440	0.94	-6.3
5	5	240424_ACN25a
6	6	240424_Cal_Matrix_K2	4.84	475.976		480	1	1.2
7	7	240424_ACN27
8	8	240424_Cal_Matrix_K3	4.84	404.4		400	0.86	-14
9	9	240424_ACN29
10	10	240424_Cal_Matrix_K4	4.81	511.8		510	1.1	8.9
11	11	240424_ACN31
12	12	240424_Cal_Matrix_K5	4.81	485.681		490	1	3.3
13	13	240424_ACN33
14	14	240424_Cal_Matrix_K6
15	15	240424_ACN35
16	16	240424_Cal_Matrix_K7	4.79	491.012		490	1	4.4
17	17	240424_ACN37
18	18	240424_Cal_Matrix_Blwa
19	19	240424_ACN39
20	20	240424_Cal_Matrix_K1a
21	21	240424_ACN41
22	22	240424_Cal_Matrix_K2a
23	23	240424_ACN43
24	24	240424_Cal_Matrix_K3a
25	25	240424_ACN45
26	26	240424_Cal_Matrix_K4a
27	27	240424_ACN47
28	28	240424_Cal_Matrix_K5a	4.7	481.76		480	1	2.5
29	29	240424_ACN49
30	30	240424_Cal_Matrix_K6a
31	31	240424_ACN51
32	32	240424_Cal_Matrix_K7a
33	33	240424_ACN53
34	34	240424_ACN54
Compound 3: d4-BTZ
	#	Name	RT	Area	IS Area	Response	Conc.	%Dev
1	1	240424_ACN_26
2	2	240424_Blw_Cal_Matrix	6.59	737.475		740	0.0074	-22.3
3	3	240424_ACN23a
4	4	240424_Cal_Matrix_K1	6.56	961.079		960	0.0096	1.2
5	5	240424_ACN25a
6	6	240424_Cal_Matrix_K2	6.56	1014.37		1000	0.01	6.8
7	7	240424_ACN27
8	8	240424_Cal_Matrix_K3	6.54	925.799		930	0.0093	-2.5
9	9	240424_ACN29
10	10	240424_Cal_Matrix_K4	6.54	802.471		800	0.008	-15.5
11	11	240424_ACN31
12	12	240424_Cal_Matrix_K5	6.53	1636.22		1600	0.016	72.3
13	13	240424_ACN33
14	14	240424_Cal_Matrix_K6	6.53	866.898		870	0.0087	-8.7
15	15	240424_ACN35
16	16	240424_Cal_Matrix_K7	6.51	940.728		940	0.0094	-0.9
17	17	240424_ACN37
18	18	240424_Cal_Matrix_Blwa	6.49	761.724		760	0.0076	-19.8
19	19	240424_ACN39
20	20	240424_Cal_Matrix_K1a	6.47	769.225		770	0.0077	-19
21	21	240424_ACN41
22	22	240424_Cal_Matrix_K2a	6.47	956.359		960	0.0096	0.7
23	23	240424_ACN43
24	24	240424_Cal_Matrix_K3a	6.46	762.746		760	0.0076	-19.7
25	25	240424_ACN45
26	26	240424_Cal_Matrix_K4a	6.42	794.286		790	0.0079	-16.3
27	27	240424_ACN47
28	28	240424_Cal_Matrix_K5a	6.42	963.192		960	0.0096	1.4
29	29	240424_ACN49
30	30	240424_Cal_Matrix_K6a
31	31	240424_ACN51
32	32	240424_Cal_Matrix_K7a
33	33	240424_ACN53
34	34	240424_ACN54

## Sheet: Explanation_Calculation
Calculation Step	Calculation	Unit
1) Normalization Peak Area	Area BTZ-043 / (Area d4-BTZ-043 (IS) * Conc d4-BTZ-043 (IS))
2) Straight line equation	y = mx + n
3) Equation solved by x	x = (y-n)/m	[µg/mL]
4) Conversion to ng/mL
X	Concentration (Point 4) (ng/mL)*0.08 mL/weight tissue (mg)	[ng BTZ/mg tissue]
Explation:
· All calculations were done with Excel
· Linear Regression and weighting were done in TargetLynx
· Immediately before extraction, the tissue samples were dried
· Dried samples were were homogenized with 0.08 mL solvent
· This solution was processed for LC-MS/MS based drug quantification

## Sheet: Calibration
Calibration BTZ
Transition	431.8 > 83.07
Retentiontime	6.55 min
Standard	Concentration [µg/mL]	Peak area BTZ	Peak Area BTZ technical replicate	Peak Area d4-BTZ	Peak Area BTZ technical replicate	Response	Response technical replicate	Average
C1	0.00015	14.562	18.789	961.079	769.225	0.000143941	0.000232046	0.000187994
C2	0.000375	55.603	47.617	1014.37	956.359	0.000520745	0.000473004	0.000496874
C3	0.001	142.268	96.121	925.799	762.746	0.00145987	0.00119719	0.00132853
C4	0.0025	283.144	249.978	802.471	794.286	0.00335198	0.00298984	0.00317091
C5	0.00625	1360.43	757.021	1636.22	963.192	0.0078987	0.00746653	0.00768262
C6	0.0125	1939.32		866.898		0.0212523		0.0212523
C7	0.025	2912.82		940.728		0.0294153		0.0294153
Excluded

## Sheet: Sample Sheet
Sample Name	Description	substance and time point	Internal Sample ID	weight [mg]
KW116 B11#1 LCM ga1	LCM flakes from granulome area from cryo OT206 and OT205	BTZ, 4h post administration	49864	0.0345
KW116 B11#1 LCM aa2	LCM flakes from adjacent area from cryo OT206 and OT206	BTZ, 4h post administration	49865	0.0338
KW116 B11#1 LCM ga3	LCM flakes from granulome area from cryo OT216 and OT217	BTZ, 4h post administration	49927	0.0465
KW116 B11#1 LCM aa4	LCM flakes from adjacent area from cryo OT216 and OT217	BTZ, 4h post administration	49928	0.0469
KW116 B11#1 LCM ga5	LCM flakes from granulome area from cryo OT203, OT202 and OT201	BTZ, 4h post administration	49929	0.0477
KW116 B11#1 LCM aa6	LCM flakes from adjacent area from cryo OT203, OT202 and OT201	BTZ, 4h post administration	49930	0.0475
Blank	set up of LCM, water without flakes		49931
internal control	whole cryosection from OT207		49866	0.364

## Sheet: Sample_49864-66_Export TargetL
Quantify Compound Summary Report
Compound 1: BTZ-043
	#	Name	Sample Text	RT	Area	IS Area	Response	Conc.	%Dev
1	1	240410_ACN_17
2	2	240410_BTZ_49864_GA1	granulome 1 (techn. rep. 1)	6.4	21.512	748.884	0.00027	0.00019
3	3	240410_BTZ_49864_GA1_b	granulome 1 (techn. rep. 2)	6.38	40.698	794.515	0.00049	0.00037
4	4	240410_ACN_18
5	5	240410_BTZ_49865_AA1	adjacent 2 (techn. rep. 1)	6.38	22.249	759.614	0.00028	0.00019
6	6	240410_BTZ_49865_AA1_b	adjacent 2 (techn. rep. 2)	6.38	13.006	886.713	0.00014	7.7e-05
7	7	240410_ACN_19
8	8	240410_BTZ_49866_OT207	internal control (techn. rep. 1)	6.42	422.279	932.725	0.0043	0.0035
9	9	240410_BTZ_49866_OT207_b	internal control (techn. rep. 2)	6.41	437.035	889.211	0.0047	0.0038
10	10	240410_ACN_20
11	11	240410_BTZ_WasservonJV	Blank (techn. rep. 1)			875.014
12	12	240410_BTZ_WasservonJV_b	Blank (techn. rep. 2)			944.75
13	13	240410_ACN_21
Compound 2: Reserpine
	#	Name	Sample Text	RT	Area	IS Area	Response	Conc.	%Dev
1	1	240410_ACN_17
2	2	240410_BTZ_49864_GA1	granulome 1 (techn. rep. 1)	4.68	349.512		350	0.74	-25.7
3	3	240410_BTZ_49864_GA1_b	granulome 1 (techn. rep. 2)	4.68	289.305		290	0.62	-38.5
4	4	240410_ACN_18
5	5	240410_BTZ_49865_AA1	adjacent 2 (techn. rep. 1)	4.68	444.073		440	0.94	-5.5
6	6	240410_BTZ_49865_AA1_b	adjacent 2 (techn. rep. 2)	4.67	405.626		410	0.86	-13.7
7	7	240410_ACN_19
8	8	240410_BTZ_49866_OT207	internal control (techn. rep. 1)	4.67	426.4		430	0.91	-9.3
9	9	240410_BTZ_49866_OT207_b	internal control (techn. rep. 2)	4.7	452.56		450	0.96	-3.7
10	10	240410_ACN_20
11	11	240410_BTZ_WasservonJV	Blank (techn. rep. 1)	4.68	329.939		330	0.7	-29.8
12	12	240410_BTZ_WasservonJV_b	Blank (techn. rep. 2)	4.68	317.491		320	0.68	-32.5
13	13	240410_ACN_21
Compound 3: d4-BTZ
	#	Name	Sample Text	RT	Area	IS Area	Response	Conc.	%Dev
1	1	240410_ACN_17
2	2	240410_BTZ_49864_GA1	granulome 1 (techn. rep. 1)	6.4	748.884		750	0.0075	-21.3
3	3	240410_BTZ_49864_GA1_b	granulome 1 (techn. rep. 2)	6.39	794.515		790	0.0079	-16.5
4	4	240410_ACN_18
5	5	240410_BTZ_49865_AA1	adjacent 2 (techn. rep. 1)	6.41	759.614		760	0.0076	-20.1
6	6	240410_BTZ_49865_AA1_b	adjacent 2 (techn. rep. 2)	6.39	886.713		890	0.0089	-6.8
7	7	240410_ACN_19
8	8	240410_BTZ_49866_OT207	internal control (techn. rep. 1)	6.41	932.725		930	0.0093	-1.9
9	9	240410_BTZ_49866_OT207_b	internal control (techn. rep. 2)	6.4	889.211		890	0.0089	-6.5
10	10	240410_ACN_20
11	11	240410_BTZ_WasservonJV	Blank (techn. rep. 1)	6.4	875.014		880	0.0087	-8
12	12	240410_BTZ_WasservonJV_b	Blank (techn. rep. 2)	6.4	944.75		940	0.0094	-0.7
13	13	240410_ACN_21

## Sheet: Sample_49927-31_Export TargetL
Quantify Compound Summary Report
Compound 1: BTZ-043
	#	Name	Sample Text	RT	Area	IS Area	Response	Conc.	%Dev
1	1	240424_ACN11
2	2	240424_49927	granulome 3 (techn. rep. 1)	6.69	59.507	936.308	0.0006	0.00046
3	3	240424_49927a	granulome 3 (techn. rep. 2)	6.67	33.263	848.758	0.00037	0.00027
4	4	240424_ACN12
5	5	240424_49928	adjacent 4 (techn. rep. 1)	6.68	28.865	887.741	0.00031	0.00022
6	6	240424_49928a	adjacent 4 (techn. rep. 1)	6.68	28.341	907.464	0.0003	0.00021
7	7	240424_ACN14
8	8	240424_49929	granulome 5 (techn. rep. 1)	6.69	26.838	850.93	0.0003	0.00021
9	9	240424_49929a	granulome 5 (techn. rep. 2)	6.73	35.377	861.695	0.00039	0.00028
10	10	240424_ACN15
11	11	240424_49930	adjacent 6 (techn. rep. 1)	6.73	24.684	931.347	0.00025	0.00017
12	12	240424_49930a	adjacent 6 (techn. rep. 2)	6.71	20.658	789.971	0.00025	0.00017
13	13	240424_ACN15a
14	14	240424_49931	Blank (techn. rep. 1)			765.464
15	15	240424_49931a	Blank (techn. rep. 2)			738.985
16	16	240424_ACN16
Compound 2: Reserpine
	#	Name	Sample Text	RT	Area	IS Area	Response	Conc.	%Dev
1	1	240424_ACN11
2	2	240424_49927	granulome 3 (techn. rep. 1)	4.96	440.392		440	0.94	-6.3
3	3	240424_49927a	granulome 3 (techn. rep. 2)	4.94	489.903		490	1	4.2
4	4	240424_ACN12
5	5	240424_49928	adjacent 4 (techn. rep. 1)	4.95	399.929		400	0.85	-14.9
6	6	240424_49928a	adjacent 4 (techn. rep. 1)	4.93	403.124		400	0.86	-14.3
7	7	240424_ACN14
8	8	240424_49929	granulome 5 (techn. rep. 1)	4.96	435.647		440	0.93	-7.3
9	9	240424_49929a	granulome 5 (techn. rep. 2)	5	528.962		530	1.1	12.5
10	10	240424_ACN15
11	11	240424_49930	adjacent 6 (techn. rep. 1)	5.01	494.944		490	1.1	5.3
12	12	240424_49930a	adjacent 6 (techn. rep. 2)	4.98	458.731		460	0.98	-2.4
13	13	240424_ACN15a
14	14	240424_49931	Blank (techn. rep. 1)	4.94	409.332		410	0.87	-12.9
15	15	240424_49931a	Blank (techn. rep. 2)	4.93	447.62		450	0.95	-4.8
16	16	240424_ACN16
Compound 3: d4-BTZ
	#	Name	Sample Text	RT	Area	IS Area	Response	Conc.	%Dev
1	1	240424_ACN11
2	2	240424_49927	granulome 3 (techn. rep. 1)	6.7	936.308		940	0.0094	-1.6
3	3	240424_49927a	granulome 3 (techn. rep. 2)	6.68	848.758		850	0.0085	-10.8
4	4	240424_ACN12
5	5	240424_49928	adjacent 4 (techn. rep. 1)	6.7	887.741		890	0.0089	-6.7
6	6	240424_49928a	adjacent 4 (techn. rep. 1)	6.7	907.464		910	0.0091	-4.6
7	7	240424_ACN14
8	8	240424_49929	granulome 5 (techn. rep. 1)	6.72	850.93		850	0.0085	-10.5
9	9	240424_49929a	granulome 5 (techn. rep. 2)	6.75	861.695		860	0.0086	-9.4
10	10	240424_ACN15
11	11	240424_49930	adjacent 6 (techn. rep. 1)	6.77	931.347		930	0.0093	-2.1
12	12	240424_49930a	adjacent 6 (techn. rep. 2)	6.73	789.971		790	0.0079	-16.9
13	13	240424_ACN15a
14	14	240424_49931	Blank (techn. rep. 1)	6.66	765.464		770	0.0076	-19.5
15	15	240424_49931a	Blank (techn. rep. 2)	6.68	738.985		740	0.0074	-22.3
16	16	240424_ACN16

## Sheet: Fig_6bConcentrationCalculations
BTZ 431.8 > 83.07						m	1.2033		Response	Area * (ISTD conc/ISTD Area)
all samples from time point 4h post administration						n	3.5e-05		ISTD conc [µg/ml]	0.0095
Info	Sample ID	Sample	tissue area	weight of tissue [mg]	Area BTZ		Area d4-BTZ		Response		Extract concentration [µg/mL]		ng/mg lung tissue		Mean	SD
					1	2	1	2	1	2	1	2	1	2
LCM flakes from granulome area	KW116 B11#1 LCM OT206 and OT205, ga1	49864	granuloma	0.0345	21.512	40.698	748.884	794.515	0.000272891	0.000486625	0.000197699	0.000375322	0.458433	0.870312	0.664373	0.20594
LCM flakes from adjacent area	KW116 B11#1 LCM OT206 and OT205, aa2	49865	non necrotic	0.0338	22.249	13.006	759.614	886.713	0.000278254	0.000139343	0.000202156	8.67138e-05	0.478475	0.20524	0.341857	0.136618
LCM flakes from granulome area	KW116 B11#1 LCM OT216 and OT217, ga3	49927	granuloma	0.0465	59.507	33.263	936.308	848.758	0.000603772	0.000372307	0.000472677	0.000280318	0.813207	0.482268	0.647738	0.16547
LCM flakes from adjacent area	KW116 B11#1 LCM OT216 and OT217, aa4	49928	non necrotic	0.0469	28.865	28.341	887.741	907.464	0.000308894	0.000296694	0.000227619	0.000217481	0.388262	0.370969	0.379616	0.00864656
LCM flakes from granulome area	KW116 B11#1 LCM OT203, OT202 and OT201, ga5	49929	granuloma	0.0477	26.838	35.377	850.93	861.695	0.000299626	0.000390024	0.000219917	0.000295042	0.368834	0.494829	0.431831	0.0629976
LCM flakes from adjacent area	KW116 B11#1 LCM OT203, OT202 and OT201, aa6	49930	non necrotic	0.0475	24.684	20.658	931.347	789.971	0.000251784	0.000248428	0.000180158	0.000177369	0.303423	0.298727	0.301075	0.00234835
set up of LCM, water without flakes	Blank water 1004024	49931	NA				875.014	944.75
whole cryosection from OT207	KW116 B11#1 OT207	49866	QC	0.364	422.279	437.035	932.725	889.211	0.004301	0.00466912	0.00354525	0.00385118	0.779176	0.846412	0.812794	0.0336181
