# Supplementary material for: The clinical-stage drug BTZ-043 accumulates in murine tuberculosis lesions and efficiently acts against Mycobacterium tuberculosis
Source: Nat Commun. 2025 Jan 18;16:826. doi: 10.1038/s41467-025-56146-9 (PMC11742723; doi:10.1038/s41467-025-56146-9)
Supplement: Supplementary file 8 — Supplementary data 5 [file 41467_2025_56146_MOESM8_ESM.xlsx]

## Sheet: SFig 2 Calibration BTZ-043
Sample Raw File Name	Calculated Amount	Peak Area	Retention Time	Concentration
20220218_038_CAL_BTZ043_WS10	36.245	9.01754e+06	3.1	35.29
20220218_039_CAL_BTZ043_WS09	62.209	1.73878e+07	3.1	63.52
20220218_040_CAL_BTZ043_WS08	109.184	3.25317e+07	3.1	114.34
20220218_041_CAL_BTZ043_WS07	204.105	6.31323e+07	3.1	205.81
20220218_042_CAL_BTZ043_WS06	362.12	1.14074e+08	3.1	370.46
20220218_043_CAL_BTZ043_WS05	658.372	2.09579e+08	3.1	666.82
20220218_044_CAL_BTZ043_WS04	1280.99	4.103e+08	3.1	1200.27
20220218_045_CAL_BTZ043_WS03	2297.43	7.37978e+08	3.1	2160.49
20220218_046_CAL_BTZ043_WS02	3700.37	1.19026e+09	3.1	3888.89

## Sheet: SFig 2 BTZ-043 (4 µg mL^-1)
Sample Raw File Name	Calculated Amount	Peak Area	Retention Time	time	replicate	direction	compartment
220222_BTZ043_high_AB_baso_0min_1	14.947	2.15162e+06	3.1	0	1	AB	baso
220222_BTZ043_high_AB_baso_0min_2	21.252	4.18432e+06	3.1	0	2	AB	baso
220222_BTZ043_high_AB_baso_0min_3	18.792	3.39116e+06	3.1	0	3	AB	baso
220222_BTZ043_high_AB_baso_10min_1	42.389	1.09983e+07	3.1	10	1	AB	baso
220222_BTZ043_high_AB_baso_10min_2	42.311	1.09733e+07	3.11	10	2	AB	baso
220222_BTZ043_high_AB_baso_10min_3	55.137	1.51082e+07	3.1	10	3	AB	baso
220222_BTZ043_high_AB_baso_30min_1	56.578	1.55725e+07	3.1	30	1	AB	baso
220222_BTZ043_high_AB_baso_30min_2	84.047	2.44281e+07	3.1	30	2	AB	baso
220222_BTZ043_high_AB_baso_30min_3	103.23	3.06123e+07	3.1	30	3	AB	baso
220222_BTZ043_high_AB_baso_60min_1	124.355	3.74225e+07	3.1	60	1	AB	baso
220222_BTZ043_high_AB_baso_60min_2	137.028	4.1508e+07	3.1	60	2	AB	baso
220222_BTZ043_high_AB_baso_60min_3	160.105	4.89478e+07	3.1	60	3	AB	baso
220222_BTZ043_high_AB_baso_90min_1	192.731	5.94656e+07	3.1	90	1	AB	baso
220222_BTZ043_high_AB_baso_90min_2	195.854	6.04727e+07	3.09	90	2	AB	baso
220222_BTZ043_high_AB_baso_90min_3	216.69	6.71896e+07	3.1	90	3	AB	baso
220222_BTZ043_high_AB_baso_120min_1	186.384	5.74196e+07	3.1	120	1	AB	baso
220222_BTZ043_high_AB_baso_120min_2	170.664	5.23518e+07	3.1	120	2	AB	baso
220222_BTZ043_high_AB_baso_120min_3	234.227	7.28433e+07	3.1	120	3	AB	baso
220222_BTZ043_high_AB_api_120min_1	1449.22	4.64535e+08	3.1	120	1	AB	api
220222_BTZ043_high_AB_api_120min_2	1554.97	4.98625e+08	3.1	120	2	AB	api
220222_BTZ043_high_AB_api_120min_3	902.283	2.88211e+08	3.1	120	3	AB	api
220222_BTZ043_high_AB_api_0min_1	2990.88	9.61536e+08	3.1	0	1	AB	api
220222_BTZ043_high_AB_api_0min_2	3431.33	1.10353e+09	3.1	0	2	AB	api
220222_BTZ043_high_AB_api_0min_3	3303.06	1.06217e+09	3.1	0	3	AB	api
220222_BTZ043_high_BA_api_0min_1	13.266	1.60958e+06	3.1	0	1	BA	api
220222_BTZ043_high_BA_api_0min_2	16.048	2.50669e+06	3.1	0	2	BA	api
220222_BTZ043_high_BA_api_0min_3	25.192	5.45434e+06	3.1	0	3	BA	api
220222_BTZ043_high_BA_api_10min_1	110.026	3.28031e+07	3.1	10	1	BA	api
220222_BTZ043_high_BA_api_10min_2	140.203	4.25316e+07	3.1	10	2	BA	api
220222_BTZ043_high_BA_api_10min_3	184.755	5.68944e+07	3.1	10	3	BA	api
220222_BTZ043_high_BA_api_30min_1	288.524	9.03475e+07	3.1	30	1	BA	api
220222_BTZ043_high_BA_api_30min_2	243.98	7.59875e+07	3.1	30	2	BA	api
220222_BTZ043_high_BA_api_30min_3	292.318	9.15707e+07	3.1	30	3	BA	api
220222_BTZ043_high_BA_api_60min_1	578.559	1.83849e+08	3.1	60	1	BA	api
220222_BTZ043_high_BA_api_60min_2	633.557	2.01579e+08	3.1	60	2	BA	api
220222_BTZ043_high_BA_api_60min_3	539.114	1.71133e+08	3.1	60	3	BA	api
220222_BTZ043_high_BA_api_90min_1	692.815	2.20683e+08	3.1	90	1	BA	api
220222_BTZ043_high_BA_api_90min_2	585.677	1.86144e+08	3.11	90	2	BA	api
220222_BTZ043_high_BA_api_90min_3	677.873	2.15866e+08	3.1	90	3	BA	api
220222_BTZ043_high_BA_api_120min_1	822.261	2.62414e+08	3.11	120	1	BA	api
220222_BTZ043_high_BA_api_120min_2	770.756	2.4581e+08	3.1	120	2	BA	api
220222_BTZ043_high_BA_api_120min_3	808.98	2.58132e+08	3.1	120	3	BA	api
220222_BTZ043_high_BA_baso_120min_1	3018.49	9.70436e+08	3.1	120	1	BA	baso
220222_BTZ043_high_BA_baso_120min_2	3455.74	1.1114e+09	3.1	120	2	BA	baso
220222_BTZ043_high_BA_baso_120min_3	3193.84	1.02696e+09	3.1	120	3	BA	baso
220222_BTZ043_high_BA_baso_0min_1	3570.1	1.14826e+09	3.1	0	1	BA	baso
220222_BTZ043_high_BA_baso_0min_2	3742.06	1.2037e+09	3.1	0	2	BA	baso
220222_BTZ043_high_BA_baso_0min_3	4320.05	1.39003e+09	3.1	0	3	BA	baso

## Sheet: SFig 2 BTZ-043 (1 µg mL^-1)
Sample Raw File Name	Calculated Amount	Peak Area	Retention Time	time	replicate	direction	compartment
220222_BTZ043_low_BA_baso_0min_3	1048.63	3.3539e+08	3.1	0	3	BA	baso
220222_BTZ043_low_BA_baso_0min_2	705.592	2.24802e+08	3.1	0	2	BA	baso
220222_BTZ043_low_BA_baso_0min_1	901.362	2.87915e+08	3.1	0	1	BA	baso
220222_BTZ043_low_BA_baso_120min_3	718.196	2.28865e+08	3.1	120	3	BA	baso
220222_BTZ043_low_BA_baso_120min_2	688.713	2.19361e+08	3.1	120	2	BA	baso
220222_BTZ043_low_BA_baso_120min_1	681.692	2.17097e+08	3.1	120	1	BA	baso
220222_BTZ043_low_BA_api_120min_3	122.386	3.67878e+07	3.1	120	3	BA	api
220222_BTZ043_low_BA_api_120min_2	108.029	3.21593e+07	3.1	120	2	BA	api
220222_BTZ043_low_BA_api_120min_1	98.653	2.91367e+07	3.09	120	1	BA	api
220222_BTZ043_low_BA_api_90min_3	94.986	2.79545e+07	3.1	90	3	BA	api
220222_BTZ043_low_BA_api_90min_2	100.438	2.97121e+07	3.1	90	2	BA	api
220222_BTZ043_low_BA_api_90min_1	85.339	2.48445e+07	3.1	90	1	BA	api
220222_BTZ043_low_BA_api_60min_3	61.728	1.72328e+07	3.1	60	3	BA	api
220222_BTZ043_low_BA_api_60min_2	83.552	2.42686e+07	3.1	60	2	BA	api
220222_BTZ043_low_BA_api_60min_1	81.153	2.3495e+07	3.1	60	1	BA	api
220222_BTZ043_low_BA_api_30min_3	46.248	1.22425e+07	3.1	30	3	BA	api
220222_BTZ043_low_BA_api_30min_2	59.176	1.64103e+07	3.1	30	2	BA	api
220222_BTZ043_low_BA_api_30min_1	49.001	1.313e+07	3.1	30	1	BA	api
220222_BTZ043_low_BA_api_10min_3	26.302	5.81227e+06	3.1	10	3	BA	api
220222_BTZ043_low_BA_api_10min_2	32.086	7.6768e+06	3.1	10	2	BA	api
220222_BTZ043_low_BA_api_10min_1	35.294	8.71107e+06	3.1	10	1	BA	api
220222_BTZ043_low_BA_api_0min_3	12.168	1.25565e+06	3.09	0	3	BA	api
220222_BTZ043_low_BA_api_0min_2	12.19	1.26265e+06	3.1	0	2	BA	api
220222_BTZ043_low_BA_api_0min_1	10.666	771376	3.1	0	1	BA	api
220222_BTZ043_low_AB_api_0min_3	817.98	2.61034e+08	3.1	0	3	AB	api
220222_BTZ043_low_AB_api_0min_2	783.705	2.49984e+08	3.1	0	2	AB	api
220222_BTZ043_low_AB_api_0min_1	764.94	2.43935e+08	3.1	0	1	AB	api
220222_BTZ043_low_AB_api_120min_3	162.304	4.96568e+07	3.1	120	3	AB	api
220222_BTZ043_low_AB_api_120min_2	168.885	5.17781e+07	3.1	120	2	AB	api
220222_BTZ043_low_AB_api_120min_1	177.618	5.45937e+07	3.1	120	1	AB	api
220222_BTZ043_low_AB_baso_120min_3	47.506	1.26481e+07	3.1	120	3	AB	baso
220222_BTZ043_low_AB_baso_120min_2	40.828	1.04951e+07	3.1	120	2	AB	baso
220222_BTZ043_low_AB_baso_120min_1	49.904	1.34209e+07	3.1	120	1	AB	baso
220222_BTZ043_low_AB_baso_90min_3	47.149	1.2533e+07	3.1	90	3	AB	baso
220222_BTZ043_low_AB_baso_90min_2	38.846	9.85624e+06	3.1	90	2	AB	baso
220222_BTZ043_low_AB_baso_90min_1	49.508	1.32933e+07	3.1	90	1	AB	baso
220222_BTZ043_low_AB_baso_60min_3	37.258	9.34428e+06	3.1	60	3	AB	baso
220222_BTZ043_low_AB_baso_60min_2	31.914	7.62151e+06	3.1	60	2	AB	baso
220222_BTZ043_low_AB_baso_60min_1	32.098	7.68072e+06	3.1	60	1	AB	baso
220222_BTZ043_low_AB_baso_30min_3	26.082	5.74131e+06	3.1	30	3	AB	baso
220222_BTZ043_low_AB_baso_30min_2	20.12	3.81911e+06	3.1	30	2	AB	baso
220222_BTZ043_low_AB_baso_30min_1	18.841	3.40711e+06	3.1	30	1	AB	baso
220222_BTZ043_low_AB_baso_10min_3	17.547	2.98966e+06	3.1	10	3	AB	baso
220222_BTZ043_low_AB_baso_10min_2	9.848	507887	3.1	10	2	AB	baso
220222_BTZ043_low_AB_baso_10min_1	11.413	1.01218e+06	3.1	10	1	AB	baso
220222_BTZ043_low_AB_baso_0min_3	9.591	424846	3.1	0	3	AB	baso
220222_BTZ043_low_AB_baso_0min_2	8.329	17965.3	3.1	0	2	AB	baso
220222_BTZ043_low_AB_baso_0min_1	8.456	58924.2	3.1	0	1	AB	baso

## Sheet: SFig 2 Calibration PZA
Sample Raw File Name	Calculated Amount	Peak Area	Retention Time	Concentration
20220314_PZA_WS02_AcN_method9_400_97_A1_B1	26214.9	9.0199e+07	1.3	26666.7
20220314_PZA_WS03_AcN_method9_400_97_A1_B1	17316.9	5.96447e+07	1.32	17778.8
20220314_PZA_WS04_AcN_method9_400_97_A1_B1	12393.2	4.27377e+07	1.31	11851.9
20220314_PZA_WS05_AcN_method9_400_97_A1_B1	9004.17	3.11004e+07	1.31	7901.23
20220314_PZA_WS06_AcN_method9_400_97_A1_B1	5185.95	1.79893e+07	1.3	5267.48
20220314_PZA_WS07_AcN_method9_400_97_A1_B1	3023.17	1.05627e+07	1.3	3511.65
20220314_PZA_WS08_AcN_method9_400_97_A1_B1	2194.48	7.71712e+06	1.31	2341.1
20220314_PZA_WS09_AcN_method9_400_97_A1_B1	1332.69	4.75788e+06	1.31	1560.73
20220314_PZA_WS10_AcN_method9_400_97_A1_B1	791.44	2.89933e+06	1.31	1040.49

## Sheet: SFig 2 PZA (25 µg mL^-1)
Sample Raw File Name	Calculated Amount	Peak Area	Retention Time	time	replicate	direction	compartment
20220330_PZA_25ugmL_AB_baso_0min_1	0	0	0	0	1	AB	baso
20220330_PZA_25ugmL_AB_baso_0min_2	0	0	0	0	2	AB	baso
20220330_PZA_25ugmL_AB_baso_0min_3	0	0	0	0	3	AB	baso
20220330_PZA_25ugmL_AB_baso_10min_1	525.202	1.18205e+06	1.31	10	1	AB	baso
20220330_PZA_25ugmL_AB_baso_10min_2	0	0	1.31	10	2	AB	baso
20220330_PZA_25ugmL_AB_baso_10min_3	0	0	1.31	10	3	AB	baso
20220330_PZA_25ugmL_AB_baso_30min_1	1333.17	2.51556e+06	1.31	30	1	AB	baso
20220330_PZA_25ugmL_AB_baso_30min_2	1096.85	2.12553e+06	1.28	30	2	AB	baso
20220330_PZA_25ugmL_AB_baso_30min_3	1005.65	1.97502e+06	1.3	30	3	AB	baso
20220330_PZA_25ugmL_AB_baso_60min_1	3321.25	5.79681e+06	1.31	60	1	AB	baso
20220330_PZA_25ugmL_AB_baso_60min_2	3452.37	6.01322e+06	1.31	60	2	AB	baso
20220330_PZA_25ugmL_AB_baso_60min_3	3341.43	5.83012e+06	1.3	60	3	AB	baso
20220330_PZA_25ugmL_AB_baso_90min_1	3158.86	5.52879e+06	1.3	90	1	AB	baso
20220330_PZA_25ugmL_AB_baso_90min_2	3253.04	5.68424e+06	1.33	90	2	AB	baso
20220330_PZA_25ugmL_AB_baso_90min_3	3097.63	5.42774e+06	1.31	90	3	AB	baso
20220330_PZA_25ugmL_AB_baso_120min_1	4030.2	6.96692e+06	1.32	120	1	AB	baso
20220330_PZA_25ugmL_AB_baso_120min_2	4138.52	7.14568e+06	1.3	120	2	AB	baso
20220330_PZA_25ugmL_AB_baso_120min_3	3490.73	6.07654e+06	1.31	120	3	AB	baso
20220330_PZA_25ugmL_AB_api_120min_1	10717.9	1.80047e+07	1.31	120	1	AB	api
20220330_PZA_25ugmL_AB_api_120min_2	11820.9	1.98251e+07	1.31	120	2	AB	api
20220330_PZA_25ugmL_AB_api_120min_3	10695.5	1.79678e+07	1.31	120	3	AB	api
20220330_PZA_25ugmL_AB_api_0min_1	20066.1	3.34335e+07	1.31	0	1	AB	api
20220330_PZA_25ugmL_AB_api_0min_2	22292.2	3.71077e+07	1.3	0	2	AB	api
20220330_PZA_25ugmL_AB_api_0min_3	24678	4.10452e+07	1.3	0	3	AB	api
20220330_PZA_25ugmL_BA_api_0min_1	0	0	0	0	1	BA	api
20220330_PZA_25ugmL_BA_api_0min_2	0	0	0	0	2	BA	api
20220330_PZA_25ugmL_BA_api_0min_3	0	0	0	0	3	BA	api
20220330_PZA_25ugmL_BA_api_10min_1	1503.99	2.7975e+06	1.3	10	1	BA	api
20220330_PZA_25ugmL_BA_api_10min_2	1317.17	2.48916e+06	1.31	10	2	BA	api
20220330_PZA_25ugmL_BA_api_10min_3	1941.63	3.5198e+06	1.3	10	3	BA	api
20220330_PZA_25ugmL_BA_api_30min_1	5734.38	9.77959e+06	1.3	30	1	BA	api
20220330_PZA_25ugmL_BA_api_30min_2	4427.73	7.62301e+06	1.31	30	2	BA	api
20220330_PZA_25ugmL_BA_api_30min_3	5446.92	9.30514e+06	1.3	30	3	BA	api
20220330_PZA_25ugmL_BA_api_60min_1	9786.14	1.64669e+07	1.3	60	1	BA	api
20220330_PZA_25ugmL_BA_api_60min_2	7994.45	1.35097e+07	1.29	60	2	BA	api
20220330_PZA_25ugmL_BA_api_60min_3	7975.63	1.34787e+07	1.3	60	3	BA	api
20220330_PZA_25ugmL_BA_api_90min_1	11259.4	1.88984e+07	1.31	90	1	BA	api
20220330_PZA_25ugmL_BA_api_90min_2	8631.13	1.45606e+07	1.3	90	2	BA	api
20220330_PZA_25ugmL_BA_api_90min_3	9901.08	1.66566e+07	1.32	90	3	BA	api
20220330_PZA_25ugmL_BA_api_120min_1	13405.8	2.24409e+07	1.3	120	1	BA	api
20220330_PZA_25ugmL_BA_api_120min_2	11006.7	1.84813e+07	1.31	120	2	BA	api
20220330_PZA_25ugmL_BA_api_120min_3	13558.7	2.26933e+07	1.3	120	3	BA	api
20220330_PZA_25ugmL_BA_baso_120min_1	22133.4	3.68455e+07	1.3	120	1	BA	baso
20220330_PZA_25ugmL_BA_baso_120min_2	20560.3	3.42492e+07	1.3	120	2	BA	baso
20220330_PZA_25ugmL_BA_baso_120min_3	20501.2	3.41516e+07	1.31	120	3	BA	baso
20220330_PZA_25ugmL_BA_baso_0min_1	26413	4.39088e+07	1.3	0	1	BA	baso
20220330_PZA_25ugmL_BA_baso_0min_2	25844.5	4.29706e+07	1.31	0	2	BA	baso
20220330_PZA_25ugmL_BA_baso_0min_3	26583.2	4.41897e+07	1.3	0	3	BA	baso

## Sheet: SFig 2 PZA (40 µg mL^-1)
Sample Raw File Name	Calculated Amount	Peak Area	Retention Time	time	replicate	direction	compartment
220315_PZA_40ugmL_AB_api_0min_1	28976.4	9.96814e+07	1.3	0	1	AB	api
220315_PZA_40ugmL_AB_api_0min_2	28064.3	9.65495e+07	1.31	0	2	AB	api
220315_PZA_40ugmL_AB_api_0min_3	31284.4	1.07607e+08	1.3	0	3	AB	api
220315_PZA_40ugmL_AB_api_120min_1	15162.6	5.22473e+07	1.3	120	1	AB	api
220315_PZA_40ugmL_AB_api_120min_2	15570.7	5.36488e+07	1.3	120	2	AB	api
220315_PZA_40ugmL_AB_api_120min_3	14836.3	5.11269e+07	1.3	120	3	AB	api
220315_PZA_40ugmL_AB_baso_0min_1	0	0	0	0	1	AB	baso
220315_PZA_40ugmL_AB_baso_0min_2	0	0	0	0	2	AB	baso
220315_PZA_40ugmL_AB_baso_0min_3	0	0	0	0	3	AB	baso
220315_PZA_40ugmL_AB_baso_10min_1	287.742	1.16972e+06	1.32	10	1	AB	baso
220315_PZA_40ugmL_AB_baso_10min_2	2327.22	8.17292e+06	1.31	10	2	AB	baso
220315_PZA_40ugmL_AB_baso_10min_3	1048.64	3.7825e+06	1.3	10	3	AB	baso
220315_PZA_40ugmL_AB_baso_30min_1	1430.93	5.09523e+06	1.31	30	1	AB	baso
220315_PZA_40ugmL_AB_baso_30min_2	3432	1.19665e+07	1.31	30	2	AB	baso
220315_PZA_40ugmL_AB_baso_30min_3	3592.69	1.25183e+07	1.31	30	3	AB	baso
220315_PZA_40ugmL_AB_baso_60min_1	4853.22	1.68468e+07	1.29	60	1	AB	baso
220315_PZA_40ugmL_AB_baso_60min_2	4349.7	1.51178e+07	1.31	60	2	AB	baso
220315_PZA_40ugmL_AB_baso_60min_3	4275.28	1.48622e+07	1.3	60	3	AB	baso
220315_PZA_40ugmL_AB_baso_90min_1	5770.39	1.99961e+07	1.31	90	1	AB	baso
220315_PZA_40ugmL_AB_baso_90min_2	5601.9	1.94176e+07	1.3	90	2	AB	baso
220315_PZA_40ugmL_AB_baso_90min_3	5436.88	1.88509e+07	1.31	90	3	AB	baso
220315_PZA_40ugmL_AB_baso_120min_1	4977.56	1.72737e+07	1.3	120	1	AB	baso
220315_PZA_40ugmL_AB_baso_120min_2	4113.08	1.43052e+07	1.3	120	2	AB	baso
220315_PZA_40ugmL_AB_baso_120min_3	4440.77	1.54305e+07	1.3	120	3	AB	baso
220315_PZA_40ugmL_BA_api_0min_1	4045.86	1.40744e+07	1.32	0	1	BA	api
220315_PZA_40ugmL_BA_api_0min_2	115.41	577959	1.31	0	2	BA	api
220315_PZA_40ugmL_BA_api_0min_3	340.993	1.35257e+06	1.3	0	3	BA	api
220315_PZA_40ugmL_BA_api_10min_1	3969.46	1.38121e+07	1.3	10	1	BA	api
220315_PZA_40ugmL_BA_api_10min_2	1843.77	6.51285e+06	1.31	10	2	BA	api
220315_PZA_40ugmL_BA_api_10min_3	2669.48	9.34818e+06	1.3	10	3	BA	api
220315_PZA_40ugmL_BA_api_30min_1	5459.68	1.89292e+07	1.3	30	1	BA	api
220315_PZA_40ugmL_BA_api_30min_2	4472.97	1.5541e+07	1.3	30	2	BA	api
220315_PZA_40ugmL_BA_api_30min_3	5086.94	1.76493e+07	1.29	30	3	BA	api
220315_PZA_40ugmL_BA_api_60min_1	9734.39	3.36078e+07	1.31	60	1	BA	api
220315_PZA_40ugmL_BA_api_60min_2	8339.56	2.88182e+07	1.31	60	2	BA	api
220315_PZA_40ugmL_BA_api_60min_3	9591.97	3.31188e+07	1.31	60	3	BA	api
220315_PZA_40ugmL_BA_api_90min_1	11611.6	4.00538e+07	1.3	90	1	BA	api
220315_PZA_40ugmL_BA_api_90min_2	10257.1	3.54026e+07	1.3	90	2	BA	api
220315_PZA_40ugmL_BA_api_90min_3	12377.9	4.2685e+07	1.29	90	3	BA	api
220315_PZA_40ugmL_BA_api_120min_1	12904.2	4.44923e+07	1.3	120	1	BA	api
220315_PZA_40ugmL_BA_api_120min_2	13264.5	4.57297e+07	1.3	120	2	BA	api
220315_PZA_40ugmL_BA_api_120min_3	15050	5.18608e+07	1.3	120	3	BA	api
220315_PZA_40ugmL_BA_baso_0min_1	31408.1	1.08031e+08	1.3	0	1	BA	baso
220315_PZA_40ugmL_BA_baso_0min_2	25372.8	8.73075e+07	1.3	0	2	BA	baso
220315_PZA_40ugmL_BA_baso_0min_3	29233.4	1.00564e+08	1.3	0	3	BA	baso
220315_PZA_40ugmL_BA_baso_120min_1	27713.4	9.53446e+07	1.29	120	1	BA	baso
220315_PZA_40ugmL_BA_baso_120min_2	29783.3	1.02452e+08	1.3	120	2	BA	baso
220315_PZA_40ugmL_BA_baso_120min_3	27759.2	9.55019e+07	1.3	120	3	BA	baso
