# Supplementary material for: The clinical-stage drug BTZ-043 accumulates in murine tuberculosis lesions and efficiently acts against Mycobacterium tuberculosis
Source: Nat Commun. 2025 Jan 18;16:826. doi: 10.1038/s41467-025-56146-9 (PMC11742723; doi:10.1038/s41467-025-56146-9)
Supplement: Supplementary file 9 — Supplementary data 6 [file 41467_2025_56146_MOESM9_ESM.xlsx]

## Sheet: Export from Targetlynx
Quantify Compound Summary Report
Compound 1: BTZ-043
	#	Name	RT	Area	IS Area	Response	Conc.
8	8	231115_ACN2
9	9	231115_BTZ_Cal1	6.08	191.314	1298.98	0.00295	0.000983
10	10	231115_ACN3
11	11	231115_BTZ_Cal2	6.07	381.373	1207.14	0.00632	0.00236
12	12	231115_ACN4
13	13	231115_BTZ_Cal3	6.07	1025.31	1290.44	0.0159	0.00628
14	14	231115_ACN5
15	15	231115_BTZ_Cal4	6.07	1803.52	1163.66	0.031	0.0125
16	16	231115_ACN6
17	17	231115_BTZ_Cal5	6.08	4304.51	1354.05	0.0636	0.0258
18	18	231115_ACN7
19	19	231115_BTZ_Cal6	6.06	8106.69	1202.39	0.135	0.0549
20	20	231115_ACN8
21	21	231115_BTZ_Cal7	6.05	18240.8	1575.92	0.231	0.0945
22	22	231115_ACN9
23	23	231115_BTZ_BW_Cal			1230.73
24	24	231115_ACN10
53	53	231115_49471	6.05	2330.14	1235	0.0377	0.0152
54	54	231115_ACN25
55	55	231115_49472	6.05	2859.74	1131.81	0.0505	0.0204
56	56	231115_ACN26
57	57	231115_49473	6.05	2427.8	1102.7	0.044	0.0178
58	58	231115_ACN27
59	59	231115_49474	6.05	2987	1288.98	0.0463	0.0187
60	60	231115_ACN28
61	61	231115_49475	6.05	2691.24	1125	0.0478	0.0193
62	62	231115_ACN29
63	63	231115_49476	6.05	3244.07	1344.44	0.0483	0.0195
64	64	231115_ACN30
65	65	231115_49477	6.07	15208.9	1570.8	0.194	0.079
66	66	231115_ACN31
67	67	231115_49478	6.07	3333.65	1505.44	0.0443	0.0179
68	68	231115_ACN32
69	69	231115_49479	6.07	3160.63	1301.48	0.0486	0.0196
70	70	231115_ACN33
71	71	231115_49480	6.07	2600.79	903.95	0.0575	0.0233
72	72	231115_ACN34
73	73	231115_49481	6.08	2441.63	1016.59	0.048	0.0194
74	74	231115_ACN35
75	75	231115_49482	6.07	1773.27	1060.86	0.0334	0.0135
76	76	231115_ACN36
77	77	231115_49483	6.07	3016.64	1392.42	0.0433	0.0175
78	78	231115_ACN37
79	79	231115_49484	6.07	2966.11	1112.12	0.0533	0.0216
80	80	231115_ACN38
109	109	231115_49471a	6.07	2480.05	1040.51	0.0477	0.0193
110	110	231115_ACN53
111	111	231115_49472a	6.07	3031.8	1113.31	0.0545	0.0221
112	112	231115_ACN54
113	113	231115_49473a	6.06	3100.27	1226.46	0.0506	0.0205
114	114	231115_ACN55
115	115	231115_49474a	6.06	5795.21	2152.17	0.0539	0.0218
116	116	231115_ACN56
117	117	231115_49475a	6.07	3685.44	1368.26	0.0539	0.0218
118	118	231115_ACN57
119	119	231115_49476a	6.07	2455.44	1010.23	0.0486	0.0197
120	120	231115_ACN58
121	121	231115_49477a	6.07	17007.2	1908.37	0.178	0.0727
122	122	231115_ACN59
123	123	231115_49478a	6.07	4141.01	1645.46	0.0503	0.0204
124	124	231115_ACN60
125	125	231115_49479a
126	126	231115_ACN61
127	127	231115_49480a	6.08	2978.71	1002.3	0.0594	0.0241
128	128	231115_ACN62
129	129	231115_49481a	6.07	4514.16	1766.55	0.0511	0.0207
130	130	231115_ACN63
131	131	231115_49482a	6.1	2780.76	1438.37	0.0387	0.0156
132	132	231115_ACN64
133	133	231115_49483a	6.08	3188.88	1496.93	0.0426	0.0172
134	134	231115_ACN65
135	135	231115_49484a	6.08	4648.89	1407.86	0.066	0.0268
136	136	231115_ACN66
137	137	231115_BW_Probe			1226.79
138	138	231115_ACN67
Compound 2: Reserpine
	#	Name	RT	Area	IS Area	Response	Conc.
8	8	231115_ACN2
9	9	231115_BTZ_Cal1	4.41	1298.98		1300	0.02
10	10	231115_ACN3
11	11	231115_BTZ_Cal2	4.41	1207.14		1210	0.0186
12	12	231115_ACN4
13	13	231115_BTZ_Cal3	4.41	1290.44		1290	0.0198
14	14	231115_ACN5
15	15	231115_BTZ_Cal4	4.4	1163.66		1160	0.0179
16	16	231115_ACN6
17	17	231115_BTZ_Cal5	4.4	1354.05		1350	0.0208
18	18	231115_ACN7
19	19	231115_BTZ_Cal6	4.39	1202.39		1200	0.0185
20	20	231115_ACN8
21	21	231115_BTZ_Cal7	4.39	1575.92		1580	0.0242
22	22	231115_ACN9
23	23	231115_BTZ_BW_Cal	4.37	1230.73		1230	0.0189
24	24	231115_ACN10
53	53	231115_49471	4.39	1235		1240	0.019
54	54	231115_ACN25
55	55	231115_49472	4.37	1131.81		1130	0.0174
56	56	231115_ACN26
57	57	231115_49473	4.37	1102.7		1100	0.017
58	58	231115_ACN27
59	59	231115_49474	4.39	1288.98		1290	0.0198
60	60	231115_ACN28
61	61	231115_49475	4.39	1125		1130	0.0173
62	62	231115_ACN29
63	63	231115_49476	4.39	1344.44		1340	0.0207
64	64	231115_ACN30
65	65	231115_49477	4.39	1570.8		1570	0.0242
66	66	231115_ACN31
67	67	231115_49478	4.37	1505.44		1510	0.0232
68	68	231115_ACN32
69	69	231115_49479	4.39	1301.48		1300	0.02
70	70	231115_ACN33
71	71	231115_49480	4.39	903.95		904	0.0139
72	72	231115_ACN34
73	73	231115_49481	4.4	1016.59		1020	0.0156
74	74	231115_ACN35
75	75	231115_49482	4.39	1060.86		1060	0.0163
76	76	231115_ACN36
77	77	231115_49483	4.39	1392.42		1390	0.0214
78	78	231115_ACN37
79	79	231115_49484	4.39	1112.12		1110	0.0171
80	80	231115_ACN38
109	109	231115_49471a	4.39	1040.51		1040	0.016
110	110	231115_ACN53
111	111	231115_49472a	4.39	1113.31		1110	0.0171
112	112	231115_ACN54
113	113	231115_49473a	4.39	1226.46		1230	0.0189
114	114	231115_ACN55
115	115	231115_49474a	4.39	2152.17		2150	0.0331
116	116	231115_ACN56
117	117	231115_49475a	4.39	1368.26		1370	0.021
118	118	231115_ACN57
119	119	231115_49476a	4.39	1010.23		1010	0.0155
120	120	231115_ACN58
121	121	231115_49477a	4.37	1908.37		1910	0.0294
122	122	231115_ACN59
123	123	231115_49478a	4.39	1645.46		1650	0.0253
124	124	231115_ACN60
125	125	231115_49479a
126	126	231115_ACN61
127	127	231115_49480a	4.39	1002.3		1000	0.0154
128	128	231115_ACN62
129	129	231115_49481a	4.39	1766.55		1770	0.0272
130	130	231115_ACN63
131	131	231115_49482a	4.42	1438.37		1440	0.0221
132	132	231115_ACN64
133	133	231115_49483a	4.4	1496.93		1500	0.023
134	134	231115_ACN65
135	135	231115_49484a	4.4	1407.86		1410	0.0217
136	136	231115_ACN66
137	137	231115_BW_Probe	4.39	1226.79		1230	0.0189
138	138	231115_ACN67

## Sheet: Sample Sheet
Sample Name	Description	substance to analyze	Internal Sample ID	weight [mg]
KW1001 9.7 µg/g #1 OT 56	BTZ-043 spiked liver homogenate section, irradiation	BTZ-043	49471	0.740364
KW1001 9.7 µg/g #1 OT 57	BTZ-043 spiked liver homogenate section	BTZ-043	49472	0.743556
KW1001 9.7 µg/g #1 OT 58	BTZ-043 spiked liver homogenate section, irradiation	BTZ-043	49473	0.797124
KW1001 9.7 µg/g #1 OT 59	BTZ-043 spiked liver homogenate section	BTZ-043	49474	0.747888
KW1001 9.7 µg/g #1 OT 60	BTZ-043 spiked liver homogenate sectio, irradiation	BTZ-043	49475	0.808176
KW1001 9.7 µg/g #1 OT 61	BTZ-043 spiked liver homogenate section	BTZ-043	49476	0.800124
KW1001 9.7 µg/g #1 OT 68	BTZ-043 spiked liver homogenate section, irradiation	BTZ-043	49477	0.760128
KW1001 9.7 µg/g #1 OT 69	BTZ-043 spiked liver homogenate section	BTZ-043	49478	0.816168
KW1001 9.7 µg/g #1 OT 70	BTZ-043 spiked liver homogenate section, irradiation	BTZ-043	49479	0.74814
KW1001 9.7 µg/g #1 OT 71	BTZ-043 spiked liver homogenate section	BTZ-043	49480	0.798192
KW1001 9.7 µg/g #1 OT 72	BTZ-043 spiked liver homogenate section, irradiation	BTZ-043	49481	0.759252
KW1001 9.7 µg/g #1 OT 73	BTZ-043 spiked liver homogenate section	BTZ-043	49482	0.796692
KW1001 9.7 µg/g #1 OT 74	BTZ-043 spiked liver homogenate section, irradiation	BTZ-043	49483	0.796248
KW1001 9.7 µg/g #1 OT 75	BTZ-043 spiked liver homogenate section	BTZ-043	49484	0.789408

## Sheet: Calibration
Transition	431.8 > 83.07
Standard	Concentration [µg/mL]	Peak area BTZ	Peak Area Reserpin	Response
C1	0.001	191.314	1298.98	0.0029456
C2	0.003	381.373	1207.14	0.00631864
C3	0.007	1025.31	1290.44	0.0158908
C4	0.014	1803.52	1163.66	0.0309974
C5	0.03	4304.51	1354.05	0.0635799
C6	0.057	8106.69	1202.39	0.134843
C7	0.112	18240.8	1575.92	0.231493
			Linear equation	y=2.4446*x+0.000542

## Sheet: SupplFig3a_Calculations
				linear equation	y=mx+n			m	2.44464
								n	0.000542
Sample ID	Sample	weight of tissue [mg]	Area BTZ		Area Reserpin		Response		Extract concentration [µg/mL]		ng/mg lung tissue		Mean	SD
			1	2	1	2	1	2	1	2	1	2
KW1001 9.7 µg/g #1 OT 56	49471	0.740364	2330.14	2480.05	1235	1040.51	0.037735	0.0476702	0.0152141	0.0192782	5.13737	6.50969	5.82353	0.970377
KW1001 9.7 µg/g #1 OT 57	49472	0.743556	2859.74	3031.8	1131.81	1113.31	0.0505338	0.0544646	0.0204496	0.0220575	6.8756	7.41621	7.1459	0.382268
KW1001 9.7 µg/g #1 OT 58	49473	0.797124	2427.8	3100.27	1102.7	1226.46	0.0440336	0.0505566	0.0177906	0.0204589	5.57962	6.41646	5.99804	0.59174
KW1001 9.7 µg/g #1 OT 59	49474	0.747888	2987	5795.21	1288.98	2152.17	0.0463468	0.0538547	0.0187368	0.021808	6.26324	7.28986	6.77655	0.725926
KW1001 9.7 µg/g #1 OT 60	49475	0.808176	2691.24	3685.44	1125	1368.26	0.0478443	0.0538703	0.0193494	0.0218144	5.98551	6.74803	6.36677	0.53918
KW1001 9.7 µg/g #1 OT 61	49476	0.800124	3244.07	2455.44	1344.44	1010.23	0.048259	0.0486115	0.019519	0.0196632	6.09875	6.14381	6.12128	0.0318595
KW1001 9.7 µg/g #1 OT 68	49477	0.760128	15208.9	17007.2	1570.8	1908.37	0.193646	0.178238	0.0789906	0.0726881	25.9794	23.9065	24.943	1.46573	outlier (Grubbs Test (α=0.0001), ROUT (Q=0.1%))
KW1001 9.7 µg/g #1 OT 69	49478	0.816168	3333.65	4141.01	1505.44	1645.46	0.044288	0.0503327	0.0178947	0.0203673	5.48131	6.23869	5.86	0.535551
KW1001 9.7 µg/g #1 OT 70	49479	0.74814	3160.63		1301.48		0.0485698		0.0196462		6.565		6.565		technical replicate not available, due to technical problems (exclusion after internal quality check)
KW1001 9.7 µg/g #1 OT 71	49480	0.798192	2600.79	2978.71	903.95	1002.3	0.0575429	0.0594378	0.0233167	0.0240918	7.30297	7.54574	7.42435	0.171666
KW1001 9.7 µg/g #1 OT 72	49481	0.759252	2441.63	4514.16	1016.59	1766.55	0.0480359	0.0511072	0.0194278	0.0206841	6.39701	6.81068	6.60385	0.292509
KW1001 9.7 µg/g #1 OT 73	49482	0.796692	1773.27	2780.76	1060.86	1438.37	0.033431	0.0386653	0.0134535	0.0155946	4.22168	4.89356	4.55762	0.475092
KW1001 9.7 µg/g #1 OT 74	49483	0.796248	3016.64	3188.88	1392.42	1496.93	0.0433296	0.0426056	0.0175026	0.0172065	5.49534	5.40236	5.44885	0.0657513
KW1001 9.7 µg/g #1 OT 75	49484	0.789408	2966.11	4648.89	1112.12	1407.86	0.0533413	0.066042	0.021598	0.0267933	6.83993	8.48526	7.66259	1.16342
