# Supplementary material for: The clinical-stage drug BTZ-043 accumulates in murine tuberculosis lesions and efficiently acts against Mycobacterium tuberculosis
Source: Nat Commun. 2025 Jan 18;16:826. doi: 10.1038/s41467-025-56146-9 (PMC11742723; doi:10.1038/s41467-025-56146-9)
Supplement: Supplementary file 10 — Supplementary data 7 [file 41467_2025_56146_MOESM10_ESM.xlsx]

## Sheet: Explanation_Calculation
Calculation Step	Calculation	Unit
1) Normalization Peak Area	Normalized Peak Area = Area BTZ/ Area Reserpine (IS)
2) Straight line equation	y = mx + n
3) Equation solved by x	x = (y-n)/m	[µg/mL]
4) Conversion to ng/mL
5) Conversion to the weight of cryosection	Concentration (Point 4) (ng/mL)*0.25 mL/weight cryosection (mg)	[ng BTZ/mg cryosection]
Explation:
· All calculations were done with Excel
· Calculation of the linear regression with weighting were done with Prism
· Immediately before extraction, cryosections were dried
· Dried cryosections were homogenized and extracted in 0.25 mL solvent
· These solutions were processed for LC-MS/MS based drug quantification

## Sheet: Samplesheet_42983-43012
Sample Sheet - Bioanalytical Chemistry
Samples from:			Kerstin Walter		Research Group:	Infektionsimmunologie		Date:	2021-01-13
Essentielle Angaben zu Probe						Sample type
Sample ID			infection status? (yes/no)	Exp. Group (WT, Inhibtor, Genotypes…)	Time point after infection (h/d)	Weight of lung cyrosection [mg]	Description			Comment	Sample number BAC
Experiment	Mice ID	Cryosection
KW118	A2L1	OT30	no	KW118 BALB/c gamma irradiation	1h after BTZ administration	0.18972	Cyrosection in 220 µl H2O			BTZ Measurement	43003
KW118	A2L1	OT31	no	KW118 BALB/c no gamma irradiation	1h after BTZ administration	0.217536	Cyrosection in 220 µl H2O			BTZ Measurement	43004
KW118	A2L1	OT38	no	KW118 BALB/c gamma irradiation	1h after BTZ administration	0.19116	Cyrosection in 220 µl H2O			BTZ Measurement	43005
KW118	A2L1	OT39	no	KW118 BALB/c no gamma irradiation	1h after BTZ administration	0.178128	Cyrosection in 220 µl H2O			BTZ Measurement	43006
KW118	A2L1	OT42	no	KW118 BALB/c gamma irradiation	1h after BTZ administration	0.208368	Cyrosection in 220 µl H2O			BTZ Measurement	43007
KW118	A2L1	OT43	no	KW118 BALB/c no gamma irradiation	1h after BTZ administration	0.188004	Cyrosection in 220 µl H2O			BTZ Measurement	43008
KW118	A2L1	OT45	no	KW118 BALB/c gamma irradiation	1h after BTZ administration	0.165	Cyrosection in 220 µl H2O			BTZ Measurement	43009
KW118	A2L1	OT46	no	KW118 BALB/c no gamma irradiation	1h after BTZ administration	0.216936	Cyrosection in 220 µl H2O			BTZ Measurement	43010
KW118	A2L1	OT49	no	KW118 BALB/c gamma irradiation	1h after BTZ administration	0.179508	Cyrosection in 220 µl H2O			BTZ Measurement	43011
KW118	A2L1	OT50	no	KW118 BALB/c no gamma irradiation	1h after BTZ administration	0.16728	Cyrosection in 220 µl H2O			BTZ Measurement	43012
Protocol and sample handover was agreed with:
Analysis method:			[ ]	Lipidomics		[ ]	Lipidmediatoren
			[ X ]	Antibiotic measurement		[ ]	Pilotprojekt:
			[ ]	Free fatty acids (GC-MS)

## Sheet: Calibration
Kalibrierung BTZ 432.1 > 292.3
Transition	432.1 > 292.3
Retentionszeit	0.96 min
Standard	Concentration [µg/mL]	Peak area BTZ	Peak Area BTZ Technical Replikat 1	Peak Area BTZ Technical Replikat 2	Average	Peak Area Reserpine	Peak Area Reserpine technical Replicat 1	Peak Area Reserpine technical Replicat 2	Norm. Peak Area	Norm Peak Area technical Replikat 1	Norm Peak Area technical Replikat 2	Average
D1	0.001	251.598	392.177	399.807	347.861	5450.38	5121.81	4458.24	0.0461616	0.07657	0.0896782	0.0708032
C3	0.0025	765.237	819.218	795.854	793.436	4797.29	5251.77	4483.4	0.159514	0.155989	0.177511	0.164338
C2	0.005	1454.49	1270.2	1167.98	1297.56	5360.52	5321.41	5387.41	0.271334	0.238696	0.216798	0.242276
C1	0.01	2260.28	2927.77	2844.02	2677.36	5545.41	5205.66	5082.87	0.407595	0.562421	0.55953	0.509848
B3	0.025	8706.1	8748.98	8444.27	8633.12	5303.06	5063.42	4007.54	1.64171	1.72788	2.1071	1.82556
B2	0.05	12897.6	14369.4	14070.2	13779.1	5355.75	5188.21	5111.05	2.40818	2.76962	2.7529	2.64357
B1	0.1	25745.7	25095.3	25143.2	25328.1	3732.65	4232.41	4378.52	6.89743	5.92932	5.74241	6.18972
A3	0.25	64826.6	65210.7	67033.6	65690.3	3732.81	4518.21	4194.61	17.3667	14.4329	15.9809	15.9268

## Sheet: Cryosection_43003-43012
TargetLynx Peak Areas:
Compound 20: BTZ 432.1>292.3
	#	Name	Type	Std. Conc	RT	Area	IS Area	Response	Detection Flags	ｵg/ml	%Dev
1	1	210519_Blank_1
2	2	210519_QC_Res_1
3	3	210519_Blank_2
4	4	210519_43003_1			0.98	368.265		368.265	MM
5	5	210519_43003_2			0.97	470.34		470.34	MM
6	6	210519_Blank_3
7	7	210519_43004_1			0.97	485.443		485.443	MM
8	8	210519_43004_2			0.96	414.062		414.062	MM
9	9	210519_Blank_4
10	10	210519_43005_1			0.94	3878.37		3878.37	MM
11	11	210519_43005_2			0.95	3866.64		3866.64	MM
12	12	210519_Blank_5
13	13	210519_43006_1			0.96	508.184		508.184	MM
14	14	210519_43006_2			0.95	519.508		519.508	MM
15	15	210519_Blank_6
16	16	210519_43007_1			0.95	817.688		817.688	MM
17	17	210519_43007_2			0.94	914.846		914.846	MM
18	18	210519_Blank_7
19	19	210519_43008_1			0.95	800.473		800.473	MM
20	20	210519_43008_2			0.97	768.981		768.981	MM
21	21	210519_Blank_8
22	22	210519_43009_1			0.94	488.567		488.567	MM
23	23	210519_43009_2			0.96	518.989		518.989	MM
24	24	210519_Blank_9
25	25	210519_43010_1			0.95	380.01		380.01	MM
26	26	210519_43010_2			0.95	488.005		488.005	MM
27	27	210519_Blank_10
28	28	210519_43011_1			0.97	538.437		538.437	MM
29	29	210519_43011_2			0.94	344.702		344.702	MM
30	30	210519_Blank_11
31	31	210519_43012_1			0.97	481.447		481.447	MM
32	32	210519_43012_2			0.97	614.914		614.914	MM
33	33	210519_Blank_12
34	34	210519_Blank_13
35	35	210519_QC_Res_2
36	36	210519_Blank_14
37	37	210519_Blank_15
Compound 21: BTZ 432.1>83.3
	#	Name	Type	Std. Conc	RT	Area	IS Area	Response	Detection Flags	ｵg/ml	%Dev
1	1	210519_Blank_1
2	2	210519_QC_Res_1
3	3	210519_Blank_2
4	4	210519_43003_1			0.96	67.133		67.133	MM
5	5	210519_43003_2			0.96	114.224		114.224	MM
6	6	210519_Blank_3
7	7	210519_43004_1			0.93	125.699		125.699	MM
8	8	210519_43004_2			0.99	99.605		99.605	MM
9	9	210519_Blank_4
10	10	210519_43005_1			0.94	913.508		913.508	MM
11	11	210519_43005_2			0.96	918.111		918.111	MM
12	12	210519_Blank_5
13	13	210519_43006_1			0.98	111.687		111.687	MM
14	14	210519_43006_2			0.97	121.808		121.808	MM
15	15	210519_Blank_6
16	16	210519_43007_1			0.95	189.282		189.282	MM
17	17	210519_43007_2			0.95	167.838		167.838	MM
18	18	210519_Blank_7
19	19	210519_43008_1			0.96	172.135		172.135	MM
20	20	210519_43008_2			0.93	168.945		168.945	MM
21	21	210519_Blank_8
22	22	210519_43009_1			0.99	94.598		94.598	MM
23	23	210519_43009_2			0.97	115.653		115.653	MM
24	24	210519_Blank_9
25	25	210519_43010_1			0.99	97.726		97.726	MM
26	26	210519_43010_2			0.97	115.854		115.854	MM
27	27	210519_Blank_10
28	28	210519_43011_1			0.98	132.163		132.163	MM
29	29	210519_43011_2			1	95.578		95.578	MM
30	30	210519_Blank_11
31	31	210519_43012_1			0.97	110.588		110.588	MM
32	32	210519_43012_2			0.98	88.627		88.627	MM
33	33	210519_Blank_12
34	34	210519_Blank_13
35	35	210519_QC_Res_2
36	36	210519_Blank_14
37	37	210519_Blank_15
Compound 28: Reserpine 609.3>195.0
	#	Name	Type	Std. Conc	RT	Area	IS Area	Response	Detection Flags	ｵg/ml	%Dev
1	1	210519_Blank_1
2	2	210519_QC_Res_1			2.44	6030.12		6030.12	MM
3	3	210519_Blank_2
4	4	210519_43003_1			2.43	8047.94		8047.94	MM
5	5	210519_43003_2			2.42	5810.79		5810.79	MM
6	6	210519_Blank_3
7	7	210519_43004_1			2.43	7141.33		7141.33	MM
8	8	210519_43004_2			2.43	7662.75		7662.75	MM
9	9	210519_Blank_4
10	10	210519_43005_1			2.45	5958.17		5958.17	MM
11	11	210519_43005_2			2.43	6361.11		6361.11	MM
12	12	210519_Blank_5
13	13	210519_43006_1			2.42	7281.84		7281.84	MM
14	14	210519_43006_2			2.43	7581.67		7581.67	MM
15	15	210519_Blank_6
16	16	210519_43007_1			2.43	6499.13		6499.13	MM
17	17	210519_43007_2			2.43	6901.8		6901.8	MM
18	18	210519_Blank_7
19	19	210519_43008_1			2.43	7347.53		7347.53	MM
20	20	210519_43008_2			2.42	7618.38		7618.38	MM
21	21	210519_Blank_8
22	22	210519_43009_1			2.43	7016.85		7016.85	MM
23	23	210519_43009_2			2.44	7376.01		7376.01	MM
24	24	210519_Blank_9
25	25	210519_43010_1			2.42	7524.61		7524.61	MM
26	26	210519_43010_2			2.43	7512.45		7512.45	MM
27	27	210519_Blank_10
28	28	210519_43011_1			2.43	5773.63		5773.63	MM
29	29	210519_43011_2			2.43	5305.44		5305.44	MM
30	30	210519_Blank_11
31	31	210519_43012_1			2.43	7060.17		7060.17	MM
32	32	210519_43012_2			2.42	6052.7		6052.7	MM
33	33	210519_Blank_12
34	34	210519_Blank_13
35	35	210519_QC_Res_2			2.45	5422		5422	MM
36	36	210519_Blank_14
37	37	210519_Blank_15

## Sheet: SupplFig_3c_Calculation
BTZ 432.1>292.3	BTZ 432.1>292.3					m	58.71
						n	0.01002
Info	Sample ID	Sample	weight of cryosection [mg]	BTZ measurement		Reserpine measurement		Normalized Response		MW	Extract concentration [µg/mL]		MW	concentration (ng/mL)		MW	SD	ng/mg lung cryosection		Mean	SD
				1	2	1	2	1	2		1	2		1	2			1	2
gamma irradiation 1h after BTZ administration	KW118 A2L1 OT30	43003	0.19	368.265	470.34	8047.94	5810.79	0.0457589	0.0809425	0.0633507	0.000608736	0.00120801	0.000908375	0.608736	1.20801	0.908375	0.299639	0.800969	1.58949	1.19523	0.394262
no gamma irradiation 1h after BTZ administration	KW118 A2L1 OT31	43004	0.218	485.443	414.062	7141.33	7662.75	0.0679765	0.0540357	0.0610061	0.000987166	0.000749713	0.00086844	0.987166	0.749713	0.86844	0.118726	1.13207	0.859763	0.995917	0.136154
gamma irradiation 1h after BTZ administration	KW118 A2L1 OT38	43005	0.191	3878.37	3866.64	5958.17	6361.11	0.650933	0.607857	0.629395	0.0109166	0.0101829	0.0105497	10.9166	10.1829	10.5497	0.366857	14.2887	13.3284	13.8086	0.48018	Outlier, Rout Test, Q = 1% , Prism 10
no gamma irradiation 1h after BTZ administration	KW118 A2L1 OT39	43006	0.178	508.184	519.508	7281.84	7581.67	0.0697879	0.0685216	0.0691547	0.00101802	0.00099645	0.00100723	1.01802	0.99645	1.00723	0.0107842	1.4298	1.39951	1.41466	0.0151463
gamma irradiation 1h after BTZ administration	KW118 A2L1 OT42	43007	0.208	817.688	914.846	6499.13	6901.8	0.125815	0.132552	0.129183	0.00197232	0.00208707	0.00208707	1.97232	2.08707	2.02969	0.0573731	2.37058	2.50849	2.43954	0.068958
no gamma irradiation 1h after BTZ administration	KW118 A2L1 OT43	43008	0.188	800.473	768.981	7347.53	7618.38	0.108945	0.100938	0.104941	0.00168497	0.00154859	0.00161678	1.68497	1.54859	1.61678	0.0681906	2.24065	2.05929	2.14997	0.090679
gamma irradiation 1h after BTZ administration	KW118 A2L1 OT45	43009	0.165	488.567	518.989	7016.85	7376.01	0.0696277	0.0703618	0.0699947	0.00101529	0.00102779	0.00102154	1.01529	1.02779	1.02154	0.00625192	1.53832	1.55726	1.54779	0.0094726
no gamma irradiation 1h after BTZ administration	KW118 A2L1 OT46	43010	0.217	380.01	488.005	7524.61	7512.45	0.0505023	0.0649595	0.0577309	0.000689529	0.000935777	0.000812653	0.689529	0.935777	0.812653	0.123124	0.794389	1.07808	0.936237	0.141848
gamma irradiation 1h after BTZ administration	KW118 A2L1 OT49	43011	0.18	538.437	344.702	5773.63	5305.44	0.093258	0.0649715	0.0791147	0.00141778	0.000935982	0.00117688	1.41778	0.935982	1.17688	0.2409	1.96914	1.29997	1.63456	0.334584
no gamma irradiation 1h after BTZ administration	KW118 A2L1 OT50	43012	0.167	481.447	614.914	7060.17	6052.7	0.068192	0.101593	0.0848926	0.000990836	0.00155976	0.0012753	0.990836	1.55976	1.2753	0.28446	1.48329	2.33496	1.90913	0.425838
