# Supplementary material for: The clinical-stage drug BTZ-043 accumulates in murine tuberculosis lesions and efficiently acts against Mycobacterium tuberculosis
Source: Nat Commun. 2025 Jan 18;16:826. doi: 10.1038/s41467-025-56146-9 (PMC11742723; doi:10.1038/s41467-025-56146-9)
Supplement: Supplementary file 11 — Supplementary data 8 [file 41467_2025_56146_MOESM11_ESM.xlsx]

## Sheet: 5e
	Figure 5e
				m/z	432.084
				window	0.000864167
	Scan	X	Y		Abundance
	1	0.01	0.01		0
	2	0.02	0.01		0
	3	0.03	0.01		0
	4	0.04	0.01		120.374
	5	0.05	0.01		80.3214
	6	0.06	0.01		226.152
	7	0.07	0.01		177
	8	0.08	0.01		145.42
	9	0.09	0.01		0
	10	0.1	0.01		0
	11	0.11	0.01		0
	12	0.12	0.01		0
	13	0.13	0.01		0
	14	0.14	0.01		157.827
	15	0.15	0.01		165.507
	16	0.16	0.01		243.903
	17	0.17	0.01		101.068
	18	0.18	0.01		293.742
	19	0.19	0.01		192.789
	20	0.2	0.01		150.597
	21	0.21	0.01		109.993
	22	0.22	0.01		0
	23	0.23	0.01		91.0395
	24	0.24	0.01		0
	25	0.25	0.01		72.4374
	26	0.26	0.01		0
	27	0.27	0.01		0
	28	0.28	0.01		149.192
	29	0.29	0.01		85.0675
	30	0.3	0.01		0
	31	0.31	0.01		100.959
	32	0.32	0.01		0
	33	0.33	0.01		139.061
	34	0.34	0.01		118.247
	35	0.35	0.01		287.72
	36	0.36	0.01		0
	37	0.37	0.01		0
	38	0.38	0.01		0
	39	0.39	0.01		136.864
	40	0.4	0.01		0
	41	0.41	0.01		101.807
	42	0.42	0.01		0
	43	0.43	0.01		91.6138
	44	0.44	0.01		0
	45	0.45	0.01		0
	46	0.46	0.01		0
	47	0.47	0.01		99.5369
	48	0.48	0.01		0
	49	0.49	0.01		0
	50	0.5	0.01		0
	51	0.51	0.01		0
	52	0.52	0.01		0
	53	0.53	0.01		0
	54	0.54	0.01		98.4156
	55	0.55	0.01		148.068
	56	0.56	0.01		0
	57	0.57	0.01		0
	58	0.58	0.01		87.6405
	59	0.59	0.01		0
	60	0.6	0.01		0
	61	0.61	0.01		0
	62	0.62	0.01		0
	63	0.63	0.01		0
	64	0.64	0.01		0
	65	0.65	0.01		0
	66	0.66	0.01		0
	67	0.67	0.01		0
	68	0.68	0.01		0
	69	0.69	0.01		0
	70	0.7	0.01		0
	71	0.71	0.01		0
	72	0.72	0.01		0
	73	0.73	0.01		0
	74	0.74	0.01		0
	75	0.75	0.01		0
	76	0.76	0.01		138.62
	77	0.77	0.01		0
	78	0.78	0.01		112.525
	79	0.79	0.01		0
	80	0.8	0.01		131.238
	81	0.81	0.01		0
	82	0.82	0.01		82.714
	83	0.83	0.01		107.443
	84	0.84	0.01		105.94
	85	0.85	0.01		0
	86	0.86	0.01		106.517
	87	0.87	0.01		89.1024
	88	0.88	0.01		67.8068
	89	0.89	0.01		121.644
	90	0.9	0.01		0
	91	0.91	0.01		167.778
	92	0.92	0.01		138.37
	93	0.93	0.01		225.711
	94	0.94	0.01		89.4756
	95	0.95	0.01		101.849
	96	0.96	0.01		0
	97	0.97	0.01		0
	98	0.98	0.01		162.479
	99	0.99	0.01		114.535
	100	1	0.01		117.473
	101	1.01	0.01		78.2317
	102	1.02	0.01		0
	103	1.03	0.01		0
	104	1.04	0.01		0
	105	1.05	0.01		131.583
	106	1.06	0.01		134.545
	107	1.07	0.01		118.626
	108	1.08	0.01		270.884
	109	1.09	0.01		110.454
	110	1.1	0.01		0
	111	1.11	0.01		147.246
	112	1.12	0.01		0
	113	1.13	0.01		0
	114	1.14	0.01		155.394
	115	1.15	0.01		76.4026
	116	1.16	0.01		0
	117	1.17	0.01		0
	118	1.18	0.01		0
	119	1.19	0.01		0
	120	1.2	0.01		169.989
	121	1.21	0.01		88.1959
	122	1.22	0.01		0
	123	1.23	0.01		98.5721
	124	1.24	0.01		0
	125	1.25	0.01		0
	126	1.26	0.01		98.6262
	127	1.27	0.01		164.874
	128	1.28	0.01		78.5168
	129	1.29	0.01		91.2553
	130	1.3	0.01		216.521
	131	1.31	0.01		148.607
	132	1.32	0.01		86.2337
	133	1.33	0.01		118.678
	134	1.34	0.01		145.73
	135	1.35	0.01		129.673
	136	1.36	0.01		0
	137	1.37	0.01		123.293
	138	1.38	0.01		90.9214
	139	1.39	0.01		181.02
	140	1.4	0.01		107.779
	141	1.41	0.01		112.294
	142	1.42	0.01		260.314
	143	1.43	0.01		107.241
	144	1.44	0.01		0
	145	1.45	0.01		0
	146	1.46	0.01		0
	147	1.47	0.01		111.341
	148	1.48	0.01		0
	149	1.49	0.01		117.929
	150	1.5	0.01		0
	151	1.51	0.01		0
	152	1.52	0.01		112.959
	153	1.53	0.01		0
	154	1.54	0.01		0
	155	1.55	0.01		0
	156	1.56	0.01		0
	157	1.57	0.01		106.054
	158	1.58	0.01		0
	159	1.59	0.01		217.801
	160	1.6	0.01		0
	161	1.61	0.01		0
	162	1.62	0.01		92.2921
	163	1.63	0.01		107.054
	164	1.64	0.01		0
	165	1.65	0.01		149.977
	166	1.66	0.01		0
	167	1.67	0.01		96.9842
	168	1.68	0.01		0
	169	1.69	0.01		111.231
	170	1.7	0.01		115.75
	171	1.71	0.01		0
	172	1.72	0.01		78.0678
	173	1.73	0.01		0
	174	1.74	0.01		81.2793
	175	1.75	0.01		0
	176	1.76	0.01		125.353
	177	1.77	0.01		0
	178	1.78	0.01		106.337
	179	1.79	0.01		126.892
	180	1.8	0.01		0
	181	1.81	0.01		0
	182	1.82	0.01		0
	183	1.83	0.01		0
	184	1.84	0.01		0
	185	1.85	0.01		0
	186	1.86	0.01		0
	187	1.87	0.01		0
	188	1.88	0.01		0
	189	1.89	0.01		0
	190	1.9	0.01		0
	191	1.91	0.01		93.5797
	192	1.92	0.01		85.8395
	193	1.93	0.01		0
	194	1.94	0.01		0
	195	1.95	0.01		0
	196	1.96	0.01		0
	197	1.97	0.01		0
	198	1.98	0.01		0
	199	1.99	0.01		0
	200	2	0.01		0
	201	2.01	0.01		137.925
	202	2.02	0.01		127.584
	203	2.03	0.01		104.192
	204	2.04	0.01		0
	205	2.05	0.01		0
	206	2.06	0.01		144.636
	207	2.07	0.01		167.321
	208	2.08	0.01		0
	209	2.09	0.01		0
	210	2.1	0.01		178.917
	211	2.11	0.01		99.1403
	212	2.12	0.01		0
	213	2.13	0.01		111.414
	214	2.14	0.01		147.045
	215	2.15	0.01		92.5041
	216	2.16	0.01		0
	217	2.17	0.01		0
	218	2.18	0.01		0
	219	2.19	0.01		0
	220	2.2	0.01		163.57
	221	2.21	0.01		0
	222	2.22	0.01		169.261
	223	2.23	0.01		0
	224	2.24	0.01		70.5853
	225	2.25	0.01		0
	226	2.26	0.01		0
	227	2.27	0.01		265.215
	228	2.28	0.01		149.965
	229	2.29	0.01		0
	230	2.3	0.01		101.127
	231	2.31	0.01		0
	232	2.32	0.01		0
	233	2.33	0.01		99.9531
	234	2.34	0.01		85.2398
	235	2.35	0.01		73.8448
	236	2.36	0.01		0
	237	2.37	0.01		0
	238	2.38	0.01		0
	239	2.39	0.01		127.547
	240	2.4	0.01		0
	241	2.41	0.01		0
	242	2.42	0.01		0
	243	2.43	0.01		0
	244	2.44	0.01		0
	245	2.45	0.01		0
	246	2.46	0.01		0
	247	2.47	0.01		0
	248	2.48	0.01		109.268
	249	2.49	0.01		172.056
	250	2.5	0.01		0
	251	2.51	0.01		0
	252	2.52	0.01		95.8394
	253	2.53	0.01		0
	254	2.54	0.01		0
	255	2.55	0.01		0
	256	2.56	0.01		83.4381
	257	2.57	0.01		0
	258	2.58	0.01		92.3232
	259	2.59	0.01		96.9406
	260	2.6	0.01		0
	261	2.61	0.01		0
	262	2.62	0.01		0
	263	2.63	0.01		0
	264	2.64	0.01		0
	265	2.65	0.01		0
	266	2.66	0.01		0
	267	2.67	0.01		0
	268	2.68	0.01		0
	269	2.69	0.01		0
	270	2.7	0.01		80.7083
	271	2.71	0.01		0
	272	2.72	0.01		0
	273	2.73	0.01		0
	274	2.74	0.01		0
	275	2.75	0.01		72.044
	276	2.76	0.01		0
	277	2.77	0.01		0
	278	2.78	0.01		0
	279	2.79	0.01		0
	280	2.8	0.01		0
	281	2.81	0.01		91.3759
	282	2.82	0.01		0
	283	2.83	0.01		124.818
	284	2.84	0.01		0
	285	2.85	0.01		0
	286	2.86	0.01		121.201
	287	2.87	0.01		75.5911
	288	2.88	0.01		0
	289	2.89	0.01		139.537
	290	2.9	0.01		0
	291	2.91	0.01		96.6482
	292	2.92	0.01		92.7081
	293	2.93	0.01		76.286
	294	2.94	0.01		112.891
	295	2.95	0.01		84.9053
	296	2.96	0.01		0
	297	2.97	0.01		0
	298	2.98	0.01		0
	299	2.99	0.01		0
	300	3	0.01		0
	301	3.01	0.01		0
	302	3.02	0.01		0
	303	3.03	0.01		81.6283
	304	3.04	0.01		0
	305	3.05	0.01		67.1665
	306	3.06	0.01		119.952
	307	3.07	0.01		0
	308	3.08	0.01		89.0009
	309	3.09	0.01		151.29
	310	3.1	0.01		236.139
	311	3.11	0.01		74.3703
	312	3.12	0.01		89.7407
	313	3.13	0.01		91.2833
	314	3.14	0.01		0
	315	3.15	0.01		88.1991
	316	3.16	0.01		0
	317	3.17	0.01		0
	318	3.18	0.01		0
	319	3.19	0.01		0
	320	3.2	0.01		0
	321	3.21	0.01		0
	322	3.22	0.01		0
	323	3.23	0.01		0
	324	3.24	0.01		0
	325	3.25	0.01		0
	326	3.26	0.01		117.163
	327	3.27	0.01		0
	328	3.28	0.01		0
	329	3.29	0.01		0
	330	3.3	0.01		0
	331	3.31	0.01		161.156
	332	3.32	0.01		0
	333	3.33	0.01		0
	334	3.34	0.01		0
	335	3.35	0.01		104.465
	336	3.36	0.01		0
	337	3.37	0.01		84.2839
	338	3.38	0.01		0
	339	3.39	0.01		0
	340	3.4	0.01		0
	341	3.41	0.01		0
	342	3.42	0.01		94.2194
	343	3.43	0.01		0
	344	3.44	0.01		0
	345	3.45	0.01		147.847
	346	3.46	0.01		0
	347	3.47	0.01		135.907
	348	3.48	0.01		0
	349	3.49	0.01		0
	350	3.5	0.01		82.0171
	351	3.51	0.01		91.9244
	352	3.52	0.01		92.0885
	353	3.53	0.01		0
	354	3.54	0.01		0
	355	3.55	0.01		0
	356	3.56	0.01		0
	357	3.57	0.01		178.131
	358	3.58	0.01		0
	359	3.59	0.01		131.754
	360	3.6	0.01		0
	361	3.61	0.01		0
	362	3.62	0.01		0
	363	3.63	0.01		67.7525
	364	3.64	0.01		0
	365	3.65	0.01		0
	366	3.66	0.01		0
	367	3.67	0.01		0
	368	3.68	0.01		0
	369	3.69	0.01		0
	370	3.7	0.01		0
	371	3.71	0.01		0
	372	3.72	0.01		0
	373	3.73	0.01		0
	374	3.74	0.01		0
	375	3.75	0.01		0
	376	3.76	0.01		0
	377	3.77	0.01		0
	378	3.78	0.01		0
	379	3.79	0.01		0
	380	3.8	0.01		0
	381	3.81	0.01		0
	382	3.82	0.01		0
	383	3.83	0.01		0
	384	3.84	0.01		0
	385	3.85	0.01		104.787
	386	3.86	0.01		0
	387	3.87	0.01		0
	388	3.88	0.01		0
	389	3.89	0.01		0
	390	3.9	0.01		0
	391	3.91	0.01		109.433
	392	3.92	0.01		0
	393	3.93	0.01		0
	394	3.94	0.01		0
	395	3.95	0.01		0
	396	3.96	0.01		0
	397	3.97	0.01		0
	398	3.98	0.01		0
	399	3.99	0.01		0
	400	4	0.01		0
	401	4.01	0.01		84.8091
	402	4.02	0.01		0
	403	4.03	0.01		0
	404	4.04	0.01		0
	405	4.05	0.01		0
	406	4.06	0.01		0
	407	4.07	0.01		139.935
	408	4.08	0.01		0
	409	4.09	0.01		0
	410	4.1	0.01		0
	411	0.01	0.02		0
	412	0.02	0.02		0
	413	0.03	0.02		0
	414	0.04	0.02		0
	415	0.05	0.02		72.9426
	416	0.06	0.02		210.975
	417	0.07	0.02		126.06
	418	0.08	0.02		230.138
	419	0.09	0.02		351.339
	420	0.1	0.02		162.884
	421	0.11	0.02		195.704
	422	0.12	0.02		238.692
	423	0.13	0.02		217.296
	424	0.14	0.02		328.078
	425	0.15	0.02		278.588
	426	0.16	0.02		156.724
	427	0.17	0.02		113.369
	428	0.18	0.02		117.621
	429	0.19	0.02		129.948
	430	0.2	0.02		116.821
	431	0.21	0.02		124.545
	432	0.22	0.02		0
	433	0.23	0.02		105.205
	434	0.24	0.02		134.844
	435	0.25	0.02		113.958
	436	0.26	0.02		0
	437	0.27	0.02		0
	438	0.28	0.02		86.528
	439	0.29	0.02		134.326
	440	0.3	0.02		87.8503
	441	0.31	0.02		0
	442	0.32	0.02		163.216
	443	0.33	0.02		87.9877
	444	0.34	0.02		127.269
	445	0.35	0.02		90.1969
	446	0.36	0.02		0
	447	0.37	0.02		0
	448	0.38	0.02		91.9168
	449	0.39	0.02		107.506
	450	0.4	0.02		133.858
	451	0.41	0.02		0
	452	0.42	0.02		0
	453	0.43	0.02		87.902
	454	0.44	0.02		0
	455	0.45	0.02		112.21
	456	0.46	0.02		0
	457	0.47	0.02		131.245
	458	0.48	0.02		0
	459	0.49	0.02		0
	460	0.5	0.02		0
	461	0.51	0.02		0
	462	0.52	0.02		130.934
	463	0.53	0.02		0
	464	0.54	0.02		149.419
	465	0.55	0.02		150.102
	466	0.56	0.02		0
	467	0.57	0.02		0
	468	0.58	0.02		0
	469	0.59	0.02		0
	470	0.6	0.02		0
	471	0.61	0.02		0
	472	0.62	0.02		0
	473	0.63	0.02		129.812
	474	0.64	0.02		0
	475	0.65	0.02		0
	476	0.66	0.02		0
	477	0.67	0.02		0
	478	0.68	0.02		0
	479	0.69	0.02		106.67
	480	0.7	0.02		79.2625
	481	0.71	0.02		92.2914
	482	0.72	0.02		0
	483	0.73	0.02		0
	484	0.74	0.02		104.532
	485	0.75	0.02		0
	486	0.76	0.02		0
	487	0.77	0.02		0
	488	0.78	0.02		0
	489	0.79	0.02		0
	490	0.8	0.02		172.449
	491	0.81	0.02		0
	492	0.82	0.02		84.4309
	493	0.83	0.02		165.07
	494	0.84	0.02		114.481
	495	0.85	0.02		224.994
	496	0.86	0.02		130.906
	497	0.87	0.02		151.35
	498	0.88	0.02		0
	499	0.89	0.02		86.286
	500	0.9	0.02		143.897
	501	0.91	0.02		0
	502	0.92	0.02		201
	503	0.93	0.02		106.906
	504	0.94	0.02		111.643
	505	0.95	0.02		197.033
	506	0.96	0.02		128.106
	507	0.97	0.02		0
	508	0.98	0.02		108.217
	509	0.99	0.02		0
	510	1	0.02		130.16
	511	1.01	0.02		75.852
	512	1.02	0.02		0
	513	1.03	0.02		185.58
	514	1.04	0.02		157.469
	515	1.05	0.02		79.6587
	516	1.06	0.02		200.07
	517	1.07	0.02		162.782
	518	1.08	0.02		157.058
	519	1.09	0.02		141.398
	520	1.1	0.02		242.333
	521	1.11	0.02		73.9194
	522	1.12	0.02		99.1411
	523	1.13	0.02		92.1617
	524	1.14	0.02		165.121
	525	1.15	0.02		145.743
	526	1.16	0.02		0
	527	1.17	0.02		0
	528	1.18	0.02		145.125
	529	1.19	0.02		97.9507
	530	1.2	0.02		256.392
	531	1.21	0.02		79.8039
	532	1.22	0.02		157.288
	533	1.23	0.02		159.239
	534	1.24	0.02		0
	535	1.25	0.02		188.49
	536	1.26	0.02		0
	537	1.27	0.02		119.488
	538	1.28	0.02		161.911
	539	1.29	0.02		110.406
	540	1.3	0.02		0
	541	1.31	0.02		0
	542	1.32	0.02		311.237
	543	1.33	0.02		174.173
	544	1.34	0.02		137.161
	545	1.35	0.02		0
	546	1.36	0.02		199.428
	547	1.37	0.02		0
	548	1.38	0.02		169.5
	549	1.39	0.02		289.33
	550	1.4	0.02		251.515
	551	1.41	0.02		0
	552	1.42	0.02		160.978
	553	1.43	0.02		176.148
	554	1.44	0.02		97.9215
	555	1.45	0.02		0
	556	1.46	0.02		98.7661
	557	1.47	0.02		92.941
	558	1.48	0.02		119.821
	559	1.49	0.02		0
	560	1.5	0.02		101.924
	561	1.51	0.02		121.177
	562	1.52	0.02		0
	563	1.53	0.02		0
	564	1.54	0.02		96.3686
	565	1.55	0.02		0
	566	1.56	0.02		106.858
	567	1.57	0.02		103.828
	568	1.58	0.02		114.227
	569	1.59	0.02		123.328
	570	1.6	0.02		0
	571	1.61	0.02		135.254
	572	1.62	0.02		0
	573	1.63	0.02		101.504
	574	1.64	0.02		109.16
	575	1.65	0.02		0
	576	1.66	0.02		152.533
	577	1.67	0.02		0
	578	1.68	0.02		0
	579	1.69	0.02		0
	580	1.7	0.02		121.727
	581	1.71	0.02		0
	582	1.72	0.02		0
	583	1.73	0.02		103.929
	584	1.74	0.02		161.742
	585	1.75	0.02		0
	586	1.76	0.02		0
	587	1.77	0.02		0
	588	1.78	0.02		121.839
	589	1.79	0.02		0
	590	1.8	0.02		80.6323
	591	1.81	0.02		0
	592	1.82	0.02		0
	593	1.83	0.02		0
	594	1.84	0.02		0
	595	1.85	0.02		0
	596	1.86	0.02		0
	597	1.87	0.02		0
	598	1.88	0.02		0
	599	1.89	0.02		0
	600	1.9	0.02		0
	601	1.91	0.02		0
	602	1.92	0.02		92.504
	603	1.93	0.02		0
	604	1.94	0.02		87.4085
	605	1.95	0.02		0
	606	1.96	0.02		0
	607	1.97	0.02		0
	608	1.98	0.02		0
	609	1.99	0.02		86.1338
	610	2	0.02		0
	611	2.01	0.02		0
	612	2.02	0.02		0
	613	2.03	0.02		0
	614	2.04	0.02		0
	615	2.05	0.02		0
	616	2.06	0.02		118.52
	617	2.07	0.02		168.166
	618	2.08	0.02		0
	619	2.09	0.02		152.427
	620	2.1	0.02		141.637
	621	2.11	0.02		0
	622	2.12	0.02		160.254
	623	2.13	0.02		133.92
	624	2.14	0.02		117.046
	625	2.15	0.02		0
	626	2.16	0.02		132.359
	627	2.17	0.02		82.0617
	628	2.18	0.02		91.1844
	629	2.19	0.02		0
	630	2.2	0.02		103.395
	631	2.21	0.02		104.966
	632	2.22	0.02		78.7321
	633	2.23	0.02		0
	634	2.24	0.02		0
	635	2.25	0.02		132.978
	636	2.26	0.02		168.274
	637	2.27	0.02		132.657
	638	2.28	0.02		0
	639	2.29	0.02		145.302
	640	2.3	0.02		0
	641	2.31	0.02		125.979
	642	2.32	0.02		0
	643	2.33	0.02		0
	644	2.34	0.02		0
	645	2.35	0.02		0
	646	2.36	0.02		76.5556
	647	2.37	0.02		0
	648	2.38	0.02		88.4636
	649	2.39	0.02		75.5612
	650	2.4	0.02		0
	651	2.41	0.02		91.6354
	652	2.42	0.02		0
	653	2.43	0.02		97.6922
	654	2.44	0.02		0
	655	2.45	0.02		0
	656	2.46	0.02		0
	657	2.47	0.02		128.413
	658	2.48	0.02		83.0722
	659	2.49	0.02		0
	660	2.5	0.02		0
	661	2.51	0.02		104.177
	662	2.52	0.02		127.187
	663	2.53	0.02		0
	664	2.54	0.02		0
	665	2.55	0.02		0
	666	2.56	0.02		177.506
	667	2.57	0.02		74.9696
	668	2.58	0.02		0
	669	2.59	0.02		0
	670	2.6	0.02		0
	671	2.61	0.02		0
	672	2.62	0.02		0
	673	2.63	0.02		156.73
	674	2.64	0.02		0
	675	2.65	0.02		0
	676	2.66	0.02		93.6752
	677	2.67	0.02		0
	678	2.68	0.02		110.768
	679	2.69	0.02		199.741
	680	2.7	0.02		0
	681	2.71	0.02		0
	682	2.72	0.02		102.447
	683	2.73	0.02		86.4162
	684	2.74	0.02		0
	685	2.75	0.02		113.225
	686	2.76	0.02		0
	687	2.77	0.02		0
	688	2.78	0.02		0
	689	2.79	0.02		74.3782
	690	2.8	0.02		102.098
	691	2.81	0.02		142.512
	692	2.82	0.02		202.821
	693	2.83	0.02		69.2052
	694	2.84	0.02		0
	695	2.85	0.02		122.791
	696	2.86	0.02		88.8554
	697	2.87	0.02		0
	698	2.88	0.02		152.021
	699	2.89	0.02		0
	700	2.9	0.02		0
	701	2.91	0.02		0
	702	2.92	0.02		0
	703	2.93	0.02		0
	704	2.94	0.02		0
	705	2.95	0.02		0
	706	2.96	0.02		0
	707	2.97	0.02		129.235
	708	2.98	0.02		0
	709	2.99	0.02		0
	710	3	0.02		0
	711	3.01	0.02		0
	712	3.02	0.02		0
	713	3.03	0.02		0
	714	3.04	0.02		163.097
	715	3.05	0.02		126.367
	716	3.06	0.02		74.0494
	717	3.07	0.02		0
	718	3.08	0.02		0
	719	3.09	0.02		0
	720	3.1	0.02		0
	721	3.11	0.02		0
	722	3.12	0.02		122.954
	723	3.13	0.02		0
	724	3.14	0.02		98.0308
	725	3.15	0.02		129.193
	726	3.16	0.02		116.946
	727	3.17	0.02		156.83
	728	3.18	0.02		0
	729	3.19	0.02		88.4426
	730	3.2	0.02		0
	731	3.21	0.02		108.414
	732	3.22	0.02		80.6911
	733	3.23	0.02		98.2178
	734	3.24	0.02		0
	735	3.25	0.02		0
	736	3.26	0.02		0
	737	3.27	0.02		79.3721
	738	3.28	0.02		0
	739	3.29	0.02		0
	740	3.3	0.02		96.3131
	741	3.31	0.02		0
	742	3.32	0.02		0
	743	3.33	0.02		0
	744	3.34	0.02		0
	745	3.35	0.02		0
	746	3.36	0.02		0
	747	3.37	0.02		0
	748	3.38	0.02		0
	749	3.39	0.02		94.1486
	750	3.4	0.02		0
	751	3.41	0.02		0
	752	3.42	0.02		0
	753	3.43	0.02		0
	754	3.44	0.02		0
	755	3.45	0.02		0
	756	3.46	0.02		0
	757	3.47	0.02		0
	758	3.48	0.02		0
	759	3.49	0.02		0
	760	3.5	0.02		0
	761	3.51	0.02		0
	762	3.52	0.02		0
	763	3.53	0.02		0
	764	3.54	0.02		0
	765	3.55	0.02		0
	766	3.56	0.02		0
	767	3.57	0.02		0
	768	3.58	0.02		0
	769	3.59	0.02		114.748
	770	3.6	0.02		0
	771	3.61	0.02		152.328
	772	3.62	0.02		0
	773	3.63	0.02		0
	774	3.64	0.02		0
	775	3.65	0.02		0
	776	3.66	0.02		95.0232
	777	3.67	0.02		0
	778	3.68	0.02		0
	779	3.69	0.02		139.015
	780	3.7	0.02		107.325
	781	3.71	0.02		0
	782	3.72	0.02		0
	783	3.73	0.02		0
	784	3.74	0.02		0
	785	3.75	0.02		0
	786	3.76	0.02		0
	787	3.77	0.02		0
	788	3.78	0.02		0
	789	3.79	0.02		0
	790	3.8	0.02		128.812
	791	3.81	0.02		0
	792	3.82	0.02		0
	793	3.83	0.02		0
	794	3.84	0.02		0
	795	3.85	0.02		0
	796	3.86	0.02		0
	797	3.87	0.02		116.07
	798	3.88	0.02		0
	799	3.89	0.02		0
	800	3.9	0.02		0
	801	3.91	0.02		0
	802	3.92	0.02		0
	803	3.93	0.02		0
	804	3.94	0.02		0
	805	3.95	0.02		0
	806	3.96	0.02		0
	807	3.97	0.02		0
	808	3.98	0.02		0
	809	3.99	0.02		0
	810	4	0.02		0
	811	4.01	0.02		0
	812	4.02	0.02		0
	813	4.03	0.02		0
	814	4.04	0.02		91.75
	815	4.05	0.02		0
	816	4.06	0.02		0
	817	4.07	0.02		96.4444
	818	4.08	0.02		0
	819	4.09	0.02		0
	820	4.1	0.02		0
	821	0.01	0.03		97.8718
	822	0.02	0.03		0
	823	0.03	0.03		105.729
	824	0.04	0.03		89.9141
	825	0.05	0.03		0
	826	0.06	0.03		214.202
	827	0.07	0.03		0
	828	0.08	0.03		97.6183
	829	0.09	0.03		91.7347
	830	0.1	0.03		98.9236
	831	0.11	0.03		156.163
	832	0.12	0.03		113.807
	833	0.13	0.03		0
	834	0.14	0.03		91.0527
	835	0.15	0.03		119.33
	836	0.16	0.03		206.627
	837	0.17	0.03		106.448
	838	0.18	0.03		249.537
	839	0.19	0.03		80.3293
	840	0.2	0.03		0
	841	0.21	0.03		0
	842	0.22	0.03		0
	843	0.23	0.03		0
	844	0.24	0.03		0
	845	0.25	0.03		146.752
	846	0.26	0.03		110.154
	847	0.27	0.03		0
	848	0.28	0.03		0
	849	0.29	0.03		0
	850	0.3	0.03		94.3949
	851	0.31	0.03		0
	852	0.32	0.03		94.9059
	853	0.33	0.03		0
	854	0.34	0.03		79.3962
	855	0.35	0.03		0
	856	0.36	0.03		0
	857	0.37	0.03		0
	858	0.38	0.03		0
	859	0.39	0.03		107.996
	860	0.4	0.03		0
	861	0.41	0.03		69.6201
	862	0.42	0.03		99.2513
	863	0.43	0.03		0
	864	0.44	0.03		151.286
	865	0.45	0.03		0
	866	0.46	0.03		155.752
	867	0.47	0.03		0
	868	0.48	0.03		0
	869	0.49	0.03		121.86
	870	0.5	0.03		0
	871	0.51	0.03		0
	872	0.52	0.03		0
	873	0.53	0.03		89.6301
	874	0.54	0.03		111.288
	875	0.55	0.03		0
	876	0.56	0.03		0
	877	0.57	0.03		90.7952
	878	0.58	0.03		0
	879	0.59	0.03		0
	880	0.6	0.03		79.0478
	881	0.61	0.03		0
	882	0.62	0.03		0
	883	0.63	0.03		0
	884	0.64	0.03		0
	885	0.65	0.03		90.7744
	886	0.66	0.03		0
	887	0.67	0.03		0
	888	0.68	0.03		0
	889	0.69	0.03		101.907
	890	0.7	0.03		0
	891	0.71	0.03		143.561
	892	0.72	0.03		0
	893	0.73	0.03		0
	894	0.74	0.03		74.8202
	895	0.75	0.03		116.409
	896	0.76	0.03		0
	897	0.77	0.03		0
	898	0.78	0.03		0
	899	0.79	0.03		0
	900	0.8	0.03		150.515
	901	0.81	0.03		0
	902	0.82	0.03		98.2917
	903	0.83	0.03		0
	904	0.84	0.03		98.4536
	905	0.85	0.03		93.0458
	906	0.86	0.03		0
	907	0.87	0.03		119.338
	908	0.88	0.03		172.862
	909	0.89	0.03		178.206
	910	0.9	0.03		77.6101
	911	0.91	0.03		187.16
	912	0.92	0.03		89.5053
	913	0.93	0.03		0
	914	0.94	0.03		80.2301
	915	0.95	0.03		0
	916	0.96	0.03		89.9815
	917	0.97	0.03		0
	918	0.98	0.03		87.0749
	919	0.99	0.03		159.73
	920	1	0.03		76.029
	921	1.01	0.03		122.296
	922	1.02	0.03		114.89
	923	1.03	0.03		0
	924	1.04	0.03		0
	925	1.05	0.03		93.6488
	926	1.06	0.03		117.266
	927	1.07	0.03		0
	928	1.08	0.03		131.72
	929	1.09	0.03		0
	930	1.1	0.03		0
	931	1.11	0.03		80.7047
	932	1.12	0.03		0
	933	1.13	0.03		101.266
	934	1.14	0.03		0
	935	1.15	0.03		156.553
	936	1.16	0.03		89.9109
	937	1.17	0.03		124.425
	938	1.18	0.03		128.889
	939	1.19	0.03		147.084
	940	1.2	0.03		147.43
	941	1.21	0.03		88.8302
	942	1.22	0.03		145.208
	943	1.23	0.03		210.234
	944	1.24	0.03		133.549
	945	1.25	0.03		93.2669
	946	1.26	0.03		168.883
	947	1.27	0.03		149.632
	948	1.28	0.03		98.0168
	949	1.29	0.03		103.141
	950	1.3	0.03		0
	951	1.31	0.03		118.572
	952	1.32	0.03		95.2149
	953	1.33	0.03		191.256
	954	1.34	0.03		156.936
	955	1.35	0.03		72.4528
	956	1.36	0.03		175.288
	957	1.37	0.03		340.698
	958	1.38	0.03		132.289
	959	1.39	0.03		197.012
	960	1.4	0.03		0
	961	1.41	0.03		398.916
	962	1.42	0.03		177.365
	963	1.43	0.03		453.638
	964	1.44	0.03		204.979
	965	1.45	0.03		0
	966	1.46	0.03		0
	967	1.47	0.03		204.066
	968	1.48	0.03		149.932
	969	1.49	0.03		0
	970	1.5	0.03		0
	971	1.51	0.03		0
	972	1.52	0.03		0
	973	1.53	0.03		82.8907
	974	1.54	0.03		0
	975	1.55	0.03		86.3683
	976	1.56	0.03		0
	977	1.57	0.03		0
	978	1.58	0.03		159.638
	979	1.59	0.03		111.184
	980	1.6	0.03		0
	981	1.61	0.03		114.481
	982	1.62	0.03		0
	983	1.63	0.03		0
	984	1.64	0.03		144.136
	985	1.65	0.03		118.017
	986	1.66	0.03		0
	987	1.67	0.03		0
	988	1.68	0.03		82.046
	989	1.69	0.03		103.662
	990	1.7	0.03		0
	991	1.71	0.03		0
	992	1.72	0.03		146.343
	993	1.73	0.03		0
	994	1.74	0.03		0
	995	1.75	0.03		148.137
	996	1.76	0.03		0
	997	1.77	0.03		96.4701
	998	1.78	0.03		90.2943
	999	1.79	0.03		0
	1000	1.8	0.03		78.9523
	1001	1.81	0.03		0
	1002	1.82	0.03		0
	1003	1.83	0.03		160.379
	1004	1.84	0.03		82.4126
	1005	1.85	0.03		116.145
	1006	1.86	0.03		113.964
	1007	1.87	0.03		0
	1008	1.88	0.03		127.606
	1009	1.89	0.03		0
	1010	1.9	0.03		0
	1011	1.91	0.03		0
	1012	1.92	0.03		112.468
	1013	1.93	0.03		0
	1014	1.94	0.03		83.7526
	1015	1.95	0.03		0
	1016	1.96	0.03		0
	1017	1.97	0.03		0
	1018	1.98	0.03		0
	1019	1.99	0.03		89.3234
	1020	2	0.03		0
	1021	2.01	0.03		0
	1022	2.02	0.03		0
	1023	2.03	0.03		0
	1024	2.04	0.03		0
	1025	2.05	0.03		209.106
	1026	2.06	0.03		125.384
	1027	2.07	0.03		98.6485
	1028	2.08	0.03		0
	1029	2.09	0.03		0
	1030	2.1	0.03		114.733
	1031	2.11	0.03		220.098
	1032	2.12	0.03		100.645
	1033	2.13	0.03		0
	1034	2.14	0.03		182.317
	1035	2.15	0.03		200.06
	1036	2.16	0.03		0
	1037	2.17	0.03		80.071
	1038	2.18	0.03		144.21
	1039	2.19	0.03		81.5169
	1040	2.2	0.03		120.095
	1041	2.21	0.03		94.9247
	1042	2.22	0.03		123.315
	1043	2.23	0.03		90.978
	1044	2.24	0.03		235.111
	1045	2.25	0.03		0
	1046	2.26	0.03		97.2536
	1047	2.27	0.03		98.5614
	1048	2.28	0.03		124.109
	1049	2.29	0.03		248.786
	1050	2.3	0.03		92.1551
	1051	2.31	0.03		151.714
	1052	2.32	0.03		0
	1053	2.33	0.03		97.8553
	1054	2.34	0.03		0
	1055	2.35	0.03		127.841
	1056	2.36	0.03		0
	1057	2.37	0.03		0
	1058	2.38	0.03		0
	1059	2.39	0.03		0
	1060	2.4	0.03		79.3921
	1061	2.41	0.03		111.454
	1062	2.42	0.03		0
	1063	2.43	0.03		0
	1064	2.44	0.03		152.155
	1065	2.45	0.03		0
	1066	2.46	0.03		0
	1067	2.47	0.03		96.4603
	1068	2.48	0.03		109.372
	1069	2.49	0.03		92.1059
	1070	2.5	0.03		98.318
	1071	2.51	0.03		85.5945
	1072	2.52	0.03		106.328
	1073	2.53	0.03		106.696
	1074	2.54	0.03		0
	1075	2.55	0.03		0
	1076	2.56	0.03		0
	1077	2.57	0.03		0
	1078	2.58	0.03		98.0059
	1079	2.59	0.03		0
	1080	2.6	0.03		0
	1081	2.61	0.03		76.9855
	1082	2.62	0.03		0
	1083	2.63	0.03		0
	1084	2.64	0.03		0
	1085	2.65	0.03		0
	1086	2.66	0.03		0
	1087	2.67	0.03		88.4669
	1088	2.68	0.03		0
	1089	2.69	0.03		0
	1090	2.7	0.03		110.882
	1091	2.71	0.03		0
	1092	2.72	0.03		0
	1093	2.73	0.03		0
	1094	2.74	0.03		0
	1095	2.75	0.03		94.6151
	1096	2.76	0.03		81.8596
	1097	2.77	0.03		184.754
	1098	2.78	0.03		0
	1099	2.79	0.03		157.518
	1100	2.8	0.03		109.135
	1101	2.81	0.03		95.4531
	1102	2.82	0.03		0
	1103	2.83	0.03		123.622
	1104	2.84	0.03		0
	1105	2.85	0.03		83.4493
	1106	2.86	0.03		92.0591
	1107	2.87	0.03		151.7
	1108	2.88	0.03		0
	1109	2.89	0.03		0
	1110	2.9	0.03		0
	1111	2.91	0.03		0
	1112	2.92	0.03		0
	1113	2.93	0.03		92.024
	1114	2.94	0.03		0
	1115	2.95	0.03		0
	1116	2.96	0.03		0
	1117	2.97	0.03		0
	1118	2.98	0.03		0
	1119	2.99	0.03		0
	1120	3	0.03		0
	1121	3.01	0.03		0
	1122	3.02	0.03		0
	1123	3.03	0.03		94.5492
	1124	3.04	0.03		0
	1125	3.05	0.03		0
	1126	3.06	0.03		167.487
	1127	3.07	0.03		0
	1128	3.08	0.03		0
	1129	3.09	0.03		0
	1130	3.1	0.03		0
	1131	3.11	0.03		125.802
	1132	3.12	0.03		0
	1133	3.13	0.03		0
	1134	3.14	0.03		117.625
	1135	3.15	0.03		0
	1136	3.16	0.03		0
	1137	3.17	0.03		0
	1138	3.18	0.03		0
	1139	3.19	0.03		0
	1140	3.2	0.03		175.313
	1141	3.21	0.03		0
	1142	3.22	0.03		0
	1143	3.23	0.03		0
	1144	3.24	0.03		107.041
	1145	3.25	0.03		0
	1146	3.26	0.03		0
	1147	3.27	0.03		0
	1148	3.28	0.03		0
	1149	3.29	0.03		0
	1150	3.3	0.03		0
	1151	3.31	0.03		0
	1152	3.32	0.03		103.793
	1153	3.33	0.03		0
	1154	3.34	0.03		0
	1155	3.35	0.03		0
	1156	3.36	0.03		0
	1157	3.37	0.03		0
	1158	3.38	0.03		0
	1159	3.39	0.03		0
	1160	3.4	0.03		212.606
	1161	3.41	0.03		0
	1162	3.42	0.03		0
	1163	3.43	0.03		0
	1164	3.44	0.03		0
	1165	3.45	0.03		0
	1166	3.46	0.03		0
	1167	3.47	0.03		0
	1168	3.48	0.03		94.9989
	1169	3.49	0.03		0
	1170	3.5	0.03		0
	1171	3.51	0.03		100.149
	1172	3.52	0.03		72.9724
	1173	3.53	0.03		68.5652
	1174	3.54	0.03		0
	1175	3.55	0.03		0
	1176	3.56	0.03		124.492
	1177	3.57	0.03		110.738
	1178	3.58	0.03		0
	1179	3.59	0.03		122.515
	1180	3.6	0.03		123.667
	1181	3.61	0.03		0
	1182	3.62	0.03		82.4019
	1183	3.63	0.03		130.014
	1184	3.64	0.03		0
	1185	3.65	0.03		0
	1186	3.66	0.03		0
	1187	3.67	0.03		0
	1188	3.68	0.03		76.5401
	1189	3.69	0.03		0
	1190	3.7	0.03		0
	1191	3.71	0.03		0
	1192	3.72	0.03		0
	1193	3.73	0.03		0
	1194	3.74	0.03		0
	1195	3.75	0.03		0
	1196	3.76	0.03		0
	1197	3.77	0.03		0
	1198	3.78	0.03		0
	1199	3.79	0.03		71.7819
	1200	3.8	0.03		0
	1201	3.81	0.03		0
	1202	3.82	0.03		73.3757
	1203	3.83	0.03		0
	1204	3.84	0.03		0
	1205	3.85	0.03		0
	1206	3.86	0.03		0
	1207	3.87	0.03		0
	1208	3.88	0.03		0
	1209	3.89	0.03		0
	1210	3.9	0.03		0
	1211	3.91	0.03		0
	1212	3.92	0.03		95.9859
	1213	3.93	0.03		126.633
	1214	3.94	0.03		0
	1215	3.95	0.03		0
	1216	3.96	0.03		69.4454
	1217	3.97	0.03		125.922
	1218	3.98	0.03		82.8099
	1219	3.99	0.03		0
	1220	4	0.03		0
	1221	4.01	0.03		90.8168
	1222	4.02	0.03		0
	1223	4.03	0.03		0
	1224	4.04	0.03		0
	1225	4.05	0.03		0
	1226	4.06	0.03		94.5945
	1227	4.07	0.03		0
	1228	4.08	0.03		0
	1229	4.09	0.03		118.989
	1230	4.1	0.03		0
	1231	0.01	0.04		95.7997
	1232	0.02	0.04		0
	1233	0.03	0.04		0
	1234	0.04	0.04		0
	1235	0.05	0.04		0
	1236	0.06	0.04		0
	1237	0.07	0.04		79.0697
	1238	0.08	0.04		217.755
	1239	0.09	0.04		172.596
	1240	0.1	0.04		129.335
	1241	0.11	0.04		0
	1242	0.12	0.04		210.746
	1243	0.13	0.04		260.61
	1244	0.14	0.04		0
	1245	0.15	0.04		0
	1246	0.16	0.04		177.31
	1247	0.17	0.04		0
	1248	0.18	0.04		0
	1249	0.19	0.04		0
	1250	0.2	0.04		212.8
	1251	0.21	0.04		0
	1252	0.22	0.04		0
	1253	0.23	0.04		0
	1254	0.24	0.04		195.786
	1255	0.25	0.04		113.533
	1256	0.26	0.04		128.974
	1257	0.27	0.04		0
	1258	0.28	0.04		0
	1259	0.29	0.04		0
	1260	0.3	0.04		80.8015
	1261	0.31	0.04		0
	1262	0.32	0.04		0
	1263	0.33	0.04		0
	1264	0.34	0.04		0
	1265	0.35	0.04		0
	1266	0.36	0.04		151.079
	1267	0.37	0.04		80.2952
	1268	0.38	0.04		0
	1269	0.39	0.04		0
	1270	0.4	0.04		85.8092
	1271	0.41	0.04		0
	1272	0.42	0.04		0
	1273	0.43	0.04		0
	1274	0.44	0.04		0
	1275	0.45	0.04		0
	1276	0.46	0.04		0
	1277	0.47	0.04		0
	1278	0.48	0.04		0
	1279	0.49	0.04		0
	1280	0.5	0.04		0
	1281	0.51	0.04		137.151
	1282	0.52	0.04		126.473
	1283	0.53	0.04		0
	1284	0.54	0.04		77.5577
	1285	0.55	0.04		0
	1286	0.56	0.04		0
	1287	0.57	0.04		0
	1288	0.58	0.04		0
	1289	0.59	0.04		0
	1290	0.6	0.04		143.284
	1291	0.61	0.04		0
	1292	0.62	0.04		0
	1293	0.63	0.04		0
	1294	0.64	0.04		91.6361
	1295	0.65	0.04		0
	1296	0.66	0.04		76.8197
	1297	0.67	0.04		0
	1298	0.68	0.04		76.8745
	1299	0.69	0.04		0
	1300	0.7	0.04		95.2934
	1301	0.71	0.04		77.6256
	1302	0.72	0.04		109.383
	1303	0.73	0.04		159.231
	1304	0.74	0.04		94.3893
	1305	0.75	0.04		142.478
	1306	0.76	0.04		0
	1307	0.77	0.04		116.242
	1308	0.78	0.04		0
	1309	0.79	0.04		79.6203
	1310	0.8	0.04		75.1535
	1311	0.81	0.04		0
	1312	0.82	0.04		0
	1313	0.83	0.04		0
	1314	0.84	0.04		0
	1315	0.85	0.04		123.266
	1316	0.86	0.04		0
	1317	0.87	0.04		221.931
	1318	0.88	0.04		368.244
	1319	0.89	0.04		134.086
	1320	0.9	0.04		0
	1321	0.91	0.04		135.504
	1322	0.92	0.04		0
	1323	0.93	0.04		0
	1324	0.94	0.04		112.218
	1325	0.95	0.04		132.653
	1326	0.96	0.04		135.715
	1327	0.97	0.04		92.9602
	1328	0.98	0.04		0
	1329	0.99	0.04		129.986
	1330	1	0.04		133.544
	1331	1.01	0.04		0
	1332	1.02	0.04		89.2761
	1333	1.03	0.04		126.136
	1334	1.04	0.04		229.955
	1335	1.05	0.04		0
	1336	1.06	0.04		0
	1337	1.07	0.04		120.702
	1338	1.08	0.04		147.099
	1339	1.09	0.04		100.639
	1340	1.1	0.04		120.011
	1341	1.11	0.04		115.966
	1342	1.12	0.04		0
	1343	1.13	0.04		114.24
	1344	1.14	0.04		72.7765
	1345	1.15	0.04		130.286
	1346	1.16	0.04		0
	1347	1.17	0.04		130.57
	1348	1.18	0.04		209.096
	1349	1.19	0.04		363.054
	1350	1.2	0.04		158.348
	1351	1.21	0.04		103.039
	1352	1.22	0.04		241.458
	1353	1.23	0.04		239.032
	1354	1.24	0.04		0
	1355	1.25	0.04		166.499
	1356	1.26	0.04		79.4205
	1357	1.27	0.04		215.908
	1358	1.28	0.04		0
	1359	1.29	0.04		0
	1360	1.3	0.04		162.603
	1361	1.31	0.04		148.794
	1362	1.32	0.04		228.472
	1363	1.33	0.04		271.173
	1364	1.34	0.04		202.19
	1365	1.35	0.04		325.087
	1366	1.36	0.04		159.122
	1367	1.37	0.04		169.493
	1368	1.38	0.04		375.716
	1369	1.39	0.04		148.927
	1370	1.4	0.04		132.435
	1371	1.41	0.04		205.42
	1372	1.42	0.04		139.272
	1373	1.43	0.04		169.353
	1374	1.44	0.04		96.3172
	1375	1.45	0.04		133.648
	1376	1.46	0.04		125.917
	1377	1.47	0.04		0
	1378	1.48	0.04		0
	1379	1.49	0.04		0
	1380	1.5	0.04		0
	1381	1.51	0.04		72.0706
	1382	1.52	0.04		0
	1383	1.53	0.04		128.079
	1384	1.54	0.04		150.212
	1385	1.55	0.04		0
	1386	1.56	0.04		97.3773
	1387	1.57	0.04		0
	1388	1.58	0.04		79.9144
	1389	1.59	0.04		0
	1390	1.6	0.04		126.68
	1391	1.61	0.04		132.178
	1392	1.62	0.04		106.9
	1393	1.63	0.04		145.279
	1394	1.64	0.04		215.872
	1395	1.65	0.04		0
	1396	1.66	0.04		88.8181
	1397	1.67	0.04		177.908
	1398	1.68	0.04		199.731
	1399	1.69	0.04		101.918
	1400	1.7	0.04		105.456
	1401	1.71	0.04		67.849
	1402	1.72	0.04		173.453
	1403	1.73	0.04		93.953
	1404	1.74	0.04		0
	1405	1.75	0.04		190.381
	1406	1.76	0.04		281.661
	1407	1.77	0.04		111.77
	1408	1.78	0.04		75.7836
	1409	1.79	0.04		0
	1410	1.8	0.04		157.091
	1411	1.81	0.04		153.583
	1412	1.82	0.04		134.561
	1413	1.83	0.04		0
	1414	1.84	0.04		0
	1415	1.85	0.04		150.646
	1416	1.86	0.04		0
	1417	1.87	0.04		0
	1418	1.88	0.04		0
	1419	1.89	0.04		0
	1420	1.9	0.04		0
	1421	1.91	0.04		0
	1422	1.92	0.04		0
	1423	1.93	0.04		0
	1424	1.94	0.04		0
	1425	1.95	0.04		85.3254
	1426	1.96	0.04		0
	1427	1.97	0.04		0
	1428	1.98	0.04		0
	1429	1.99	0.04		0
	1430	2	0.04		0
	1431	2.01	0.04		0
	1432	2.02	0.04		0
	1433	2.03	0.04		0
	1434	2.04	0.04		0
	1435	2.05	0.04		0
	1436	2.06	0.04		112.467
	1437	2.07	0.04		0
	1438	2.08	0.04		85.8855
	1439	2.09	0.04		0
	1440	2.1	0.04		75.1768
	1441	2.11	0.04		197.913
	1442	2.12	0.04		151.457
	1443	2.13	0.04		149.227
	1444	2.14	0.04		87.3092
	1445	2.15	0.04		0
	1446	2.16	0.04		0
	1447	2.17	0.04		0
	1448	2.18	0.04		242.518
	1449	2.19	0.04		127.137
	1450	2.2	0.04		133.385
	1451	2.21	0.04		0
	1452	2.22	0.04		104.335
	1453	2.23	0.04		83.0692
	1454	2.24	0.04		0
	1455	2.25	0.04		229.664
	1456	2.26	0.04		98.8502
	1457	2.27	0.04		151.357
	1458	2.28	0.04		0
	1459	2.29	0.04		0
	1460	2.3	0.04		87.2656
	1461	2.31	0.04		174
	1462	2.32	0.04		0
	1463	2.33	0.04		0
	1464	2.34	0.04		0
	1465	2.35	0.04		0
	1466	2.36	0.04		90.1229
	1467	2.37	0.04		0
	1468	2.38	0.04		0
	1469	2.39	0.04		0
	1470	2.4	0.04		0
	1471	2.41	0.04		0
	1472	2.42	0.04		0
	1473	2.43	0.04		71.9661
	1474	2.44	0.04		94.9804
	1475	2.45	0.04		0
	1476	2.46	0.04		95.9595
	1477	2.47	0.04		96.4941
	1478	2.48	0.04		89.6124
	1479	2.49	0.04		138.174
	1480	2.5	0.04		80.549
	1481	2.51	0.04		0
	1482	2.52	0.04		0
	1483	2.53	0.04		0
	1484	2.54	0.04		0
	1485	2.55	0.04		0
	1486	2.56	0.04		75.6222
	1487	2.57	0.04		153.986
	1488	2.58	0.04		0
	1489	2.59	0.04		0
	1490	2.6	0.04		0
	1491	2.61	0.04		0
	1492	2.62	0.04		0
	1493	2.63	0.04		0
	1494	2.64	0.04		0
	1495	2.65	0.04		0
	1496	2.66	0.04		0
	1497	2.67	0.04		0
	1498	2.68	0.04		0
	1499	2.69	0.04		0
	1500	2.7	0.04		106.311
	1501	2.71	0.04		0
	1502	2.72	0.04		0
	1503	2.73	0.04		0
	1504	2.74	0.04		0
	1505	2.75	0.04		88.9732
	1506	2.76	0.04		95.6093
	1507	2.77	0.04		78.9991
	1508	2.78	0.04		0
	1509	2.79	0.04		0
	1510	2.8	0.04		0
	1511	2.81	0.04		113.849
	1512	2.82	0.04		79.4081
	1513	2.83	0.04		0
	1514	2.84	0.04		104.631
	1515	2.85	0.04		0
	1516	2.86	0.04		0
	1517	2.87	0.04		85.0448
	1518	2.88	0.04		164.765
	1519	2.89	0.04		199.535
	1520	2.9	0.04		109.581
	1521	2.91	0.04		0
	1522	2.92	0.04		0
	1523	2.93	0.04		76.763
	1524	2.94	0.04		0
	1525	2.95	0.04		113.54
	1526	2.96	0.04		0
	1527	2.97	0.04		170.369
	1528	2.98	0.04		0
	1529	2.99	0.04		0
	1530	3	0.04		0
	1531	3.01	0.04		0
	1532	3.02	0.04		0
	1533	3.03	0.04		0
	1534	3.04	0.04		0
	1535	3.05	0.04		0
	1536	3.06	0.04		235.185
	1537	3.07	0.04		251.45
	1538	3.08	0.04		0
	1539	3.09	0.04		0
	1540	3.1	0.04		68.9221
	1541	3.11	0.04		83.122
	1542	3.12	0.04		97.2333
	1543	3.13	0.04		112.311
	1544	3.14	0.04		0
	1545	3.15	0.04		79.8395
	1546	3.16	0.04		0
	1547	3.17	0.04		94.0277
	1548	3.18	0.04		0
	1549	3.19	0.04		0
	1550	3.2	0.04		0
	1551	3.21	0.04		0
	1552	3.22	0.04		125.938
	1553	3.23	0.04		0
	1554	3.24	0.04		0
	1555	3.25	0.04		0
	1556	3.26	0.04		0
	1557	3.27	0.04		0
	1558	3.28	0.04		0
	1559	3.29	0.04		0
	1560	3.3	0.04		0
	1561	3.31	0.04		0
	1562	3.32	0.04		0
	1563	3.33	0.04		115.607
	1564	3.34	0.04		0
	1565	3.35	0.04		0
	1566	3.36	0.04		0
	1567	3.37	0.04		88.7798
	1568	3.38	0.04		0
	1569	3.39	0.04		0
	1570	3.4	0.04		0
	1571	3.41	0.04		0
	1572	3.42	0.04		0
	1573	3.43	0.04		0
	1574	3.44	0.04		102.978
	1575	3.45	0.04		0
	1576	3.46	0.04		0
	1577	3.47	0.04		0
	1578	3.48	0.04		0
	1579	3.49	0.04		0
	1580	3.5	0.04		0
	1581	3.51	0.04		0
	1582	3.52	0.04		0
	1583	3.53	0.04		0
	1584	3.54	0.04		149.604
	1585	3.55	0.04		0
	1586	3.56	0.04		0
	1587	3.57	0.04		0
	1588	3.58	0.04		0
	1589	3.59	0.04		0
	1590	3.6	0.04		0
	1591	3.61	0.04		0
	1592	3.62	0.04		0
	1593	3.63	0.04		100.805
	1594	3.64	0.04		90.5522
	1595	3.65	0.04		76.9583
	1596	3.66	0.04		0
	1597	3.67	0.04		0
	1598	3.68	0.04		118.829
	1599	3.69	0.04		0
	1600	3.7	0.04		0
	1601	3.71	0.04		79.0122
	1602	3.72	0.04		0
	1603	3.73	0.04		0
	1604	3.74	0.04		105.857
	1605	3.75	0.04		0
	1606	3.76	0.04		0
	1607	3.77	0.04		0
	1608	3.78	0.04		0
	1609	3.79	0.04		0
	1610	3.8	0.04		0
	1611	3.81	0.04		0
	1612	3.82	0.04		0
	1613	3.83	0.04		0
	1614	3.84	0.04		0
	1615	3.85	0.04		0
	1616	3.86	0.04		0
	1617	3.87	0.04		0
	1618	3.88	0.04		0
	1619	3.89	0.04		0
	1620	3.9	0.04		77.1653
	1621	3.91	0.04		0
	1622	3.92	0.04		0
	1623	3.93	0.04		75.9631
	1624	3.94	0.04		0
	1625	3.95	0.04		0
	1626	3.96	0.04		0
	1627	3.97	0.04		0
	1628	3.98	0.04		0
	1629	3.99	0.04		0
	1630	4	0.04		0
	1631	4.01	0.04		175.472
	1632	4.02	0.04		0
	1633	4.03	0.04		0
	1634	4.04	0.04		0
	1635	4.05	0.04		0
	1636	4.06	0.04		0
	1637	4.07	0.04		78.7275
	1638	4.08	0.04		0
	1639	4.09	0.04		0
	1640	4.1	0.04		0
	1641	0.01	0.05		0
	1642	0.02	0.05		0
	1643	0.03	0.05		80.6604
	1644	0.04	0.05		0
	1645	0.05	0.05		0
	1646	0.06	0.05		111.272
	1647	0.07	0.05		0
	1648	0.08	0.05		85.7489
	1649	0.09	0.05		0
	1650	0.1	0.05		198.745
	1651	0.11	0.05		0
	1652	0.12	0.05		125.121
	1653	0.13	0.05		143.442
	1654	0.14	0.05		106.016
	1655	0.15	0.05		0
	1656	0.16	0.05		180.891
	1657	0.17	0.05		84.2313
	1658	0.18	0.05		0
	1659	0.19	0.05		139.903
	1660	0.2	0.05		71.2357
	1661	0.21	0.05		171.646
	1662	0.22	0.05		72.8724
	1663	0.23	0.05		0
	1664	0.24	0.05		208.608
	1665	0.25	0.05		0
	1666	0.26	0.05		0
	1667	0.27	0.05		0
	1668	0.28	0.05		0
	1669	0.29	0.05		0
	1670	0.3	0.05		94.3559
	1671	0.31	0.05		0
	1672	0.32	0.05		84.805
	1673	0.33	0.05		0
	1674	0.34	0.05		96.5522
	1675	0.35	0.05		0
	1676	0.36	0.05		0
	1677	0.37	0.05		182.891
	1678	0.38	0.05		0
	1679	0.39	0.05		0
	1680	0.4	0.05		0
	1681	0.41	0.05		0
	1682	0.42	0.05		0
	1683	0.43	0.05		0
	1684	0.44	0.05		0
	1685	0.45	0.05		88.3663
	1686	0.46	0.05		0
	1687	0.47	0.05		0
	1688	0.48	0.05		0
	1689	0.49	0.05		0
	1690	0.5	0.05		0
	1691	0.51	0.05		0
	1692	0.52	0.05		94.6624
	1693	0.53	0.05		0
	1694	0.54	0.05		0
	1695	0.55	0.05		0
	1696	0.56	0.05		0
	1697	0.57	0.05		0
	1698	0.58	0.05		0
	1699	0.59	0.05		0
	1700	0.6	0.05		0
	1701	0.61	0.05		0
	1702	0.62	0.05		0
	1703	0.63	0.05		0
	1704	0.64	0.05		0
	1705	0.65	0.05		168.186
	1706	0.66	0.05		84.4322
	1707	0.67	0.05		0
	1708	0.68	0.05		0
	1709	0.69	0.05		0
	1710	0.7	0.05		0
	1711	0.71	0.05		0
	1712	0.72	0.05		76.1878
	1713	0.73	0.05		0
	1714	0.74	0.05		0
	1715	0.75	0.05		0
	1716	0.76	0.05		74.7471
	1717	0.77	0.05		0
	1718	0.78	0.05		0
	1719	0.79	0.05		116.893
	1720	0.8	0.05		115.874
	1721	0.81	0.05		107.044
	1722	0.82	0.05		118.014
	1723	0.83	0.05		133.605
	1724	0.84	0.05		102.319
	1725	0.85	0.05		80.0926
	1726	0.86	0.05		103.685
	1727	0.87	0.05		0
	1728	0.88	0.05		125.249
	1729	0.89	0.05		202.714
	1730	0.9	0.05		189.02
	1731	0.91	0.05		124.734
	1732	0.92	0.05		0
	1733	0.93	0.05		193.766
	1734	0.94	0.05		0
	1735	0.95	0.05		109.409
	1736	0.96	0.05		208.343
	1737	0.97	0.05		121.579
	1738	0.98	0.05		153.879
	1739	0.99	0.05		84.749
	1740	1	0.05		240.764
	1741	1.01	0.05		184.987
	1742	1.02	0.05		0
	1743	1.03	0.05		180.326
	1744	1.04	0.05		81.9491
	1745	1.05	0.05		157.373
	1746	1.06	0.05		111.81
	1747	1.07	0.05		189.503
	1748	1.08	0.05		0
	1749	1.09	0.05		206.538
	1750	1.1	0.05		108.279
	1751	1.11	0.05		0
	1752	1.12	0.05		89.9385
	1753	1.13	0.05		0
	1754	1.14	0.05		109.035
	1755	1.15	0.05		132.055
	1756	1.16	0.05		106.793
	1757	1.17	0.05		147.732
	1758	1.18	0.05		0
	1759	1.19	0.05		0
	1760	1.2	0.05		234.293
	1761	1.21	0.05		140.703
	1762	1.22	0.05		126.566
	1763	1.23	0.05		266.407
	1764	1.24	0.05		90.0132
	1765	1.25	0.05		220.688
	1766	1.26	0.05		125.536
	1767	1.27	0.05		118.982
	1768	1.28	0.05		0
	1769	1.29	0.05		74.8953
	1770	1.3	0.05		149.759
	1771	1.31	0.05		102.081
	1772	1.32	0.05		125.418
	1773	1.33	0.05		0
	1774	1.34	0.05		173.799
	1775	1.35	0.05		216.758
	1776	1.36	0.05		194.203
	1777	1.37	0.05		231.469
	1778	1.38	0.05		309.271
	1779	1.39	0.05		210.643
	1780	1.4	0.05		145.243
	1781	1.41	0.05		163.422
	1782	1.42	0.05		103.371
	1783	1.43	0.05		133.567
	1784	1.44	0.05		108.238
	1785	1.45	0.05		111.028
	1786	1.46	0.05		250.699
	1787	1.47	0.05		0
	1788	1.48	0.05		78.3983
	1789	1.49	0.05		115.401
	1790	1.5	0.05		0
	1791	1.51	0.05		0
	1792	1.52	0.05		140.799
	1793	1.53	0.05		0
	1794	1.54	0.05		0
	1795	1.55	0.05		79.6757
	1796	1.56	0.05		95.5733
	1797	1.57	0.05		193.398
	1798	1.58	0.05		93.2642
	1799	1.59	0.05		120.573
	1800	1.6	0.05		159.757
	1801	1.61	0.05		103.501
	1802	1.62	0.05		78.1561
	1803	1.63	0.05		0
	1804	1.64	0.05		115.89
	1805	1.65	0.05		110.658
	1806	1.66	0.05		78.8392
	1807	1.67	0.05		91.3745
	1808	1.68	0.05		97.7582
	1809	1.69	0.05		76.5725
	1810	1.7	0.05		166.171
	1811	1.71	0.05		0
	1812	1.72	0.05		82.6401
	1813	1.73	0.05		176.232
	1814	1.74	0.05		133.671
	1815	1.75	0.05		197.605
	1816	1.76	0.05		114.155
	1817	1.77	0.05		179.973
	1818	1.78	0.05		130.497
	1819	1.79	0.05		81.4767
	1820	1.8	0.05		121.916
	1821	1.81	0.05		0
	1822	1.82	0.05		204.521
	1823	1.83	0.05		0
	1824	1.84	0.05		128.483
	1825	1.85	0.05		69.4746
	1826	1.86	0.05		88.9168
	1827	1.87	0.05		0
	1828	1.88	0.05		135.794
	1829	1.89	0.05		125.147
	1830	1.9	0.05		0
	1831	1.91	0.05		0
	1832	1.92	0.05		85.7441
	1833	1.93	0.05		152.462
	1834	1.94	0.05		0
	1835	1.95	0.05		0
	1836	1.96	0.05		0
	1837	1.97	0.05		0
	1838	1.98	0.05		0
	1839	1.99	0.05		90.231
	1840	2	0.05		0
	1841	2.01	0.05		0
	1842	2.02	0.05		0
	1843	2.03	0.05		95.3656
	1844	2.04	0.05		128.158
	1845	2.05	0.05		0
	1846	2.06	0.05		0
	1847	2.07	0.05		113.037
	1848	2.08	0.05		0
	1849	2.09	0.05		0
	1850	2.1	0.05		107.986
	1851	2.11	0.05		0
	1852	2.12	0.05		0
	1853	2.13	0.05		123.481
	1854	2.14	0.05		91.8386
	1855	2.15	0.05		0
	1856	2.16	0.05		144.775
	1857	2.17	0.05		96.2568
	1858	2.18	0.05		173.366
	1859	2.19	0.05		206.878
	1860	2.2	0.05		140.54
	1861	2.21	0.05		145.634
	1862	2.22	0.05		108.692
	1863	2.23	0.05		178.864
	1864	2.24	0.05		0
	1865	2.25	0.05		162.058
	1866	2.26	0.05		193.814
	1867	2.27	0.05		0
	1868	2.28	0.05		75.1726
	1869	2.29	0.05		0
	1870	2.3	0.05		85.5238
	1871	2.31	0.05		0
	1872	2.32	0.05		170.917
	1873	2.33	0.05		195.606
	1874	2.34	0.05		0
	1875	2.35	0.05		89.2188
	1876	2.36	0.05		0
	1877	2.37	0.05		0
	1878	2.38	0.05		0
	1879	2.39	0.05		0
	1880	2.4	0.05		0
	1881	2.41	0.05		131.047
	1882	2.42	0.05		0
	1883	2.43	0.05		84.6915
	1884	2.44	0.05		133.613
	1885	2.45	0.05		0
	1886	2.46	0.05		0
	1887	2.47	0.05		0
	1888	2.48	0.05		164.901
	1889	2.49	0.05		230.483
	1890	2.5	0.05		0
	1891	2.51	0.05		0
	1892	2.52	0.05		114.258
	1893	2.53	0.05		98.742
	1894	2.54	0.05		82.0692
	1895	2.55	0.05		0
	1896	2.56	0.05		81.1435
	1897	2.57	0.05		0
	1898	2.58	0.05		0
	1899	2.59	0.05		167.977
	1900	2.6	0.05		124.046
	1901	2.61	0.05		0
	1902	2.62	0.05		77.4549
	1903	2.63	0.05		0
	1904	2.64	0.05		0
	1905	2.65	0.05		111.469
	1906	2.66	0.05		0
	1907	2.67	0.05		73.651
	1908	2.68	0.05		0
	1909	2.69	0.05		0
	1910	2.7	0.05		0
	1911	2.71	0.05		0
	1912	2.72	0.05		0
	1913	2.73	0.05		0
	1914	2.74	0.05		78.4053
	1915	2.75	0.05		0
	1916	2.76	0.05		0
	1917	2.77	0.05		0
	1918	2.78	0.05		105.654
	1919	2.79	0.05		0
	1920	2.8	0.05		0
	1921	2.81	0.05		123.083
	1922	2.82	0.05		0
	1923	2.83	0.05		0
	1924	2.84	0.05		0
	1925	2.85	0.05		0
	1926	2.86	0.05		0
	1927	2.87	0.05		0
	1928	2.88	0.05		64.3708
	1929	2.89	0.05		0
	1930	2.9	0.05		0
	1931	2.91	0.05		0
	1932	2.92	0.05		0
	1933	2.93	0.05		0
	1934	2.94	0.05		94.1632
	1935	2.95	0.05		0
	1936	2.96	0.05		0
	1937	2.97	0.05		0
	1938	2.98	0.05		0
	1939	2.99	0.05		0
	1940	3	0.05		0
	1941	3.01	0.05		0
	1942	3.02	0.05		88.4105
	1943	3.03	0.05		0
	1944	3.04	0.05		0
	1945	3.05	0.05		96.8427
	1946	3.06	0.05		0
	1947	3.07	0.05		0
	1948	3.08	0.05		145.798
	1949	3.09	0.05		143.891
	1950	3.1	0.05		0
	1951	3.11	0.05		0
	1952	3.12	0.05		0
	1953	3.13	0.05		0
	1954	3.14	0.05		134.194
	1955	3.15	0.05		0
	1956	3.16	0.05		104.22
	1957	3.17	0.05		0
	1958	3.18	0.05		0
	1959	3.19	0.05		0
	1960	3.2	0.05		0
	1961	3.21	0.05		0
	1962	3.22	0.05		79.1327
	1963	3.23	0.05		93.9473
	1964	3.24	0.05		0
	1965	3.25	0.05		0
	1966	3.26	0.05		0
	1967	3.27	0.05		0
	1968	3.28	0.05		0
	1969	3.29	0.05		0
	1970	3.3	0.05		0
	1971	3.31	0.05		0
	1972	3.32	0.05		0
	1973	3.33	0.05		0
	1974	3.34	0.05		0
	1975	3.35	0.05		93.4276
	1976	3.36	0.05		141.542
	1977	3.37	0.05		0
	1978	3.38	0.05		68.6903
	1979	3.39	0.05		0
	1980	3.4	0.05		113.538
	1981	3.41	0.05		0
	1982	3.42	0.05		0
	1983	3.43	0.05		0
	1984	3.44	0.05		0
	1985	3.45	0.05		0
	1986	3.46	0.05		0
	1987	3.47	0.05		0
	1988	3.48	0.05		0
	1989	3.49	0.05		0
	1990	3.5	0.05		0
	1991	3.51	0.05		0
	1992	3.52	0.05		0
	1993	3.53	0.05		0
	1994	3.54	0.05		111.001
	1995	3.55	0.05		0
	1996	3.56	0.05		0
[truncated: 94,354 more rows]

## Sheet: 7e
	Figure 7e
				m/z	432.084
				window	0.000864167
	Scan	X	Y		Abundance
	1	0.03	0.03		0
	2	0.06	0.03		0
	3	0.09	0.03		0
	4	0.12	0.03		0
	5	0.15	0.03		0
	6	0.18	0.03		0
	7	0.21	0.03		0
	8	0.24	0.03		0
	9	0.27	0.03		0
	10	0.3	0.03		0
	11	0.33	0.03		0
	12	0.36	0.03		0
	13	0.39	0.03		0
	14	0.42	0.03		0
	15	0.45	0.03		0
	16	0.48	0.03		0
	17	0.51	0.03		0
	18	0.54	0.03		0
	19	0.57	0.03		0
	20	0.6	0.03		0
	21	0.63	0.03		0
	22	0.66	0.03		0
	23	0.69	0.03		0
	24	0.72	0.03		0
	25	0.75	0.03		0
	26	0.78	0.03		0
	27	0.81	0.03		0
	28	0.84	0.03		0
	29	0.87	0.03		0
	30	0.9	0.03		0
	31	0.93	0.03		0
	32	0.96	0.03		0
	33	0.99	0.03		0
	34	1.02	0.03		0
	35	1.05	0.03		0
	36	1.08	0.03		0
	37	1.11	0.03		0
	38	1.14	0.03		0
	39	1.17	0.03		0
	40	1.2	0.03		0
	41	1.23	0.03		0
	42	1.26	0.03		0
	43	1.29	0.03		0
	44	1.32	0.03		0
	45	1.35	0.03		0
	46	1.38	0.03		0
	47	1.41	0.03		0
	48	1.44	0.03		0
	49	1.47	0.03		0
	50	1.5	0.03		0
	51	1.53	0.03		0
	52	1.56	0.03		0
	53	1.59	0.03		0
	54	1.62	0.03		0
	55	1.65	0.03		0
	56	1.68	0.03		0
	57	1.71	0.03		0
	58	1.74	0.03		0
	59	1.77	0.03		0
	60	1.8	0.03		0
	61	1.83	0.03		0
	62	1.86	0.03		0
	63	1.89	0.03		0
	64	1.92	0.03		0
	65	1.95	0.03		0
	66	1.98	0.03		0
	67	2.01	0.03		0
	68	2.04	0.03		0
	69	2.07	0.03		0
	70	2.1	0.03		0
	71	2.13	0.03		0
	72	2.16	0.03		0
	73	2.19	0.03		0
	74	2.22	0.03		0
	75	2.25	0.03		0
	76	2.28	0.03		0
	77	2.31	0.03		0
	78	2.34	0.03		0
	79	2.37	0.03		0
	80	2.4	0.03		0
	81	2.43	0.03		0
	82	2.46	0.03		0
	83	2.49	0.03		0
	84	2.52	0.03		0
	85	2.55	0.03		0
	86	2.58	0.03		0
	87	2.61	0.03		0
	88	2.64	0.03		0
	89	2.67	0.03		0
	90	2.7	0.03		0
	91	2.73	0.03		0
	92	2.76	0.03		0
	93	2.79	0.03		0
	94	2.82	0.03		0
	95	2.85	0.03		0
	96	2.88	0.03		0
	97	2.91	0.03		0
	98	2.94	0.03		0
	99	2.97	0.03		0
	100	3	0.03		0
	101	3.03	0.03		0
	102	3.06	0.03		0
	103	3.09	0.03		0
	104	3.12	0.03		0
	105	3.15	0.03		0
	106	3.18	0.03		0
	107	3.21	0.03		0
	108	3.24	0.03		0
	109	3.27	0.03		0
	110	3.3	0.03		92.2506
	111	3.33	0.03		0
	112	3.36	0.03		91.1109
	113	3.39	0.03		0
	114	3.42	0.03		0
	115	3.45	0.03		0
	116	3.48	0.03		0
	117	3.51	0.03		0
	118	3.54	0.03		0
	119	3.57	0.03		113.983
	120	3.6	0.03		0
	121	3.63	0.03		0
	122	3.66	0.03		0
	123	3.69	0.03		0
	124	3.72	0.03		0
	125	3.75	0.03		0
	126	3.78	0.03		0
	127	3.81	0.03		0
	128	3.84	0.03		0
	129	3.87	0.03		0
	130	3.9	0.03		0
	131	3.93	0.03		0
	132	3.96	0.03		0
	133	3.99	0.03		0
	134	4.02	0.03		0
	135	4.05	0.03		0
	136	4.08	0.03		0
	137	4.11	0.03		0
	138	4.14	0.03		0
	139	4.17	0.03		0
	140	4.2	0.03		0
	141	4.23	0.03		0
	142	4.26	0.03		0
	143	4.29	0.03		0
	144	4.32	0.03		0
	145	4.35	0.03		0
	146	0.03	0.06		0
	147	0.06	0.06		0
	148	0.09	0.06		0
	149	0.12	0.06		0
	150	0.15	0.06		0
	151	0.18	0.06		0
	152	0.21	0.06		0
	153	0.24	0.06		0
	154	0.27	0.06		0
	155	0.3	0.06		0
	156	0.33	0.06		0
	157	0.36	0.06		0
	158	0.39	0.06		0
	159	0.42	0.06		0
	160	0.45	0.06		0
	161	0.48	0.06		0
	162	0.51	0.06		0
	163	0.54	0.06		0
	164	0.57	0.06		0
	165	0.6	0.06		0
	166	0.63	0.06		0
	167	0.66	0.06		0
	168	0.69	0.06		0
	169	0.72	0.06		0
	170	0.75	0.06		0
	171	0.78	0.06		0
	172	0.81	0.06		0
	173	0.84	0.06		0
	174	0.87	0.06		0
	175	0.9	0.06		0
	176	0.93	0.06		0
	177	0.96	0.06		0
	178	0.99	0.06		0
	179	1.02	0.06		0
	180	1.05	0.06		0
	181	1.08	0.06		0
	182	1.11	0.06		0
	183	1.14	0.06		0
	184	1.17	0.06		0
	185	1.2	0.06		0
	186	1.23	0.06		0
	187	1.26	0.06		0
	188	1.29	0.06		0
	189	1.32	0.06		0
	190	1.35	0.06		0
	191	1.38	0.06		0
	192	1.41	0.06		0
	193	1.44	0.06		0
	194	1.47	0.06		0
	195	1.5	0.06		0
	196	1.53	0.06		0
	197	1.56	0.06		0
	198	1.59	0.06		0
	199	1.62	0.06		0
	200	1.65	0.06		0
	201	1.68	0.06		0
	202	1.71	0.06		0
	203	1.74	0.06		0
	204	1.77	0.06		0
	205	1.8	0.06		0
	206	1.83	0.06		0
	207	1.86	0.06		0
	208	1.89	0.06		0
	209	1.92	0.06		0
	210	1.95	0.06		0
	211	1.98	0.06		0
	212	2.01	0.06		0
	213	2.04	0.06		0
	214	2.07	0.06		0
	215	2.1	0.06		0
	216	2.13	0.06		0
	217	2.16	0.06		0
	218	2.19	0.06		0
	219	2.22	0.06		0
	220	2.25	0.06		0
	221	2.28	0.06		0
	222	2.31	0.06		0
	223	2.34	0.06		0
	224	2.37	0.06		0
	225	2.4	0.06		0
	226	2.43	0.06		0
	227	2.46	0.06		0
	228	2.49	0.06		0
	229	2.52	0.06		0
	230	2.55	0.06		0
	231	2.58	0.06		0
	232	2.61	0.06		0
	233	2.64	0.06		0
	234	2.67	0.06		0
	235	2.7	0.06		0
	236	2.73	0.06		0
	237	2.76	0.06		0
	238	2.79	0.06		0
	239	2.82	0.06		0
	240	2.85	0.06		0
	241	2.88	0.06		0
	242	2.91	0.06		0
	243	2.94	0.06		0
	244	2.97	0.06		0
	245	3	0.06		0
	246	3.03	0.06		0
	247	3.06	0.06		0
	248	3.09	0.06		0
	249	3.12	0.06		0
	250	3.15	0.06		0
	251	3.18	0.06		0
	252	3.21	0.06		0
	253	3.24	0.06		0
	254	3.27	0.06		0
	255	3.3	0.06		0
	256	3.33	0.06		0
	257	3.36	0.06		0
	258	3.39	0.06		0
	259	3.42	0.06		0
	260	3.45	0.06		0
	261	3.48	0.06		0
	262	3.51	0.06		0
	263	3.54	0.06		0
	264	3.57	0.06		0
	265	3.6	0.06		0
	266	3.63	0.06		0
	267	3.66	0.06		0
	268	3.69	0.06		0
	269	3.72	0.06		0
	270	3.75	0.06		0
	271	3.78	0.06		0
	272	3.81	0.06		0
	273	3.84	0.06		0
	274	3.87	0.06		0
	275	3.9	0.06		0
	276	3.93	0.06		0
	277	3.96	0.06		0
	278	3.99	0.06		0
	279	4.02	0.06		0
	280	4.05	0.06		0
	281	4.08	0.06		0
	282	4.11	0.06		0
	283	4.14	0.06		0
	284	4.17	0.06		0
	285	4.2	0.06		0
	286	4.23	0.06		0
	287	4.26	0.06		0
	288	4.29	0.06		0
	289	4.32	0.06		0
	290	4.35	0.06		0
	291	0.03	0.09		0
	292	0.06	0.09		0
	293	0.09	0.09		0
	294	0.12	0.09		0
	295	0.15	0.09		0
	296	0.18	0.09		0
	297	0.21	0.09		0
	298	0.24	0.09		0
	299	0.27	0.09		0
	300	0.3	0.09		0
	301	0.33	0.09		0
	302	0.36	0.09		0
	303	0.39	0.09		0
	304	0.42	0.09		0
	305	0.45	0.09		0
	306	0.48	0.09		0
	307	0.51	0.09		0
	308	0.54	0.09		0
	309	0.57	0.09		0
	310	0.6	0.09		0
	311	0.63	0.09		0
	312	0.66	0.09		0
	313	0.69	0.09		0
	314	0.72	0.09		0
	315	0.75	0.09		0
	316	0.78	0.09		0
	317	0.81	0.09		0
	318	0.84	0.09		0
	319	0.87	0.09		0
	320	0.9	0.09		0
	321	0.93	0.09		0
	322	0.96	0.09		0
	323	0.99	0.09		0
	324	1.02	0.09		0
	325	1.05	0.09		0
	326	1.08	0.09		0
	327	1.11	0.09		0
	328	1.14	0.09		0
	329	1.17	0.09		0
	330	1.2	0.09		0
	331	1.23	0.09		0
	332	1.26	0.09		0
	333	1.29	0.09		0
	334	1.32	0.09		0
	335	1.35	0.09		0
	336	1.38	0.09		0
	337	1.41	0.09		0
	338	1.44	0.09		0
	339	1.47	0.09		0
	340	1.5	0.09		0
	341	1.53	0.09		0
	342	1.56	0.09		0
	343	1.59	0.09		0
	344	1.62	0.09		0
	345	1.65	0.09		0
	346	1.68	0.09		0
	347	1.71	0.09		0
	348	1.74	0.09		0
	349	1.77	0.09		0
	350	1.8	0.09		0
	351	1.83	0.09		0
	352	1.86	0.09		0
	353	1.89	0.09		0
	354	1.92	0.09		0
	355	1.95	0.09		0
	356	1.98	0.09		0
	357	2.01	0.09		0
	358	2.04	0.09		0
	359	2.07	0.09		0
	360	2.1	0.09		0
	361	2.13	0.09		0
	362	2.16	0.09		0
	363	2.19	0.09		0
	364	2.22	0.09		0
	365	2.25	0.09		0
	366	2.28	0.09		0
	367	2.31	0.09		0
	368	2.34	0.09		0
	369	2.37	0.09		0
	370	2.4	0.09		0
	371	2.43	0.09		0
	372	2.46	0.09		0
	373	2.49	0.09		0
	374	2.52	0.09		0
	375	2.55	0.09		0
	376	2.58	0.09		0
	377	2.61	0.09		0
	378	2.64	0.09		0
	379	2.67	0.09		0
	380	2.7	0.09		0
	381	2.73	0.09		0
	382	2.76	0.09		0
	383	2.79	0.09		0
	384	2.82	0.09		0
	385	2.85	0.09		0
	386	2.88	0.09		0
	387	2.91	0.09		0
	388	2.94	0.09		0
	389	2.97	0.09		0
	390	3	0.09		0
	391	3.03	0.09		0
	392	3.06	0.09		0
	393	3.09	0.09		0
	394	3.12	0.09		0
	395	3.15	0.09		119.604
	396	3.18	0.09		0
	397	3.21	0.09		0
	398	3.24	0.09		0
	399	3.27	0.09		0
	400	3.3	0.09		0
	401	3.33	0.09		0
	402	3.36	0.09		0
	403	3.39	0.09		0
	404	3.42	0.09		0
	405	3.45	0.09		0
	406	3.48	0.09		0
	407	3.51	0.09		0
	408	3.54	0.09		0
	409	3.57	0.09		0
	410	3.6	0.09		0
	411	3.63	0.09		0
	412	3.66	0.09		92.2353
	413	3.69	0.09		0
	414	3.72	0.09		0
	415	3.75	0.09		0
	416	3.78	0.09		0
	417	3.81	0.09		0
	418	3.84	0.09		0
	419	3.87	0.09		0
	420	3.9	0.09		0
	421	3.93	0.09		0
	422	3.96	0.09		0
	423	3.99	0.09		0
	424	4.02	0.09		0
	425	4.05	0.09		0
	426	4.08	0.09		0
	427	4.11	0.09		0
	428	4.14	0.09		0
	429	4.17	0.09		0
	430	4.2	0.09		0
	431	4.23	0.09		0
	432	4.26	0.09		0
	433	4.29	0.09		0
	434	4.32	0.09		0
	435	4.35	0.09		695.202
	436	0.03	0.12		0
	437	0.06	0.12		0
	438	0.09	0.12		0
	439	0.12	0.12		0
	440	0.15	0.12		0
	441	0.18	0.12		0
	442	0.21	0.12		0
	443	0.24	0.12		0
	444	0.27	0.12		0
	445	0.3	0.12		0
	446	0.33	0.12		0
	447	0.36	0.12		0
	448	0.39	0.12		0
	449	0.42	0.12		0
	450	0.45	0.12		0
	451	0.48	0.12		0
	452	0.51	0.12		0
	453	0.54	0.12		0
	454	0.57	0.12		0
	455	0.6	0.12		0
	456	0.63	0.12		0
	457	0.66	0.12		0
	458	0.69	0.12		0
	459	0.72	0.12		0
	460	0.75	0.12		0
	461	0.78	0.12		0
	462	0.81	0.12		0
	463	0.84	0.12		0
	464	0.87	0.12		0
	465	0.9	0.12		0
	466	0.93	0.12		0
	467	0.96	0.12		0
	468	0.99	0.12		0
	469	1.02	0.12		0
	470	1.05	0.12		0
	471	1.08	0.12		0
	472	1.11	0.12		0
	473	1.14	0.12		0
	474	1.17	0.12		0
	475	1.2	0.12		0
	476	1.23	0.12		0
	477	1.26	0.12		0
	478	1.29	0.12		0
	479	1.32	0.12		0
	480	1.35	0.12		0
	481	1.38	0.12		0
	482	1.41	0.12		0
	483	1.44	0.12		0
	484	1.47	0.12		0
	485	1.5	0.12		0
	486	1.53	0.12		0
	487	1.56	0.12		0
	488	1.59	0.12		0
	489	1.62	0.12		0
	490	1.65	0.12		0
	491	1.68	0.12		0
	492	1.71	0.12		0
	493	1.74	0.12		0
	494	1.77	0.12		0
	495	1.8	0.12		0
	496	1.83	0.12		0
	497	1.86	0.12		0
	498	1.89	0.12		0
	499	1.92	0.12		0
	500	1.95	0.12		0
	501	1.98	0.12		0
	502	2.01	0.12		0
	503	2.04	0.12		0
	504	2.07	0.12		0
	505	2.1	0.12		0
	506	2.13	0.12		0
	507	2.16	0.12		0
	508	2.19	0.12		0
	509	2.22	0.12		0
	510	2.25	0.12		0
	511	2.28	0.12		0
	512	2.31	0.12		0
	513	2.34	0.12		0
	514	2.37	0.12		0
	515	2.4	0.12		0
	516	2.43	0.12		0
	517	2.46	0.12		0
	518	2.49	0.12		0
	519	2.52	0.12		0
	520	2.55	0.12		0
	521	2.58	0.12		0
	522	2.61	0.12		0
	523	2.64	0.12		0
	524	2.67	0.12		0
	525	2.7	0.12		0
	526	2.73	0.12		0
	527	2.76	0.12		0
	528	2.79	0.12		0
	529	2.82	0.12		0
	530	2.85	0.12		0
	531	2.88	0.12		0
	532	2.91	0.12		0
	533	2.94	0.12		0
	534	2.97	0.12		0
	535	3	0.12		0
	536	3.03	0.12		0
	537	3.06	0.12		0
	538	3.09	0.12		0
	539	3.12	0.12		0
	540	3.15	0.12		0
	541	3.18	0.12		154.615
	542	3.21	0.12		0
	543	3.24	0.12		118.94
	544	3.27	0.12		0
	545	3.3	0.12		0
	546	3.33	0.12		0
	547	3.36	0.12		0
	548	3.39	0.12		0
	549	3.42	0.12		0
	550	3.45	0.12		0
	551	3.48	0.12		0
	552	3.51	0.12		0
	553	3.54	0.12		0
	554	3.57	0.12		93.2531
	555	3.6	0.12		0
	556	3.63	0.12		0
	557	3.66	0.12		0
	558	3.69	0.12		0
	559	3.72	0.12		128.134
	560	3.75	0.12		0
	561	3.78	0.12		0
	562	3.81	0.12		128.807
	563	3.84	0.12		0
	564	3.87	0.12		0
	565	3.9	0.12		0
	566	3.93	0.12		0
	567	3.96	0.12		0
	568	3.99	0.12		0
	569	4.02	0.12		0
	570	4.05	0.12		0
	571	4.08	0.12		0
	572	4.11	0.12		0
	573	4.14	0.12		0
	574	4.17	0.12		0
	575	4.2	0.12		0
	576	4.23	0.12		0
	577	4.26	0.12		0
	578	4.29	0.12		0
	579	4.32	0.12		0
	580	4.35	0.12		788.719
	581	0.03	0.15		0
	582	0.06	0.15		0
	583	0.09	0.15		0
	584	0.12	0.15		0
	585	0.15	0.15		0
	586	0.18	0.15		0
	587	0.21	0.15		0
	588	0.24	0.15		0
	589	0.27	0.15		0
	590	0.3	0.15		0
	591	0.33	0.15		0
	592	0.36	0.15		0
	593	0.39	0.15		0
	594	0.42	0.15		0
	595	0.45	0.15		0
	596	0.48	0.15		0
	597	0.51	0.15		0
	598	0.54	0.15		0
	599	0.57	0.15		0
	600	0.6	0.15		0
	601	0.63	0.15		0
	602	0.66	0.15		0
	603	0.69	0.15		0
	604	0.72	0.15		0
	605	0.75	0.15		0
	606	0.78	0.15		0
	607	0.81	0.15		0
	608	0.84	0.15		0
	609	0.87	0.15		0
	610	0.9	0.15		0
	611	0.93	0.15		0
	612	0.96	0.15		0
	613	0.99	0.15		0
	614	1.02	0.15		0
	615	1.05	0.15		0
	616	1.08	0.15		0
	617	1.11	0.15		0
	618	1.14	0.15		0
	619	1.17	0.15		0
	620	1.2	0.15		0
	621	1.23	0.15		0
	622	1.26	0.15		0
	623	1.29	0.15		0
	624	1.32	0.15		0
	625	1.35	0.15		0
	626	1.38	0.15		0
	627	1.41	0.15		0
	628	1.44	0.15		0
	629	1.47	0.15		0
	630	1.5	0.15		0
	631	1.53	0.15		0
	632	1.56	0.15		0
	633	1.59	0.15		0
	634	1.62	0.15		0
	635	1.65	0.15		0
	636	1.68	0.15		0
	637	1.71	0.15		0
	638	1.74	0.15		0
	639	1.77	0.15		0
	640	1.8	0.15		0
	641	1.83	0.15		0
	642	1.86	0.15		0
	643	1.89	0.15		0
	644	1.92	0.15		0
	645	1.95	0.15		0
	646	1.98	0.15		0
	647	2.01	0.15		0
	648	2.04	0.15		0
	649	2.07	0.15		0
	650	2.1	0.15		0
	651	2.13	0.15		0
	652	2.16	0.15		0
	653	2.19	0.15		0
	654	2.22	0.15		0
	655	2.25	0.15		0
	656	2.28	0.15		0
	657	2.31	0.15		0
	658	2.34	0.15		0
	659	2.37	0.15		0
	660	2.4	0.15		0
	661	2.43	0.15		0
	662	2.46	0.15		0
	663	2.49	0.15		0
	664	2.52	0.15		0
	665	2.55	0.15		0
	666	2.58	0.15		0
	667	2.61	0.15		0
	668	2.64	0.15		0
	669	2.67	0.15		0
	670	2.7	0.15		0
	671	2.73	0.15		0
	672	2.76	0.15		0
	673	2.79	0.15		0
	674	2.82	0.15		0
	675	2.85	0.15		0
	676	2.88	0.15		0
	677	2.91	0.15		0
	678	2.94	0.15		0
	679	2.97	0.15		0
	680	3	0.15		0
	681	3.03	0.15		106.178
	682	3.06	0.15		0
	683	3.09	0.15		152.987
	684	3.12	0.15		163.536
	685	3.15	0.15		131.348
	686	3.18	0.15		192.797
	687	3.21	0.15		0
	688	3.24	0.15		231.173
	689	3.27	0.15		148.887
	690	3.3	0.15		104.22
	691	3.33	0.15		132.461
	692	3.36	0.15		81.4373
	693	3.39	0.15		87.6361
	694	3.42	0.15		113.117
	695	3.45	0.15		125.195
	696	3.48	0.15		0
	697	3.51	0.15		0
	698	3.54	0.15		0
	699	3.57	0.15		87.5415
	700	3.6	0.15		0
	701	3.63	0.15		0
	702	3.66	0.15		0
	703	3.69	0.15		0
	704	3.72	0.15		104.745
	705	3.75	0.15		0
	706	3.78	0.15		0
	707	3.81	0.15		0
	708	3.84	0.15		0
	709	3.87	0.15		0
	710	3.9	0.15		0
	711	3.93	0.15		0
	712	3.96	0.15		0
	713	3.99	0.15		0
	714	4.02	0.15		0
	715	4.05	0.15		0
	716	4.08	0.15		0
	717	4.11	0.15		0
	718	4.14	0.15		0
	719	4.17	0.15		0
	720	4.2	0.15		0
	721	4.23	0.15		0
	722	4.26	0.15		0
	723	4.29	0.15		0
	724	4.32	0.15		0
	725	4.35	0.15		0
	726	0.03	0.18		0
	727	0.06	0.18		0
	728	0.09	0.18		0
	729	0.12	0.18		0
	730	0.15	0.18		0
	731	0.18	0.18		0
	732	0.21	0.18		0
	733	0.24	0.18		0
	734	0.27	0.18		0
	735	0.3	0.18		0
	736	0.33	0.18		0
	737	0.36	0.18		0
	738	0.39	0.18		0
	739	0.42	0.18		0
	740	0.45	0.18		0
	741	0.48	0.18		0
	742	0.51	0.18		0
	743	0.54	0.18		0
	744	0.57	0.18		0
	745	0.6	0.18		0
	746	0.63	0.18		0
	747	0.66	0.18		0
	748	0.69	0.18		0
	749	0.72	0.18		0
	750	0.75	0.18		0
	751	0.78	0.18		0
	752	0.81	0.18		0
	753	0.84	0.18		0
	754	0.87	0.18		0
	755	0.9	0.18		0
	756	0.93	0.18		0
	757	0.96	0.18		0
	758	0.99	0.18		0
	759	1.02	0.18		0
	760	1.05	0.18		0
	761	1.08	0.18		0
	762	1.11	0.18		0
	763	1.14	0.18		0
	764	1.17	0.18		0
	765	1.2	0.18		0
	766	1.23	0.18		0
	767	1.26	0.18		0
	768	1.29	0.18		0
	769	1.32	0.18		0
	770	1.35	0.18		0
	771	1.38	0.18		0
	772	1.41	0.18		0
	773	1.44	0.18		0
	774	1.47	0.18		0
	775	1.5	0.18		0
	776	1.53	0.18		0
	777	1.56	0.18		0
	778	1.59	0.18		0
	779	1.62	0.18		0
	780	1.65	0.18		0
	781	1.68	0.18		0
	782	1.71	0.18		0
	783	1.74	0.18		0
	784	1.77	0.18		0
	785	1.8	0.18		0
	786	1.83	0.18		0
	787	1.86	0.18		0
	788	1.89	0.18		0
	789	1.92	0.18		0
	790	1.95	0.18		0
	791	1.98	0.18		0
	792	2.01	0.18		0
	793	2.04	0.18		0
	794	2.07	0.18		0
	795	2.1	0.18		0
	796	2.13	0.18		0
	797	2.16	0.18		0
	798	2.19	0.18		0
	799	2.22	0.18		0
	800	2.25	0.18		0
	801	2.28	0.18		0
	802	2.31	0.18		0
	803	2.34	0.18		0
	804	2.37	0.18		0
	805	2.4	0.18		0
	806	2.43	0.18		0
	807	2.46	0.18		0
	808	2.49	0.18		0
	809	2.52	0.18		117.639
	810	2.55	0.18		103.685
	811	2.58	0.18		0
	812	2.61	0.18		0
	813	2.64	0.18		0
	814	2.67	0.18		142.876
	815	2.7	0.18		184.048
	816	2.73	0.18		0
	817	2.76	0.18		0
	818	2.79	0.18		0
	819	2.82	0.18		0
	820	2.85	0.18		0
	821	2.88	0.18		117.853
	822	2.91	0.18		310.786
	823	2.94	0.18		142.542
	824	2.97	0.18		0
	825	3	0.18		112.245
	826	3.03	0.18		0
	827	3.06	0.18		152.208
	828	3.09	0.18		112.276
	829	3.12	0.18		133.58
	830	3.15	0.18		151.429
	831	3.18	0.18		158.958
	832	3.21	0.18		97.3642
	833	3.24	0.18		72.7468
	834	3.27	0.18		108.797
	835	3.3	0.18		99.0608
	836	3.33	0.18		142.713
	837	3.36	0.18		215.441
	838	3.39	0.18		0
	839	3.42	0.18		251.512
	840	3.45	0.18		222.944
	841	3.48	0.18		0
	842	3.51	0.18		77.1023
	843	3.54	0.18		157.803
	844	3.57	0.18		126.84
	845	3.6	0.18		0
	846	3.63	0.18		0
	847	3.66	0.18		87.2613
	848	3.69	0.18		0
	849	3.72	0.18		0
	850	3.75	0.18		0
	851	3.78	0.18		0
	852	3.81	0.18		0
	853	3.84	0.18		0
	854	3.87	0.18		0
	855	3.9	0.18		0
	856	3.93	0.18		0
	857	3.96	0.18		0
	858	3.99	0.18		0
	859	4.02	0.18		0
	860	4.05	0.18		0
	861	4.08	0.18		0
	862	4.11	0.18		0
	863	4.14	0.18		0
	864	4.17	0.18		0
	865	4.2	0.18		0
	866	4.23	0.18		0
	867	4.26	0.18		0
	868	4.29	0.18		633.446
	869	4.32	0.18		0
	870	4.35	0.18		0
	871	0.03	0.21		0
	872	0.06	0.21		0
	873	0.09	0.21		0
	874	0.12	0.21		0
	875	0.15	0.21		0
	876	0.18	0.21		0
	877	0.21	0.21		0
	878	0.24	0.21		0
	879	0.27	0.21		0
	880	0.3	0.21		0
	881	0.33	0.21		0
	882	0.36	0.21		0
	883	0.39	0.21		0
	884	0.42	0.21		0
	885	0.45	0.21		0
	886	0.48	0.21		0
	887	0.51	0.21		0
	888	0.54	0.21		0
	889	0.57	0.21		0
	890	0.6	0.21		0
	891	0.63	0.21		0
	892	0.66	0.21		0
	893	0.69	0.21		0
	894	0.72	0.21		0
	895	0.75	0.21		0
	896	0.78	0.21		0
	897	0.81	0.21		0
	898	0.84	0.21		0
	899	0.87	0.21		0
	900	0.9	0.21		0
	901	0.93	0.21		0
	902	0.96	0.21		0
	903	0.99	0.21		0
	904	1.02	0.21		0
	905	1.05	0.21		0
	906	1.08	0.21		0
	907	1.11	0.21		0
	908	1.14	0.21		0
	909	1.17	0.21		0
	910	1.2	0.21		0
	911	1.23	0.21		0
	912	1.26	0.21		0
	913	1.29	0.21		0
	914	1.32	0.21		0
	915	1.35	0.21		0
	916	1.38	0.21		0
	917	1.41	0.21		0
	918	1.44	0.21		0
	919	1.47	0.21		0
	920	1.5	0.21		0
	921	1.53	0.21		0
	922	1.56	0.21		0
	923	1.59	0.21		0
	924	1.62	0.21		0
	925	1.65	0.21		0
	926	1.68	0.21		0
	927	1.71	0.21		0
	928	1.74	0.21		0
	929	1.77	0.21		0
	930	1.8	0.21		0
	931	1.83	0.21		0
	932	1.86	0.21		0
	933	1.89	0.21		0
	934	1.92	0.21		0
	935	1.95	0.21		0
	936	1.98	0.21		0
	937	2.01	0.21		0
	938	2.04	0.21		0
	939	2.07	0.21		0
	940	2.1	0.21		0
	941	2.13	0.21		0
	942	2.16	0.21		0
	943	2.19	0.21		0
	944	2.22	0.21		0
	945	2.25	0.21		0
	946	2.28	0.21		0
	947	2.31	0.21		0
	948	2.34	0.21		0
	949	2.37	0.21		0
	950	2.4	0.21		0
	951	2.43	0.21		0
	952	2.46	0.21		0
	953	2.49	0.21		93.1695
	954	2.52	0.21		418.982
	955	2.55	0.21		366.274
	956	2.58	0.21		429.859
	957	2.61	0.21		103.331
	958	2.64	0.21		221.296
	959	2.67	0.21		366.225
	960	2.7	0.21		308.026
	961	2.73	0.21		232.115
	962	2.76	0.21		227.515
	963	2.79	0.21		0
	964	2.82	0.21		214.451
	965	2.85	0.21		89.8807
	966	2.88	0.21		143.655
	967	2.91	0.21		195.079
	968	2.94	0.21		183.846
	969	2.97	0.21		152.069
	970	3	0.21		217.913
	971	3.03	0.21		0
	972	3.06	0.21		102.733
	973	3.09	0.21		0
	974	3.12	0.21		106.248
	975	3.15	0.21		186.236
	976	3.18	0.21		214.358
	977	3.21	0.21		0
	978	3.24	0.21		148.386
	979	3.27	0.21		100.5
	980	3.3	0.21		230.312
	981	3.33	0.21		80.9908
	982	3.36	0.21		0
	983	3.39	0.21		0
	984	3.42	0.21		0
	985	3.45	0.21		255.703
	986	3.48	0.21		137.965
	987	3.51	0.21		132.699
	988	3.54	0.21		105.877
	989	3.57	0.21		170.126
	990	3.6	0.21		173.105
	991	3.63	0.21		86.1158
	992	3.66	0.21		237.323
	993	3.69	0.21		164.554
	994	3.72	0.21		0
	995	3.75	0.21		161.225
	996	3.78	0.21		0
	997	3.81	0.21		74.2508
	998	3.84	0.21		0
	999	3.87	0.21		0
	1000	3.9	0.21		0
	1001	3.93	0.21		0
	1002	3.96	0.21		0
	1003	3.99	0.21		0
	1004	4.02	0.21		0
	1005	4.05	0.21		0
	1006	4.08	0.21		0
	1007	4.11	0.21		0
	1008	4.14	0.21		0
	1009	4.17	0.21		0
	1010	4.2	0.21		0
	1011	4.23	0.21		0
	1012	4.26	0.21		0
	1013	4.29	0.21		0
	1014	4.32	0.21		0
	1015	4.35	0.21		0
	1016	0.03	0.24		0
	1017	0.06	0.24		0
	1018	0.09	0.24		0
	1019	0.12	0.24		0
	1020	0.15	0.24		0
	1021	0.18	0.24		0
	1022	0.21	0.24		0
	1023	0.24	0.24		0
	1024	0.27	0.24		0
	1025	0.3	0.24		0
	1026	0.33	0.24		0
	1027	0.36	0.24		0
	1028	0.39	0.24		0
	1029	0.42	0.24		0
	1030	0.45	0.24		0
	1031	0.48	0.24		0
	1032	0.51	0.24		0
	1033	0.54	0.24		0
	1034	0.57	0.24		0
	1035	0.6	0.24		0
	1036	0.63	0.24		0
	1037	0.66	0.24		0
	1038	0.69	0.24		0
	1039	0.72	0.24		0
	1040	0.75	0.24		0
	1041	0.78	0.24		0
	1042	0.81	0.24		0
	1043	0.84	0.24		0
	1044	0.87	0.24		0
	1045	0.9	0.24		0
	1046	0.93	0.24		0
	1047	0.96	0.24		0
	1048	0.99	0.24		0
	1049	1.02	0.24		0
	1050	1.05	0.24		0
	1051	1.08	0.24		0
	1052	1.11	0.24		0
	1053	1.14	0.24		0
	1054	1.17	0.24		0
	1055	1.2	0.24		0
	1056	1.23	0.24		0
	1057	1.26	0.24		0
	1058	1.29	0.24		0
	1059	1.32	0.24		0
	1060	1.35	0.24		0
	1061	1.38	0.24		0
	1062	1.41	0.24		0
	1063	1.44	0.24		0
	1064	1.47	0.24		0
	1065	1.5	0.24		0
	1066	1.53	0.24		0
	1067	1.56	0.24		0
	1068	1.59	0.24		0
	1069	1.62	0.24		0
	1070	1.65	0.24		0
	1071	1.68	0.24		0
	1072	1.71	0.24		0
	1073	1.74	0.24		0
	1074	1.77	0.24		0
	1075	1.8	0.24		0
	1076	1.83	0.24		0
	1077	1.86	0.24		0
	1078	1.89	0.24		0
	1079	1.92	0.24		0
	1080	1.95	0.24		0
	1081	1.98	0.24		0
	1082	2.01	0.24		0
	1083	2.04	0.24		0
	1084	2.07	0.24		0
	1085	2.1	0.24		0
	1086	2.13	0.24		0
	1087	2.16	0.24		0
	1088	2.19	0.24		92.8529
	1089	2.22	0.24		0
	1090	2.25	0.24		0
	1091	2.28	0.24		0
	1092	2.31	0.24		0
	1093	2.34	0.24		0
	1094	2.37	0.24		158.374
	1095	2.4	0.24		242.913
	1096	2.43	0.24		229.868
	1097	2.46	0.24		346.068
	1098	2.49	0.24		152.219
	1099	2.52	0.24		327.936
	1100	2.55	0.24		305.956
	1101	2.58	0.24		456.046
	1102	2.61	0.24		227.292
	1103	2.64	0.24		355.016
	1104	2.67	0.24		291.322
	1105	2.7	0.24		192.367
	1106	2.73	0.24		117.171
	1107	2.76	0.24		120.633
	1108	2.79	0.24		169.358
	1109	2.82	0.24		159.117
	1110	2.85	0.24		0
	1111	2.88	0.24		0
	1112	2.91	0.24		0
	1113	2.94	0.24		177.496
	1114	2.97	0.24		125.095
	1115	3	0.24		90.4423
	1116	3.03	0.24		115.439
	1117	3.06	0.24		103.901
	1118	3.09	0.24		151.683
	1119	3.12	0.24		163.434
	1120	3.15	0.24		232.919
	1121	3.18	0.24		110.555
	1122	3.21	0.24		76.3605
	1123	3.24	0.24		0
	1124	3.27	0.24		141.638
	1125	3.3	0.24		0
	1126	3.33	0.24		0
	1127	3.36	0.24		0
	1128	3.39	0.24		0
	1129	3.42	0.24		105.735
	1130	3.45	0.24		130.655
	1131	3.48	0.24		271.819
	1132	3.51	0.24		151.922
	1133	3.54	0.24		0
	1134	3.57	0.24		0
	1135	3.6	0.24		131.991
	1136	3.63	0.24		0
	1137	3.66	0.24		0
	1138	3.69	0.24		149.769
	1139	3.72	0.24		103.207
	1140	3.75	0.24		129.575
	1141	3.78	0.24		95.9935
	1142	3.81	0.24		0
	1143	3.84	0.24		115.648
	1144	3.87	0.24		0
	1145	3.9	0.24		0
	1146	3.93	0.24		0
	1147	3.96	0.24		0
	1148	3.99	0.24		0
	1149	4.02	0.24		0
	1150	4.05	0.24		0
	1151	4.08	0.24		0
	1152	4.11	0.24		0
	1153	4.14	0.24		0
	1154	4.17	0.24		0
	1155	4.2	0.24		0
	1156	4.23	0.24		0
	1157	4.26	0.24		459.696
	1158	4.29	0.24		0
	1159	4.32	0.24		0
	1160	4.35	0.24		0
	1161	0.03	0.27		0
	1162	0.06	0.27		0
	1163	0.09	0.27		0
	1164	0.12	0.27		0
	1165	0.15	0.27		0
	1166	0.18	0.27		0
	1167	0.21	0.27		0
	1168	0.24	0.27		0
	1169	0.27	0.27		0
	1170	0.3	0.27		0
	1171	0.33	0.27		0
	1172	0.36	0.27		0
	1173	0.39	0.27		0
	1174	0.42	0.27		0
	1175	0.45	0.27		0
	1176	0.48	0.27		0
	1177	0.51	0.27		0
	1178	0.54	0.27		0
	1179	0.57	0.27		0
	1180	0.6	0.27		0
	1181	0.63	0.27		0
	1182	0.66	0.27		0
	1183	0.69	0.27		0
	1184	0.72	0.27		0
	1185	0.75	0.27		0
	1186	0.78	0.27		0
	1187	0.81	0.27		0
	1188	0.84	0.27		0
	1189	0.87	0.27		0
	1190	0.9	0.27		0
	1191	0.93	0.27		0
	1192	0.96	0.27		0
	1193	0.99	0.27		0
	1194	1.02	0.27		0
	1195	1.05	0.27		0
	1196	1.08	0.27		0
	1197	1.11	0.27		0
	1198	1.14	0.27		0
	1199	1.17	0.27		0
	1200	1.2	0.27		0
	1201	1.23	0.27		0
	1202	1.26	0.27		0
	1203	1.29	0.27		0
	1204	1.32	0.27		0
	1205	1.35	0.27		0
	1206	1.38	0.27		0
	1207	1.41	0.27		0
	1208	1.44	0.27		0
	1209	1.47	0.27		0
	1210	1.5	0.27		0
	1211	1.53	0.27		0
	1212	1.56	0.27		0
	1213	1.59	0.27		0
	1214	1.62	0.27		0
	1215	1.65	0.27		0
	1216	1.68	0.27		0
	1217	1.71	0.27		0
	1218	1.74	0.27		0
	1219	1.77	0.27		0
	1220	1.8	0.27		0
	1221	1.83	0.27		0
	1222	1.86	0.27		0
	1223	1.89	0.27		0
	1224	1.92	0.27		0
	1225	1.95	0.27		0
	1226	1.98	0.27		0
	1227	2.01	0.27		0
	1228	2.04	0.27		0
	1229	2.07	0.27		0
	1230	2.1	0.27		0
	1231	2.13	0.27		0
	1232	2.16	0.27		0
	1233	2.19	0.27		0
	1234	2.22	0.27		117.947
	1235	2.25	0.27		89.3503
	1236	2.28	0.27		133.93
	1237	2.31	0.27		70.2403
	1238	2.34	0.27		192.245
	1239	2.37	0.27		145.686
	1240	2.4	0.27		139.062
	1241	2.43	0.27		316.71
	1242	2.46	0.27		257.546
	1243	2.49	0.27		305.102
	1244	2.52	0.27		240.095
	1245	2.55	0.27		340.211
	1246	2.58	0.27		563.645
	1247	2.61	0.27		339.848
	1248	2.64	0.27		203.227
	1249	2.67	0.27		247.963
	1250	2.7	0.27		256.274
	1251	2.73	0.27		0
	1252	2.76	0.27		253.601
	1253	2.79	0.27		188.73
	1254	2.82	0.27		0
	1255	2.85	0.27		151.505
	1256	2.88	0.27		140.148
	1257	2.91	0.27		141.248
	1258	2.94	0.27		124.298
	1259	2.97	0.27		300.292
	1260	3	0.27		0
	1261	3.03	0.27		75.2996
	1262	3.06	0.27		0
	1263	3.09	0.27		0
	1264	3.12	0.27		94.7811
	1265	3.15	0.27		121.16
	1266	3.18	0.27		151.833
	1267	3.21	0.27		149.723
	1268	3.24	0.27		102.431
	1269	3.27	0.27		156.112
	1270	3.3	0.27		0
	1271	3.33	0.27		95.1809
	1272	3.36	0.27		127.782
	1273	3.39	0.27		0
	1274	3.42	0.27		0
	1275	3.45	0.27		0
	1276	3.48	0.27		83.2191
	1277	3.51	0.27		0
	1278	3.54	0.27		143.047
	1279	3.57	0.27		0
	1280	3.6	0.27		265.045
	1281	3.63	0.27		0
	1282	3.66	0.27		181.839
	1283	3.69	0.27		128.133
	1284	3.72	0.27		190.043
	1285	3.75	0.27		0
	1286	3.78	0.27		0
	1287	3.81	0.27		296.418
	1288	3.84	0.27		98.0278
	1289	3.87	0.27		0
	1290	3.9	0.27		86.067
	1291	3.93	0.27		0
	1292	3.96	0.27		0
	1293	3.99	0.27		0
	1294	4.02	0.27		0
	1295	4.05	0.27		0
	1296	4.08	0.27		0
	1297	4.11	0.27		0
	1298	4.14	0.27		0
	1299	4.17	0.27		0
	1300	4.2	0.27		0
	1301	4.23	0.27		0
	1302	4.26	0.27		0
	1303	4.29	0.27		0
	1304	4.32	0.27		0
	1305	4.35	0.27		0
	1306	0.03	0.3		0
	1307	0.06	0.3		0
	1308	0.09	0.3		0
	1309	0.12	0.3		0
	1310	0.15	0.3		0
	1311	0.18	0.3		0
	1312	0.21	0.3		0
	1313	0.24	0.3		0
	1314	0.27	0.3		0
	1315	0.3	0.3		0
	1316	0.33	0.3		0
	1317	0.36	0.3		0
	1318	0.39	0.3		0
	1319	0.42	0.3		0
	1320	0.45	0.3		0
	1321	0.48	0.3		0
	1322	0.51	0.3		0
	1323	0.54	0.3		0
	1324	0.57	0.3		0
	1325	0.6	0.3		0
	1326	0.63	0.3		0
	1327	0.66	0.3		0
	1328	0.69	0.3		0
	1329	0.72	0.3		0
	1330	0.75	0.3		0
	1331	0.78	0.3		0
	1332	0.81	0.3		0
	1333	0.84	0.3		0
	1334	0.87	0.3		0
	1335	0.9	0.3		0
	1336	0.93	0.3		0
	1337	0.96	0.3		0
	1338	0.99	0.3		0
	1339	1.02	0.3		0
	1340	1.05	0.3		0
	1341	1.08	0.3		0
	1342	1.11	0.3		0
	1343	1.14	0.3		0
	1344	1.17	0.3		0
	1345	1.2	0.3		0
	1346	1.23	0.3		0
	1347	1.26	0.3		0
	1348	1.29	0.3		0
	1349	1.32	0.3		0
	1350	1.35	0.3		0
	1351	1.38	0.3		0
	1352	1.41	0.3		0
	1353	1.44	0.3		0
	1354	1.47	0.3		0
	1355	1.5	0.3		0
	1356	1.53	0.3		0
	1357	1.56	0.3		0
	1358	1.59	0.3		0
	1359	1.62	0.3		0
	1360	1.65	0.3		0
	1361	1.68	0.3		0
	1362	1.71	0.3		0
	1363	1.74	0.3		0
	1364	1.77	0.3		0
	1365	1.8	0.3		0
	1366	1.83	0.3		0
	1367	1.86	0.3		0
	1368	1.89	0.3		0
	1369	1.92	0.3		0
	1370	1.95	0.3		0
	1371	1.98	0.3		0
	1372	2.01	0.3		0
	1373	2.04	0.3		0
	1374	2.07	0.3		0
	1375	2.1	0.3		114.933
	1376	2.13	0.3		92.5664
	1377	2.16	0.3		134.4
	1378	2.19	0.3		143.15
	1379	2.22	0.3		206.233
	1380	2.25	0.3		246.057
	1381	2.28	0.3		160.99
	1382	2.31	0.3		135.604
	1383	2.34	0.3		204.661
	1384	2.37	0.3		236.809
	1385	2.4	0.3		241.97
	1386	2.43	0.3		168.679
	1387	2.46	0.3		153.721
	1388	2.49	0.3		298.284
	1389	2.52	0.3		343.589
	1390	2.55	0.3		354.467
	1391	2.58	0.3		124.837
	1392	2.61	0.3		271.598
	1393	2.64	0.3		278.794
	1394	2.67	0.3		416.992
	1395	2.7	0.3		107.049
	1396	2.73	0.3		228.263
	1397	2.76	0.3		235.845
	1398	2.79	0.3		234.581
	1399	2.82	0.3		339.135
	1400	2.85	0.3		144.907
	1401	2.88	0.3		109.297
	1402	2.91	0.3		0
	1403	2.94	0.3		100.373
	1404	2.97	0.3		151.115
	1405	3	0.3		0
	1406	3.03	0.3		92.5188
	1407	3.06	0.3		0
	1408	3.09	0.3		0
	1409	3.12	0.3		174.154
	1410	3.15	0.3		154.083
	1411	3.18	0.3		142.508
	1412	3.21	0.3		238.33
	1413	3.24	0.3		210.904
	1414	3.27	0.3		110.66
	1415	3.3	0.3		0
	1416	3.33	0.3		92.6625
	1417	3.36	0.3		0
	1418	3.39	0.3		0
	1419	3.42	0.3		94.9487
	1420	3.45	0.3		118.17
	1421	3.48	0.3		110.643
	1422	3.51	0.3		0
	1423	3.54	0.3		84.5593
	1424	3.57	0.3		109.649
	1425	3.6	0.3		0
	1426	3.63	0.3		257.479
	1427	3.66	0.3		147.28
	1428	3.69	0.3		171.14
	1429	3.72	0.3		192.416
	1430	3.75	0.3		224.85
	1431	3.78	0.3		124.859
	1432	3.81	0.3		288.573
	1433	3.84	0.3		137.14
	1434	3.87	0.3		134.634
	1435	3.9	0.3		150.594
	1436	3.93	0.3		0
	1437	3.96	0.3		0
	1438	3.99	0.3		0
	1439	4.02	0.3		0
	1440	4.05	0.3		0
	1441	4.08	0.3		0
	1442	4.11	0.3		87.8238
	1443	4.14	0.3		0
	1444	4.17	0.3		0
	1445	4.2	0.3		0
	1446	4.23	0.3		0
	1447	4.26	0.3		0
	1448	4.29	0.3		0
	1449	4.32	0.3		0
	1450	4.35	0.3		0
	1451	0.03	0.33		0
	1452	0.06	0.33		0
	1453	0.09	0.33		0
	1454	0.12	0.33		0
	1455	0.15	0.33		0
	1456	0.18	0.33		0
	1457	0.21	0.33		0
	1458	0.24	0.33		0
	1459	0.27	0.33		0
	1460	0.3	0.33		0
	1461	0.33	0.33		0
	1462	0.36	0.33		0
	1463	0.39	0.33		0
	1464	0.42	0.33		0
	1465	0.45	0.33		0
	1466	0.48	0.33		0
	1467	0.51	0.33		0
	1468	0.54	0.33		0
	1469	0.57	0.33		0
	1470	0.6	0.33		0
	1471	0.63	0.33		0
	1472	0.66	0.33		0
	1473	0.69	0.33		0
	1474	0.72	0.33		0
	1475	0.75	0.33		0
	1476	0.78	0.33		0
	1477	0.81	0.33		0
	1478	0.84	0.33		0
	1479	0.87	0.33		0
	1480	0.9	0.33		0
	1481	0.93	0.33		0
	1482	0.96	0.33		0
	1483	0.99	0.33		0
	1484	1.02	0.33		0
	1485	1.05	0.33		0
	1486	1.08	0.33		0
	1487	1.11	0.33		0
	1488	1.14	0.33		0
	1489	1.17	0.33		0
	1490	1.2	0.33		0
	1491	1.23	0.33		0
	1492	1.26	0.33		0
	1493	1.29	0.33		0
	1494	1.32	0.33		0
	1495	1.35	0.33		0
	1496	1.38	0.33		121.311
	1497	1.41	0.33		0
	1498	1.44	0.33		0
	1499	1.47	0.33		0
	1500	1.5	0.33		0
	1501	1.53	0.33		0
	1502	1.56	0.33		0
	1503	1.59	0.33		0
	1504	1.62	0.33		0
	1505	1.65	0.33		0
	1506	1.68	0.33		0
	1507	1.71	0.33		0
	1508	1.74	0.33		0
	1509	1.77	0.33		0
	1510	1.8	0.33		0
	1511	1.83	0.33		0
	1512	1.86	0.33		0
	1513	1.89	0.33		0
	1514	1.92	0.33		0
	1515	1.95	0.33		0
	1516	1.98	0.33		113.906
	1517	2.01	0.33		0
	1518	2.04	0.33		130.649
	1519	2.07	0.33		0
	1520	2.1	0.33		88.5963
	1521	2.13	0.33		199.969
	1522	2.16	0.33		226.98
	1523	2.19	0.33		330.245
	1524	2.22	0.33		223.13
	1525	2.25	0.33		429.538
	1526	2.28	0.33		418.52
	1527	2.31	0.33		202.451
	1528	2.34	0.33		110.585
	1529	2.37	0.33		188.105
	1530	2.4	0.33		128.556
	1531	2.43	0.33		290.923
	1532	2.46	0.33		242.639
	1533	2.49	0.33		359.826
	1534	2.52	0.33		319.332
	1535	2.55	0.33		130.894
	1536	2.58	0.33		180.241
	1537	2.61	0.33		0
	1538	2.64	0.33		269.651
	1539	2.67	0.33		187.578
	1540	2.7	0.33		256.115
	1541	2.73	0.33		224.701
	1542	2.76	0.33		204.143
	1543	2.79	0.33		251.012
	1544	2.82	0.33		207.894
	1545	2.85	0.33		224.724
	1546	2.88	0.33		109.568
	1547	2.91	0.33		86.4978
	1548	2.94	0.33		92.9213
	1549	2.97	0.33		0
	1550	3	0.33		92.7117
	1551	3.03	0.33		109.571
	1552	3.06	0.33		0
	1553	3.09	0.33		155.537
	1554	3.12	0.33		89.3402
	1555	3.15	0.33		0
	1556	3.18	0.33		0
	1557	3.21	0.33		100.794
	1558	3.24	0.33		0
	1559	3.27	0.33		0
	1560	3.3	0.33		0
	1561	3.33	0.33		86.3828
	1562	3.36	0.33		0
	1563	3.39	0.33		134.254
	1564	3.42	0.33		149.933
	1565	3.45	0.33		0
	1566	3.48	0.33		144.34
	1567	3.51	0.33		0
	1568	3.54	0.33		95.6836
	1569	3.57	0.33		0
	1570	3.6	0.33		147.472
	1571	3.63	0.33		228.697
	1572	3.66	0.33		215.82
	1573	3.69	0.33		136.091
	1574	3.72	0.33		225.318
	1575	3.75	0.33		74.2109
	1576	3.78	0.33		164.216
	1577	3.81	0.33		124.968
	1578	3.84	0.33		163.012
	1579	3.87	0.33		260.758
	1580	3.9	0.33		0
	1581	3.93	0.33		120.795
	1582	3.96	0.33		150.969
	1583	3.99	0.33		0
	1584	4.02	0.33		0
	1585	4.05	0.33		0
	1586	4.08	0.33		0
	1587	4.11	0.33		0
	1588	4.14	0.33		0
	1589	4.17	0.33		0
	1590	4.2	0.33		0
	1591	4.23	0.33		0
	1592	4.26	0.33		0
	1593	4.29	0.33		0
	1594	4.32	0.33		0
	1595	4.35	0.33		0
	1596	0.03	0.36		0
	1597	0.06	0.36		0
	1598	0.09	0.36		0
	1599	0.12	0.36		0
	1600	0.15	0.36		0
	1601	0.18	0.36		0
	1602	0.21	0.36		0
	1603	0.24	0.36		0
	1604	0.27	0.36		0
	1605	0.3	0.36		0
	1606	0.33	0.36		0
	1607	0.36	0.36		0
	1608	0.39	0.36		0
	1609	0.42	0.36		0
	1610	0.45	0.36		0
	1611	0.48	0.36		0
	1612	0.51	0.36		0
	1613	0.54	0.36		0
	1614	0.57	0.36		0
	1615	0.6	0.36		0
	1616	0.63	0.36		0
	1617	0.66	0.36		0
	1618	0.69	0.36		0
	1619	0.72	0.36		0
	1620	0.75	0.36		0
	1621	0.78	0.36		0
	1622	0.81	0.36		0
	1623	0.84	0.36		0
	1624	0.87	0.36		0
	1625	0.9	0.36		0
	1626	0.93	0.36		0
	1627	0.96	0.36		0
	1628	0.99	0.36		0
	1629	1.02	0.36		0
	1630	1.05	0.36		0
	1631	1.08	0.36		0
	1632	1.11	0.36		0
	1633	1.14	0.36		0
	1634	1.17	0.36		0
	1635	1.2	0.36		0
	1636	1.23	0.36		0
	1637	1.26	0.36		0
	1638	1.29	0.36		0
	1639	1.32	0.36		0
	1640	1.35	0.36		0
	1641	1.38	0.36		0
	1642	1.41	0.36		0
	1643	1.44	0.36		0
	1644	1.47	0.36		0
	1645	1.5	0.36		0
	1646	1.53	0.36		0
	1647	1.56	0.36		0
	1648	1.59	0.36		0
	1649	1.62	0.36		0
	1650	1.65	0.36		0
	1651	1.68	0.36		0
	1652	1.71	0.36		0
	1653	1.74	0.36		0
	1654	1.77	0.36		0
	1655	1.8	0.36		0
	1656	1.83	0.36		93.9203
	1657	1.86	0.36		126.413
	1658	1.89	0.36		228.952
	1659	1.92	0.36		250.786
	1660	1.95	0.36		80.5603
	1661	1.98	0.36		0
	1662	2.01	0.36		0
	1663	2.04	0.36		212.855
	1664	2.07	0.36		289.405
	1665	2.1	0.36		503.606
	1666	2.13	0.36		365.28
	1667	2.16	0.36		335.722
	1668	2.19	0.36		222.277
	1669	2.22	0.36		575.878
	1670	2.25	0.36		484.2
	1671	2.28	0.36		414.923
	1672	2.31	0.36		154.716
	1673	2.34	0.36		388.408
	1674	2.37	0.36		109.132
	1675	2.4	0.36		194.293
	1676	2.43	0.36		347.62
	1677	2.46	0.36		210.823
	1678	2.49	0.36		267.874
	1679	2.52	0.36		510.376
	1680	2.55	0.36		281.965
	1681	2.58	0.36		253.922
	1682	2.61	0.36		93.6414
	1683	2.64	0.36		233.252
	1684	2.67	0.36		206.274
	1685	2.7	0.36		345.258
	1686	2.73	0.36		257.933
	1687	2.76	0.36		0
	1688	2.79	0.36		85.3206
	1689	2.82	0.36		155.402
	1690	2.85	0.36		338.147
	1691	2.88	0.36		101.413
	1692	2.91	0.36		311.414
	1693	2.94	0.36		128.408
	1694	2.97	0.36		140.112
	1695	3	0.36		0
	1696	3.03	0.36		0
	1697	3.06	0.36		0
	1698	3.09	0.36		0
	1699	3.12	0.36		0
	1700	3.15	0.36		0
	1701	3.18	0.36		93.4205
	1702	3.21	0.36		0
	1703	3.24	0.36		0
	1704	3.27	0.36		0
	1705	3.3	0.36		0
	1706	3.33	0.36		0
	1707	3.36	0.36		0
	1708	3.39	0.36		111.003
	1709	3.42	0.36		97.8596
	1710	3.45	0.36		0
	1711	3.48	0.36		161.97
	1712	3.51	0.36		95.1
	1713	3.54	0.36		203.803
	1714	3.57	0.36		238.416
	1715	3.6	0.36		320.365
	1716	3.63	0.36		0
	1717	3.66	0.36		0
	1718	3.69	0.36		90.4075
	1719	3.72	0.36		88.163
	1720	3.75	0.36		136.832
	1721	3.78	0.36		103.786
	1722	3.81	0.36		214.762
	1723	3.84	0.36		119.72
	1724	3.87	0.36		187.691
	1725	3.9	0.36		217.655
	1726	3.93	0.36		202.285
	1727	3.96	0.36		136.838
	1728	3.99	0.36		149.908
	1729	4.02	0.36		0
	1730	4.05	0.36		0
	1731	4.08	0.36		0
	1732	4.11	0.36		0
	1733	4.14	0.36		0
	1734	4.17	0.36		0
	1735	4.2	0.36		0
	1736	4.23	0.36		0
	1737	4.26	0.36		0
	1738	4.29	0.36		713.545
	1739	4.32	0.36		0
	1740	4.35	0.36		0
	1741	0.03	0.39		0
	1742	0.06	0.39		0
	1743	0.09	0.39		0
	1744	0.12	0.39		0
	1745	0.15	0.39		0
	1746	0.18	0.39		0
	1747	0.21	0.39		0
	1748	0.24	0.39		0
	1749	0.27	0.39		0
	1750	0.3	0.39		0
	1751	0.33	0.39		0
	1752	0.36	0.39		0
	1753	0.39	0.39		0
	1754	0.42	0.39		0
	1755	0.45	0.39		0
	1756	0.48	0.39		0
	1757	0.51	0.39		0
	1758	0.54	0.39		0
	1759	0.57	0.39		0
	1760	0.6	0.39		0
	1761	0.63	0.39		0
	1762	0.66	0.39		0
	1763	0.69	0.39		0
	1764	0.72	0.39		0
	1765	0.75	0.39		0
	1766	0.78	0.39		0
	1767	0.81	0.39		0
	1768	0.84	0.39		0
	1769	0.87	0.39		0
	1770	0.9	0.39		0
	1771	0.93	0.39		0
	1772	0.96	0.39		0
	1773	0.99	0.39		0
	1774	1.02	0.39		0
	1775	1.05	0.39		0
	1776	1.08	0.39		0
	1777	1.11	0.39		0
	1778	1.14	0.39		0
	1779	1.17	0.39		0
	1780	1.2	0.39		0
	1781	1.23	0.39		0
	1782	1.26	0.39		0
	1783	1.29	0.39		0
	1784	1.32	0.39		0
	1785	1.35	0.39		0
	1786	1.38	0.39		0
	1787	1.41	0.39		0
	1788	1.44	0.39		0
	1789	1.47	0.39		0
	1790	1.5	0.39		0
	1791	1.53	0.39		0
	1792	1.56	0.39		0
	1793	1.59	0.39		0
	1794	1.62	0.39		0
	1795	1.65	0.39		0
	1796	1.68	0.39		0
	1797	1.71	0.39		0
	1798	1.74	0.39		0
	1799	1.77	0.39		0
	1800	1.8	0.39		0
	1801	1.83	0.39		81.8656
	1802	1.86	0.39		281.531
	1803	1.89	0.39		167.438
	1804	1.92	0.39		312.132
	1805	1.95	0.39		346.604
	1806	1.98	0.39		133.427
	1807	2.01	0.39		249.177
	1808	2.04	0.39		271.01
	1809	2.07	0.39		475.504
	1810	2.1	0.39		324.567
	1811	2.13	0.39		314.107
	1812	2.16	0.39		356.82
	1813	2.19	0.39		348.216
	1814	2.22	0.39		852.789
	1815	2.25	0.39		372.745
	1816	2.28	0.39		314.413
	1817	2.31	0.39		276.575
	1818	2.34	0.39		237.855
	1819	2.37	0.39		108.386
	1820	2.4	0.39		197.03
	1821	2.43	0.39		263.537
	1822	2.46	0.39		276.721
	1823	2.49	0.39		352.712
	1824	2.52	0.39		650.464
	1825	2.55	0.39		284.33
	1826	2.58	0.39		343.747
	1827	2.61	0.39		341.151
	1828	2.64	0.39		170.507
	1829	2.67	0.39		288.4
	1830	2.7	0.39		336.481
	1831	2.73	0.39		221.308
	1832	2.76	0.39		418.81
	1833	2.79	0.39		0
	1834	2.82	0.39		139.84
	1835	2.85	0.39		319.776
	1836	2.88	0.39		255.833
	1837	2.91	0.39		187.302
	1838	2.94	0.39		120.744
	1839	2.97	0.39		0
	1840	3	0.39		90.6308
	1841	3.03	0.39		103.815
	1842	3.06	0.39		0
	1843	3.09	0.39		250.452
	1844	3.12	0.39		92.2346
	1845	3.15	0.39		87.1261
	1846	3.18	0.39		0
	1847	3.21	0.39		0
	1848	3.24	0.39		0
	1849	3.27	0.39		119.291
	1850	3.3	0.39		113.263
	1851	3.33	0.39		0
	1852	3.36	0.39		107.231
	1853	3.39	0.39		92.5096
	1854	3.42	0.39		241.631
	1855	3.45	0.39		264.094
	1856	3.48	0.39		162.688
	1857	3.51	0.39		106.386
	1858	3.54	0.39		337.114
	1859	3.57	0.39		136.148
	1860	3.6	0.39		270.826
	1861	3.63	0.39		212.392
	1862	3.66	0.39		143.67
	1863	3.69	0.39		0
	1864	3.72	0.39		104.036
	1865	3.75	0.39		281.729
	1866	3.78	0.39		455.523
	1867	3.81	0.39		104.426
	1868	3.84	0.39		247.89
	1869	3.87	0.39		159.525
	1870	3.9	0.39		85.4028
	1871	3.93	0.39		279.476
	1872	3.96	0.39		270.94
	1873	3.99	0.39		232.976
	1874	4.02	0.39		0
	1875	4.05	0.39		81.6047
	1876	4.08	0.39		97.1215
	1877	4.11	0.39		101.679
	1878	4.14	0.39		0
	1879	4.17	0.39		0
	1880	4.2	0.39		0
	1881	4.23	0.39		0
	1882	4.26	0.39		0
	1883	4.29	0.39		0
	1884	4.32	0.39		0
	1885	4.35	0.39		0
	1886	0.03	0.42		0
	1887	0.06	0.42		0
	1888	0.09	0.42		0
	1889	0.12	0.42		0
	1890	0.15	0.42		0
	1891	0.18	0.42		0
	1892	0.21	0.42		0
	1893	0.24	0.42		0
	1894	0.27	0.42		0
	1895	0.3	0.42		0
	1896	0.33	0.42		0
	1897	0.36	0.42		0
	1898	0.39	0.42		0
	1899	0.42	0.42		0
	1900	0.45	0.42		0
	1901	0.48	0.42		0
	1902	0.51	0.42		0
	1903	0.54	0.42		0
	1904	0.57	0.42		0
	1905	0.6	0.42		0
	1906	0.63	0.42		0
	1907	0.66	0.42		0
	1908	0.69	0.42		0
	1909	0.72	0.42		0
	1910	0.75	0.42		0
	1911	0.78	0.42		0
	1912	0.81	0.42		0
	1913	0.84	0.42		0
	1914	0.87	0.42		0
	1915	0.9	0.42		0
	1916	0.93	0.42		0
	1917	0.96	0.42		0
	1918	0.99	0.42		0
	1919	1.02	0.42		0
	1920	1.05	0.42		0
	1921	1.08	0.42		0
	1922	1.11	0.42		0
	1923	1.14	0.42		0
	1924	1.17	0.42		0
	1925	1.2	0.42		0
	1926	1.23	0.42		0
	1927	1.26	0.42		0
	1928	1.29	0.42		0
	1929	1.32	0.42		0
	1930	1.35	0.42		0
	1931	1.38	0.42		0
	1932	1.41	0.42		0
	1933	1.44	0.42		0
	1934	1.47	0.42		0
	1935	1.5	0.42		0
	1936	1.53	0.42		0
	1937	1.56	0.42		0
	1938	1.59	0.42		0
	1939	1.62	0.42		0
	1940	1.65	0.42		0
	1941	1.68	0.42		112.881
	1942	1.71	0.42		140.884
	1943	1.74	0.42		0
	1944	1.77	0.42		268.261
	1945	1.8	0.42		183.733
	1946	1.83	0.42		212.915
	1947	1.86	0.42		300.224
	1948	1.89	0.42		324.786
	1949	1.92	0.42		608.884
	1950	1.95	0.42		285.881
	1951	1.98	0.42		231.399
	1952	2.01	0.42		331.696
	1953	2.04	0.42		276.558
	1954	2.07	0.42		214.038
	1955	2.1	0.42		274.406
	1956	2.13	0.42		259.691
	1957	2.16	0.42		219.995
	1958	2.19	0.42		473.06
	1959	2.22	0.42		446.263
	1960	2.25	0.42		266.083
	1961	2.28	0.42		368.185
	1962	2.31	0.42		186.638
	1963	2.34	0.42		244.877
	1964	2.37	0.42		256.871
	1965	2.4	0.42		176.395
	1966	2.43	0.42		257.347
	1967	2.46	0.42		379.159
	1968	2.49	0.42		231.601
	1969	2.52	0.42		434.596
	1970	2.55	0.42		390.232
	1971	2.58	0.42		286.378
	1972	2.61	0.42		251.725
	1973	2.64	0.42		223.245
	1974	2.67	0.42		106.441
	1975	2.7	0.42		279.704
	1976	2.73	0.42		226.161
	1977	2.76	0.42		251.737
	1978	2.79	0.42		249.698
	1979	2.82	0.42		284.122
	1980	2.85	0.42		113.46
	1981	2.88	0.42		85.2506
	1982	2.91	0.42		179.508
	1983	2.94	0.42		0
	1984	2.97	0.42		159.787
	1985	3	0.42		0
	1986	3.03	0.42		0
	1987	3.06	0.42		0
	1988	3.09	0.42		202.422
	1989	3.12	0.42		0
	1990	3.15	0.42		0
	1991	3.18	0.42		0
	1992	3.21	0.42		138.625
	1993	3.24	0.42		91.053
	1994	3.27	0.42		0
	1995	3.3	0.42		0
	1996	3.33	0.42		92.9005
[truncated: 24,104 more rows]

## Sheet: 7f
	Figure 7f
				m/z	432.084
				window	0.000864167
	Scan	X	Y		Abundance
	1	0.03	0.03		0
	2	0.06	0.03		0
	3	0.09	0.03		0
	4	0.12	0.03		0
	5	0.15	0.03		0
	6	0.18	0.03		0
	7	0.21	0.03		0
	8	0.24	0.03		0
	9	0.27	0.03		0
	10	0.3	0.03		0
	11	0.33	0.03		0
	12	0.36	0.03		0
	13	0.39	0.03		0
	14	0.42	0.03		0
	15	0.45	0.03		0
	16	0.48	0.03		0
	17	0.51	0.03		0
	18	0.54	0.03		0
	19	0.57	0.03		0
	20	0.6	0.03		0
	21	0.63	0.03		0
	22	0.66	0.03		0
	23	0.69	0.03		0
	24	0.72	0.03		0
	25	0.75	0.03		0
	26	0.78	0.03		0
	27	0.81	0.03		0
	28	0.84	0.03		0
	29	0.87	0.03		0
	30	0.9	0.03		0
	31	0.93	0.03		0
	32	0.96	0.03		0
	33	0.99	0.03		0
	34	1.02	0.03		0
	35	1.05	0.03		0
	36	1.08	0.03		0
	37	1.11	0.03		0
	38	1.14	0.03		0
	39	1.17	0.03		0
	40	1.2	0.03		0
	41	1.23	0.03		0
	42	1.26	0.03		0
	43	1.29	0.03		0
	44	1.32	0.03		0
	45	1.35	0.03		0
	46	1.38	0.03		0
	47	1.41	0.03		0
	48	1.44	0.03		0
	49	1.47	0.03		0
	50	1.5	0.03		0
	51	1.53	0.03		0
	52	1.56	0.03		0
	53	1.59	0.03		0
	54	1.62	0.03		0
	55	1.65	0.03		0
	56	1.68	0.03		0
	57	1.71	0.03		0
	58	1.74	0.03		0
	59	1.77	0.03		0
	60	1.8	0.03		0
	61	1.83	0.03		0
	62	1.86	0.03		0
	63	1.89	0.03		0
	64	1.92	0.03		0
	65	1.95	0.03		0
	66	1.98	0.03		0
	67	2.01	0.03		0
	68	2.04	0.03		0
	69	2.07	0.03		0
	70	2.1	0.03		0
	71	2.13	0.03		0
	72	2.16	0.03		0
	73	2.19	0.03		0
	74	2.22	0.03		0
	75	2.25	0.03		0
	76	2.28	0.03		0
	77	2.31	0.03		0
	78	2.34	0.03		0
	79	2.37	0.03		0
	80	2.4	0.03		0
	81	2.43	0.03		0
	82	2.46	0.03		0
	83	2.49	0.03		0
	84	2.52	0.03		0
	85	2.55	0.03		0
	86	2.58	0.03		0
	87	2.61	0.03		0
	88	2.64	0.03		0
	89	2.67	0.03		0
	90	2.7	0.03		0
	91	2.73	0.03		0
	92	2.76	0.03		0
	93	2.79	0.03		0
	94	2.82	0.03		0
	95	2.85	0.03		0
	96	2.88	0.03		0
	97	2.91	0.03		0
	98	2.94	0.03		0
	99	2.97	0.03		0
	100	3	0.03		0
	101	3.03	0.03		0
	102	3.06	0.03		0
	103	3.09	0.03		0
	104	3.12	0.03		0
	105	3.15	0.03		0
	106	3.18	0.03		0
	107	3.21	0.03		0
	108	3.24	0.03		0
	109	3.27	0.03		0
	110	3.3	0.03		0
	111	3.33	0.03		0
	112	3.36	0.03		0
	113	3.39	0.03		0
	114	3.42	0.03		0
	115	3.45	0.03		0
	116	3.48	0.03		0
	117	3.51	0.03		0
	118	3.54	0.03		0
	119	3.57	0.03		0
	120	3.6	0.03		0
	121	3.63	0.03		0
	122	3.66	0.03		0
	123	3.69	0.03		0
	124	3.72	0.03		0
	125	3.75	0.03		0
	126	3.78	0.03		0
	127	3.81	0.03		0
	128	3.84	0.03		0
	129	3.87	0.03		0
	130	3.9	0.03		0
	131	3.93	0.03		0
	132	3.96	0.03		0
	133	3.99	0.03		0
	134	4.02	0.03		0
	135	4.05	0.03		0
	136	4.08	0.03		0
	137	4.11	0.03		0
	138	4.14	0.03		0
	139	4.17	0.03		0
	140	4.2	0.03		0
	141	4.23	0.03		0
	142	4.26	0.03		0
	143	4.29	0.03		0
	144	4.32	0.03		0
	145	4.35	0.03		0
	146	4.38	0.03		0
	147	4.41	0.03		0
	148	4.44	0.03		0
	149	4.47	0.03		0
	150	4.5	0.03		0
	151	4.53	0.03		0
	152	4.56	0.03		0
	153	4.59	0.03		0
	154	4.62	0.03		0
	155	4.65	0.03		0
	156	4.68	0.03		0
	157	4.71	0.03		0
	158	4.74	0.03		0
	159	4.77	0.03		0
	160	4.8	0.03		0
	161	4.83	0.03		0
	162	4.86	0.03		0
	163	4.89	0.03		0
	164	4.92	0.03		0
	165	4.95	0.03		0
	166	4.98	0.03		0
	167	5.01	0.03		0
	168	5.04	0.03		0
	169	5.07	0.03		0
	170	5.1	0.03		0
	171	5.13	0.03		0
	172	5.16	0.03		0
	173	5.19	0.03		0
	174	5.22	0.03		0
	175	5.25	0.03		0
	176	5.28	0.03		0
	177	5.31	0.03		0
	178	5.34	0.03		0
	179	5.37	0.03		0
	180	5.4	0.03		0
	181	5.43	0.03		0
	182	5.46	0.03		0
	183	5.49	0.03		0
	184	5.52	0.03		0
	185	5.55	0.03		0
	186	5.58	0.03		0
	187	5.61	0.03		0
	188	5.64	0.03		0
	189	5.67	0.03		0
	190	5.7	0.03		0
	191	5.73	0.03		0
	192	5.76	0.03		0
	193	5.79	0.03		0
	194	5.82	0.03		0
	195	5.85	0.03		0
	196	5.88	0.03		0
	197	5.91	0.03		0
	198	5.94	0.03		0
	199	5.97	0.03		0
	200	6	0.03		0
	201	6.03	0.03		0
	202	6.06	0.03		0
	203	6.09	0.03		0
	204	6.12	0.03		0
	205	6.15	0.03		0
	206	6.18	0.03		0
	207	6.21	0.03		0
	208	6.24	0.03		0
	209	6.27	0.03		0
	210	6.3	0.03		0
	211	0.03	0.06		0
	212	0.06	0.06		0
	213	0.09	0.06		0
	214	0.12	0.06		0
	215	0.15	0.06		0
	216	0.18	0.06		0
	217	0.21	0.06		0
	218	0.24	0.06		0
	219	0.27	0.06		0
	220	0.3	0.06		0
	221	0.33	0.06		0
	222	0.36	0.06		0
	223	0.39	0.06		0
	224	0.42	0.06		0
	225	0.45	0.06		0
	226	0.48	0.06		0
	227	0.51	0.06		0
	228	0.54	0.06		0
	229	0.57	0.06		0
	230	0.6	0.06		0
	231	0.63	0.06		0
	232	0.66	0.06		0
	233	0.69	0.06		0
	234	0.72	0.06		0
	235	0.75	0.06		0
	236	0.78	0.06		0
	237	0.81	0.06		0
	238	0.84	0.06		0
	239	0.87	0.06		0
	240	0.9	0.06		0
	241	0.93	0.06		0
	242	0.96	0.06		0
	243	0.99	0.06		0
	244	1.02	0.06		0
	245	1.05	0.06		0
	246	1.08	0.06		0
	247	1.11	0.06		0
	248	1.14	0.06		0
	249	1.17	0.06		0
	250	1.2	0.06		0
	251	1.23	0.06		0
	252	1.26	0.06		0
	253	1.29	0.06		0
	254	1.32	0.06		0
	255	1.35	0.06		0
	256	1.38	0.06		0
	257	1.41	0.06		0
	258	1.44	0.06		0
	259	1.47	0.06		0
	260	1.5	0.06		0
	261	1.53	0.06		0
	262	1.56	0.06		0
	263	1.59	0.06		0
	264	1.62	0.06		0
	265	1.65	0.06		0
	266	1.68	0.06		0
	267	1.71	0.06		0
	268	1.74	0.06		0
	269	1.77	0.06		0
	270	1.8	0.06		0
	271	1.83	0.06		0
	272	1.86	0.06		0
	273	1.89	0.06		0
	274	1.92	0.06		0
	275	1.95	0.06		0
	276	1.98	0.06		0
	277	2.01	0.06		0
	278	2.04	0.06		0
	279	2.07	0.06		0
	280	2.1	0.06		0
	281	2.13	0.06		0
	282	2.16	0.06		0
	283	2.19	0.06		0
	284	2.22	0.06		0
	285	2.25	0.06		0
	286	2.28	0.06		0
	287	2.31	0.06		0
	288	2.34	0.06		0
	289	2.37	0.06		0
	290	2.4	0.06		0
	291	2.43	0.06		0
	292	2.46	0.06		0
	293	2.49	0.06		0
	294	2.52	0.06		0
	295	2.55	0.06		0
	296	2.58	0.06		0
	297	2.61	0.06		0
	298	2.64	0.06		0
	299	2.67	0.06		0
	300	2.7	0.06		0
	301	2.73	0.06		0
	302	2.76	0.06		0
	303	2.79	0.06		0
	304	2.82	0.06		0
	305	2.85	0.06		0
	306	2.88	0.06		0
	307	2.91	0.06		0
	308	2.94	0.06		0
	309	2.97	0.06		0
	310	3	0.06		0
	311	3.03	0.06		0
	312	3.06	0.06		0
	313	3.09	0.06		0
	314	3.12	0.06		0
	315	3.15	0.06		0
	316	3.18	0.06		0
	317	3.21	0.06		0
	318	3.24	0.06		0
	319	3.27	0.06		0
	320	3.3	0.06		0
	321	3.33	0.06		0
	322	3.36	0.06		0
	323	3.39	0.06		0
	324	3.42	0.06		0
	325	3.45	0.06		0
	326	3.48	0.06		0
	327	3.51	0.06		0
	328	3.54	0.06		0
	329	3.57	0.06		0
	330	3.6	0.06		0
	331	3.63	0.06		0
	332	3.66	0.06		0
	333	3.69	0.06		0
	334	3.72	0.06		0
	335	3.75	0.06		0
	336	3.78	0.06		0
	337	3.81	0.06		0
	338	3.84	0.06		0
	339	3.87	0.06		0
	340	3.9	0.06		0
	341	3.93	0.06		0
	342	3.96	0.06		0
	343	3.99	0.06		0
	344	4.02	0.06		0
	345	4.05	0.06		0
	346	4.08	0.06		0
	347	4.11	0.06		0
	348	4.14	0.06		0
	349	4.17	0.06		0
	350	4.2	0.06		0
	351	4.23	0.06		0
	352	4.26	0.06		0
	353	4.29	0.06		0
	354	4.32	0.06		0
	355	4.35	0.06		0
	356	4.38	0.06		0
	357	4.41	0.06		0
	358	4.44	0.06		0
	359	4.47	0.06		0
	360	4.5	0.06		0
	361	4.53	0.06		0
	362	4.56	0.06		0
	363	4.59	0.06		0
	364	4.62	0.06		0
	365	4.65	0.06		0
	366	4.68	0.06		0
	367	4.71	0.06		0
	368	4.74	0.06		0
	369	4.77	0.06		0
	370	4.8	0.06		0
	371	4.83	0.06		0
	372	4.86	0.06		0
	373	4.89	0.06		0
	374	4.92	0.06		0
	375	4.95	0.06		0
	376	4.98	0.06		0
	377	5.01	0.06		0
	378	5.04	0.06		0
	379	5.07	0.06		0
	380	5.1	0.06		0
	381	5.13	0.06		0
	382	5.16	0.06		0
	383	5.19	0.06		0
	384	5.22	0.06		0
	385	5.25	0.06		0
	386	5.28	0.06		0
	387	5.31	0.06		0
	388	5.34	0.06		0
	389	5.37	0.06		0
	390	5.4	0.06		0
	391	5.43	0.06		0
	392	5.46	0.06		0
	393	5.49	0.06		0
	394	5.52	0.06		0
	395	5.55	0.06		0
	396	5.58	0.06		0
	397	5.61	0.06		0
	398	5.64	0.06		0
	399	5.67	0.06		0
	400	5.7	0.06		0
	401	5.73	0.06		0
	402	5.76	0.06		0
	403	5.79	0.06		0
	404	5.82	0.06		0
	405	5.85	0.06		0
	406	5.88	0.06		0
	407	5.91	0.06		0
	408	5.94	0.06		0
	409	5.97	0.06		0
	410	6	0.06		0
	411	6.03	0.06		0
	412	6.06	0.06		0
	413	6.09	0.06		0
	414	6.12	0.06		0
	415	6.15	0.06		0
	416	6.18	0.06		0
	417	6.21	0.06		0
	418	6.24	0.06		0
	419	6.27	0.06		0
	420	6.3	0.06		0
	421	0.03	0.09		0
	422	0.06	0.09		0
	423	0.09	0.09		0
	424	0.12	0.09		0
	425	0.15	0.09		0
	426	0.18	0.09		0
	427	0.21	0.09		0
	428	0.24	0.09		0
	429	0.27	0.09		0
	430	0.3	0.09		0
	431	0.33	0.09		0
	432	0.36	0.09		0
	433	0.39	0.09		0
	434	0.42	0.09		0
	435	0.45	0.09		0
	436	0.48	0.09		0
	437	0.51	0.09		0
	438	0.54	0.09		0
	439	0.57	0.09		0
	440	0.6	0.09		0
	441	0.63	0.09		0
	442	0.66	0.09		0
	443	0.69	0.09		0
	444	0.72	0.09		0
	445	0.75	0.09		0
	446	0.78	0.09		0
	447	0.81	0.09		0
	448	0.84	0.09		0
	449	0.87	0.09		0
	450	0.9	0.09		0
	451	0.93	0.09		0
	452	0.96	0.09		0
	453	0.99	0.09		0
	454	1.02	0.09		0
	455	1.05	0.09		0
	456	1.08	0.09		0
	457	1.11	0.09		0
	458	1.14	0.09		0
	459	1.17	0.09		0
	460	1.2	0.09		0
	461	1.23	0.09		0
	462	1.26	0.09		0
	463	1.29	0.09		0
	464	1.32	0.09		0
	465	1.35	0.09		0
	466	1.38	0.09		0
	467	1.41	0.09		0
	468	1.44	0.09		0
	469	1.47	0.09		0
	470	1.5	0.09		0
	471	1.53	0.09		0
	472	1.56	0.09		0
	473	1.59	0.09		0
	474	1.62	0.09		0
	475	1.65	0.09		0
	476	1.68	0.09		0
	477	1.71	0.09		0
	478	1.74	0.09		0
	479	1.77	0.09		0
	480	1.8	0.09		0
	481	1.83	0.09		0
	482	1.86	0.09		0
	483	1.89	0.09		0
	484	1.92	0.09		0
	485	1.95	0.09		0
	486	1.98	0.09		0
	487	2.01	0.09		0
	488	2.04	0.09		0
	489	2.07	0.09		0
	490	2.1	0.09		0
	491	2.13	0.09		0
	492	2.16	0.09		0
	493	2.19	0.09		0
	494	2.22	0.09		0
	495	2.25	0.09		0
	496	2.28	0.09		0
	497	2.31	0.09		0
	498	2.34	0.09		0
	499	2.37	0.09		0
	500	2.4	0.09		0
	501	2.43	0.09		0
	502	2.46	0.09		0
	503	2.49	0.09		0
	504	2.52	0.09		0
	505	2.55	0.09		0
	506	2.58	0.09		0
	507	2.61	0.09		0
	508	2.64	0.09		0
	509	2.67	0.09		0
	510	2.7	0.09		0
	511	2.73	0.09		0
	512	2.76	0.09		0
	513	2.79	0.09		0
	514	2.82	0.09		0
	515	2.85	0.09		0
	516	2.88	0.09		0
	517	2.91	0.09		0
	518	2.94	0.09		0
	519	2.97	0.09		0
	520	3	0.09		0
	521	3.03	0.09		0
	522	3.06	0.09		0
	523	3.09	0.09		0
	524	3.12	0.09		0
	525	3.15	0.09		0
	526	3.18	0.09		0
	527	3.21	0.09		0
	528	3.24	0.09		0
	529	3.27	0.09		0
	530	3.3	0.09		0
	531	3.33	0.09		0
	532	3.36	0.09		0
	533	3.39	0.09		0
	534	3.42	0.09		0
	535	3.45	0.09		0
	536	3.48	0.09		0
	537	3.51	0.09		0
	538	3.54	0.09		0
	539	3.57	0.09		0
	540	3.6	0.09		0
	541	3.63	0.09		0
	542	3.66	0.09		0
	543	3.69	0.09		0
	544	3.72	0.09		0
	545	3.75	0.09		0
	546	3.78	0.09		0
	547	3.81	0.09		0
	548	3.84	0.09		0
	549	3.87	0.09		0
	550	3.9	0.09		0
	551	3.93	0.09		0
	552	3.96	0.09		0
	553	3.99	0.09		0
	554	4.02	0.09		0
	555	4.05	0.09		0
	556	4.08	0.09		0
	557	4.11	0.09		0
	558	4.14	0.09		0
	559	4.17	0.09		0
	560	4.2	0.09		0
	561	4.23	0.09		0
	562	4.26	0.09		0
	563	4.29	0.09		0
	564	4.32	0.09		0
	565	4.35	0.09		0
	566	4.38	0.09		0
	567	4.41	0.09		0
	568	4.44	0.09		0
	569	4.47	0.09		0
	570	4.5	0.09		0
	571	4.53	0.09		0
	572	4.56	0.09		0
	573	4.59	0.09		0
	574	4.62	0.09		0
	575	4.65	0.09		0
	576	4.68	0.09		0
	577	4.71	0.09		152.603
	578	4.74	0.09		81.3006
	579	4.77	0.09		0
	580	4.8	0.09		0
	581	4.83	0.09		0
	582	4.86	0.09		0
	583	4.89	0.09		0
	584	4.92	0.09		0
	585	4.95	0.09		0
	586	4.98	0.09		0
	587	5.01	0.09		0
	588	5.04	0.09		0
	589	5.07	0.09		0
	590	5.1	0.09		0
	591	5.13	0.09		0
	592	5.16	0.09		0
	593	5.19	0.09		0
	594	5.22	0.09		0
	595	5.25	0.09		0
	596	5.28	0.09		0
	597	5.31	0.09		0
	598	5.34	0.09		0
	599	5.37	0.09		0
	600	5.4	0.09		0
	601	5.43	0.09		0
	602	5.46	0.09		0
	603	5.49	0.09		0
	604	5.52	0.09		0
	605	5.55	0.09		0
	606	5.58	0.09		0
	607	5.61	0.09		0
	608	5.64	0.09		0
	609	5.67	0.09		0
	610	5.7	0.09		0
	611	5.73	0.09		0
	612	5.76	0.09		0
	613	5.79	0.09		0
	614	5.82	0.09		0
	615	5.85	0.09		0
	616	5.88	0.09		0
	617	5.91	0.09		0
	618	5.94	0.09		0
	619	5.97	0.09		0
	620	6	0.09		0
	621	6.03	0.09		0
	622	6.06	0.09		0
	623	6.09	0.09		0
	624	6.12	0.09		0
	625	6.15	0.09		0
	626	6.18	0.09		0
	627	6.21	0.09		0
	628	6.24	0.09		0
	629	6.27	0.09		0
	630	6.3	0.09		0
	631	0.03	0.12		0
	632	0.06	0.12		0
	633	0.09	0.12		0
	634	0.12	0.12		0
	635	0.15	0.12		0
	636	0.18	0.12		0
	637	0.21	0.12		0
	638	0.24	0.12		0
	639	0.27	0.12		0
	640	0.3	0.12		0
	641	0.33	0.12		0
	642	0.36	0.12		0
	643	0.39	0.12		0
	644	0.42	0.12		0
	645	0.45	0.12		0
	646	0.48	0.12		0
	647	0.51	0.12		0
	648	0.54	0.12		0
	649	0.57	0.12		0
	650	0.6	0.12		0
	651	0.63	0.12		0
	652	0.66	0.12		0
	653	0.69	0.12		0
	654	0.72	0.12		0
	655	0.75	0.12		0
	656	0.78	0.12		0
	657	0.81	0.12		0
	658	0.84	0.12		0
	659	0.87	0.12		0
	660	0.9	0.12		0
	661	0.93	0.12		0
	662	0.96	0.12		0
	663	0.99	0.12		0
	664	1.02	0.12		0
	665	1.05	0.12		0
	666	1.08	0.12		0
	667	1.11	0.12		0
	668	1.14	0.12		0
	669	1.17	0.12		0
	670	1.2	0.12		0
	671	1.23	0.12		0
	672	1.26	0.12		0
	673	1.29	0.12		0
	674	1.32	0.12		0
	675	1.35	0.12		0
	676	1.38	0.12		0
	677	1.41	0.12		0
	678	1.44	0.12		0
	679	1.47	0.12		0
	680	1.5	0.12		0
	681	1.53	0.12		0
	682	1.56	0.12		0
	683	1.59	0.12		0
	684	1.62	0.12		0
	685	1.65	0.12		0
	686	1.68	0.12		0
	687	1.71	0.12		0
	688	1.74	0.12		0
	689	1.77	0.12		0
	690	1.8	0.12		0
	691	1.83	0.12		0
	692	1.86	0.12		0
	693	1.89	0.12		0
	694	1.92	0.12		0
	695	1.95	0.12		0
	696	1.98	0.12		0
	697	2.01	0.12		0
	698	2.04	0.12		0
	699	2.07	0.12		0
	700	2.1	0.12		0
	701	2.13	0.12		0
	702	2.16	0.12		0
	703	2.19	0.12		0
	704	2.22	0.12		0
	705	2.25	0.12		0
	706	2.28	0.12		0
	707	2.31	0.12		0
	708	2.34	0.12		0
	709	2.37	0.12		0
	710	2.4	0.12		0
	711	2.43	0.12		0
	712	2.46	0.12		0
	713	2.49	0.12		0
	714	2.52	0.12		0
	715	2.55	0.12		0
	716	2.58	0.12		0
	717	2.61	0.12		0
	718	2.64	0.12		0
	719	2.67	0.12		0
	720	2.7	0.12		0
	721	2.73	0.12		0
	722	2.76	0.12		0
	723	2.79	0.12		0
	724	2.82	0.12		0
	725	2.85	0.12		0
	726	2.88	0.12		0
	727	2.91	0.12		0
	728	2.94	0.12		0
	729	2.97	0.12		0
	730	3	0.12		0
	731	3.03	0.12		0
	732	3.06	0.12		0
	733	3.09	0.12		0
	734	3.12	0.12		0
	735	3.15	0.12		0
	736	3.18	0.12		0
	737	3.21	0.12		0
	738	3.24	0.12		0
	739	3.27	0.12		0
	740	3.3	0.12		0
	741	3.33	0.12		0
	742	3.36	0.12		0
	743	3.39	0.12		0
	744	3.42	0.12		0
	745	3.45	0.12		0
	746	3.48	0.12		0
	747	3.51	0.12		0
	748	3.54	0.12		0
	749	3.57	0.12		0
	750	3.6	0.12		0
	751	3.63	0.12		0
	752	3.66	0.12		0
	753	3.69	0.12		0
	754	3.72	0.12		0
	755	3.75	0.12		0
	756	3.78	0.12		0
	757	3.81	0.12		0
	758	3.84	0.12		0
	759	3.87	0.12		0
	760	3.9	0.12		0
	761	3.93	0.12		0
	762	3.96	0.12		0
	763	3.99	0.12		0
	764	4.02	0.12		0
	765	4.05	0.12		0
	766	4.08	0.12		0
	767	4.11	0.12		0
	768	4.14	0.12		0
	769	4.17	0.12		0
	770	4.2	0.12		0
	771	4.23	0.12		0
	772	4.26	0.12		0
	773	4.29	0.12		0
	774	4.32	0.12		0
	775	4.35	0.12		0
	776	4.38	0.12		0
	777	4.41	0.12		138.227
	778	4.44	0.12		94.7124
	779	4.47	0.12		0
	780	4.5	0.12		0
	781	4.53	0.12		95.5557
	782	4.56	0.12		0
	783	4.59	0.12		0
	784	4.62	0.12		102.635
	785	4.65	0.12		144.008
	786	4.68	0.12		0
	787	4.71	0.12		88.3271
	788	4.74	0.12		0
	789	4.77	0.12		0
	790	4.8	0.12		0
	791	4.83	0.12		0
	792	4.86	0.12		0
	793	4.89	0.12		0
	794	4.92	0.12		0
	795	4.95	0.12		0
	796	4.98	0.12		0
	797	5.01	0.12		0
	798	5.04	0.12		0
	799	5.07	0.12		0
	800	5.1	0.12		0
	801	5.13	0.12		0
	802	5.16	0.12		0
	803	5.19	0.12		0
	804	5.22	0.12		0
	805	5.25	0.12		0
	806	5.28	0.12		0
	807	5.31	0.12		0
	808	5.34	0.12		0
	809	5.37	0.12		0
	810	5.4	0.12		0
	811	5.43	0.12		0
	812	5.46	0.12		0
	813	5.49	0.12		0
	814	5.52	0.12		0
	815	5.55	0.12		0
	816	5.58	0.12		0
	817	5.61	0.12		0
	818	5.64	0.12		0
	819	5.67	0.12		0
	820	5.7	0.12		0
	821	5.73	0.12		0
	822	5.76	0.12		0
	823	5.79	0.12		0
	824	5.82	0.12		0
	825	5.85	0.12		0
	826	5.88	0.12		0
	827	5.91	0.12		0
	828	5.94	0.12		0
	829	5.97	0.12		0
	830	6	0.12		0
	831	6.03	0.12		0
	832	6.06	0.12		0
	833	6.09	0.12		0
	834	6.12	0.12		0
	835	6.15	0.12		0
	836	6.18	0.12		0
	837	6.21	0.12		0
	838	6.24	0.12		0
	839	6.27	0.12		0
	840	6.3	0.12		0
	841	0.03	0.15		0
	842	0.06	0.15		0
	843	0.09	0.15		0
	844	0.12	0.15		0
	845	0.15	0.15		0
	846	0.18	0.15		0
	847	0.21	0.15		0
	848	0.24	0.15		0
	849	0.27	0.15		0
	850	0.3	0.15		0
	851	0.33	0.15		0
	852	0.36	0.15		0
	853	0.39	0.15		0
	854	0.42	0.15		0
	855	0.45	0.15		0
	856	0.48	0.15		0
	857	0.51	0.15		0
	858	0.54	0.15		0
	859	0.57	0.15		0
	860	0.6	0.15		0
	861	0.63	0.15		0
	862	0.66	0.15		0
	863	0.69	0.15		0
	864	0.72	0.15		0
	865	0.75	0.15		0
	866	0.78	0.15		0
	867	0.81	0.15		0
	868	0.84	0.15		0
	869	0.87	0.15		0
	870	0.9	0.15		0
	871	0.93	0.15		0
	872	0.96	0.15		0
	873	0.99	0.15		0
	874	1.02	0.15		0
	875	1.05	0.15		0
	876	1.08	0.15		0
	877	1.11	0.15		0
	878	1.14	0.15		0
	879	1.17	0.15		0
	880	1.2	0.15		0
	881	1.23	0.15		0
	882	1.26	0.15		0
	883	1.29	0.15		0
	884	1.32	0.15		0
	885	1.35	0.15		0
	886	1.38	0.15		0
	887	1.41	0.15		0
	888	1.44	0.15		0
	889	1.47	0.15		0
	890	1.5	0.15		0
	891	1.53	0.15		0
	892	1.56	0.15		0
	893	1.59	0.15		0
	894	1.62	0.15		0
	895	1.65	0.15		0
	896	1.68	0.15		0
	897	1.71	0.15		0
	898	1.74	0.15		0
	899	1.77	0.15		0
	900	1.8	0.15		0
	901	1.83	0.15		0
	902	1.86	0.15		0
	903	1.89	0.15		0
	904	1.92	0.15		0
	905	1.95	0.15		0
	906	1.98	0.15		0
	907	2.01	0.15		0
	908	2.04	0.15		0
	909	2.07	0.15		0
	910	2.1	0.15		0
	911	2.13	0.15		0
	912	2.16	0.15		0
	913	2.19	0.15		0
	914	2.22	0.15		0
	915	2.25	0.15		0
	916	2.28	0.15		0
	917	2.31	0.15		0
	918	2.34	0.15		0
	919	2.37	0.15		0
	920	2.4	0.15		0
	921	2.43	0.15		0
	922	2.46	0.15		0
	923	2.49	0.15		0
	924	2.52	0.15		0
	925	2.55	0.15		0
	926	2.58	0.15		0
	927	2.61	0.15		0
	928	2.64	0.15		0
	929	2.67	0.15		0
	930	2.7	0.15		0
	931	2.73	0.15		0
	932	2.76	0.15		0
	933	2.79	0.15		0
	934	2.82	0.15		0
	935	2.85	0.15		0
	936	2.88	0.15		0
	937	2.91	0.15		0
	938	2.94	0.15		0
	939	2.97	0.15		0
	940	3	0.15		0
	941	3.03	0.15		0
	942	3.06	0.15		0
	943	3.09	0.15		0
	944	3.12	0.15		0
	945	3.15	0.15		0
	946	3.18	0.15		0
	947	3.21	0.15		0
	948	3.24	0.15		0
	949	3.27	0.15		0
	950	3.3	0.15		0
	951	3.33	0.15		0
	952	3.36	0.15		0
	953	3.39	0.15		0
	954	3.42	0.15		0
	955	3.45	0.15		0
	956	3.48	0.15		0
	957	3.51	0.15		0
	958	3.54	0.15		0
	959	3.57	0.15		0
	960	3.6	0.15		0
	961	3.63	0.15		0
	962	3.66	0.15		0
	963	3.69	0.15		0
	964	3.72	0.15		0
	965	3.75	0.15		0
	966	3.78	0.15		115.389
	967	3.81	0.15		0
	968	3.84	0.15		0
	969	3.87	0.15		0
	970	3.9	0.15		0
	971	3.93	0.15		0
	972	3.96	0.15		0
	973	3.99	0.15		0
	974	4.02	0.15		0
	975	4.05	0.15		0
	976	4.08	0.15		0
	977	4.11	0.15		0
	978	4.14	0.15		0
	979	4.17	0.15		0
	980	4.2	0.15		0
	981	4.23	0.15		0
	982	4.26	0.15		0
	983	4.29	0.15		0
	984	4.32	0.15		0
	985	4.35	0.15		0
	986	4.38	0.15		103.791
	987	4.41	0.15		0
	988	4.44	0.15		0
	989	4.47	0.15		0
	990	4.5	0.15		0
	991	4.53	0.15		0
	992	4.56	0.15		0
	993	4.59	0.15		171.516
	994	4.62	0.15		0
	995	4.65	0.15		0
	996	4.68	0.15		100.295
	997	4.71	0.15		100.717
	998	4.74	0.15		0
	999	4.77	0.15		0
	1000	4.8	0.15		0
	1001	4.83	0.15		0
	1002	4.86	0.15		0
	1003	4.89	0.15		0
	1004	4.92	0.15		0
	1005	4.95	0.15		0
	1006	4.98	0.15		0
	1007	5.01	0.15		0
	1008	5.04	0.15		0
	1009	5.07	0.15		0
	1010	5.1	0.15		0
	1011	5.13	0.15		0
	1012	5.16	0.15		0
	1013	5.19	0.15		0
	1014	5.22	0.15		0
	1015	5.25	0.15		0
	1016	5.28	0.15		0
	1017	5.31	0.15		0
	1018	5.34	0.15		0
	1019	5.37	0.15		0
	1020	5.4	0.15		0
	1021	5.43	0.15		0
	1022	5.46	0.15		0
	1023	5.49	0.15		0
	1024	5.52	0.15		0
	1025	5.55	0.15		0
	1026	5.58	0.15		0
	1027	5.61	0.15		0
	1028	5.64	0.15		0
	1029	5.67	0.15		0
	1030	5.7	0.15		0
	1031	5.73	0.15		0
	1032	5.76	0.15		0
	1033	5.79	0.15		0
	1034	5.82	0.15		0
	1035	5.85	0.15		0
	1036	5.88	0.15		0
	1037	5.91	0.15		0
	1038	5.94	0.15		0
	1039	5.97	0.15		0
	1040	6	0.15		0
	1041	6.03	0.15		0
	1042	6.06	0.15		0
	1043	6.09	0.15		0
	1044	6.12	0.15		0
	1045	6.15	0.15		0
	1046	6.18	0.15		0
	1047	6.21	0.15		0
	1048	6.24	0.15		0
	1049	6.27	0.15		0
	1050	6.3	0.15		0
	1051	0.03	0.18		0
	1052	0.06	0.18		0
	1053	0.09	0.18		0
	1054	0.12	0.18		0
	1055	0.15	0.18		0
	1056	0.18	0.18		0
	1057	0.21	0.18		0
	1058	0.24	0.18		0
	1059	0.27	0.18		0
	1060	0.3	0.18		0
	1061	0.33	0.18		0
	1062	0.36	0.18		0
	1063	0.39	0.18		0
	1064	0.42	0.18		0
	1065	0.45	0.18		0
	1066	0.48	0.18		0
	1067	0.51	0.18		0
	1068	0.54	0.18		0
	1069	0.57	0.18		0
	1070	0.6	0.18		0
	1071	0.63	0.18		0
	1072	0.66	0.18		0
	1073	0.69	0.18		0
	1074	0.72	0.18		0
	1075	0.75	0.18		0
	1076	0.78	0.18		0
	1077	0.81	0.18		0
	1078	0.84	0.18		0
	1079	0.87	0.18		0
	1080	0.9	0.18		0
	1081	0.93	0.18		0
	1082	0.96	0.18		0
	1083	0.99	0.18		0
	1084	1.02	0.18		0
	1085	1.05	0.18		0
	1086	1.08	0.18		0
	1087	1.11	0.18		0
	1088	1.14	0.18		0
	1089	1.17	0.18		0
	1090	1.2	0.18		0
	1091	1.23	0.18		0
	1092	1.26	0.18		0
	1093	1.29	0.18		0
	1094	1.32	0.18		0
	1095	1.35	0.18		0
	1096	1.38	0.18		0
	1097	1.41	0.18		0
	1098	1.44	0.18		0
	1099	1.47	0.18		0
	1100	1.5	0.18		0
	1101	1.53	0.18		0
	1102	1.56	0.18		0
	1103	1.59	0.18		0
	1104	1.62	0.18		0
	1105	1.65	0.18		0
	1106	1.68	0.18		0
	1107	1.71	0.18		0
	1108	1.74	0.18		0
	1109	1.77	0.18		0
	1110	1.8	0.18		0
	1111	1.83	0.18		0
	1112	1.86	0.18		0
	1113	1.89	0.18		0
	1114	1.92	0.18		0
	1115	1.95	0.18		0
	1116	1.98	0.18		0
	1117	2.01	0.18		0
	1118	2.04	0.18		0
	1119	2.07	0.18		0
	1120	2.1	0.18		0
	1121	2.13	0.18		0
	1122	2.16	0.18		0
	1123	2.19	0.18		0
	1124	2.22	0.18		0
	1125	2.25	0.18		0
	1126	2.28	0.18		0
	1127	2.31	0.18		0
	1128	2.34	0.18		0
	1129	2.37	0.18		0
	1130	2.4	0.18		0
	1131	2.43	0.18		0
	1132	2.46	0.18		0
	1133	2.49	0.18		0
	1134	2.52	0.18		0
	1135	2.55	0.18		0
	1136	2.58	0.18		0
	1137	2.61	0.18		0
	1138	2.64	0.18		0
	1139	2.67	0.18		0
	1140	2.7	0.18		0
	1141	2.73	0.18		0
	1142	2.76	0.18		0
	1143	2.79	0.18		0
	1144	2.82	0.18		0
	1145	2.85	0.18		0
	1146	2.88	0.18		0
	1147	2.91	0.18		0
	1148	2.94	0.18		0
	1149	2.97	0.18		0
	1150	3	0.18		0
	1151	3.03	0.18		0
	1152	3.06	0.18		0
	1153	3.09	0.18		0
	1154	3.12	0.18		0
	1155	3.15	0.18		0
	1156	3.18	0.18		0
	1157	3.21	0.18		0
	1158	3.24	0.18		0
	1159	3.27	0.18		0
	1160	3.3	0.18		0
	1161	3.33	0.18		0
	1162	3.36	0.18		0
	1163	3.39	0.18		0
	1164	3.42	0.18		0
	1165	3.45	0.18		0
	1166	3.48	0.18		0
	1167	3.51	0.18		0
	1168	3.54	0.18		0
	1169	3.57	0.18		0
	1170	3.6	0.18		0
	1171	3.63	0.18		0
	1172	3.66	0.18		0
	1173	3.69	0.18		0
	1174	3.72	0.18		0
	1175	3.75	0.18		0
	1176	3.78	0.18		0
	1177	3.81	0.18		0
	1178	3.84	0.18		0
	1179	3.87	0.18		67.0816
	1180	3.9	0.18		0
	1181	3.93	0.18		0
	1182	3.96	0.18		0
	1183	3.99	0.18		0
	1184	4.02	0.18		0
	1185	4.05	0.18		0
	1186	4.08	0.18		0
	1187	4.11	0.18		0
	1188	4.14	0.18		0
	1189	4.17	0.18		96.7596
	1190	4.2	0.18		102.179
	1191	4.23	0.18		0
	1192	4.26	0.18		0
	1193	4.29	0.18		99.2854
	1194	4.32	0.18		148.735
	1195	4.35	0.18		0
	1196	4.38	0.18		0
	1197	4.41	0.18		92.1028
	1198	4.44	0.18		0
	1199	4.47	0.18		64.9462
	1200	4.5	0.18		171.496
	1201	4.53	0.18		133.173
	1202	4.56	0.18		0
	1203	4.59	0.18		0
	1204	4.62	0.18		61.1904
	1205	4.65	0.18		0
	1206	4.68	0.18		114.521
	1207	4.71	0.18		119.797
	1208	4.74	0.18		0
	1209	4.77	0.18		93.6916
	1210	4.8	0.18		0
	1211	4.83	0.18		0
	1212	4.86	0.18		0
	1213	4.89	0.18		0
	1214	4.92	0.18		0
	1215	4.95	0.18		0
	1216	4.98	0.18		0
	1217	5.01	0.18		0
	1218	5.04	0.18		0
	1219	5.07	0.18		0
	1220	5.1	0.18		0
	1221	5.13	0.18		0
	1222	5.16	0.18		0
	1223	5.19	0.18		0
	1224	5.22	0.18		0
	1225	5.25	0.18		0
	1226	5.28	0.18		0
	1227	5.31	0.18		0
	1228	5.34	0.18		0
	1229	5.37	0.18		0
	1230	5.4	0.18		0
	1231	5.43	0.18		0
	1232	5.46	0.18		0
	1233	5.49	0.18		0
	1234	5.52	0.18		0
	1235	5.55	0.18		0
	1236	5.58	0.18		0
	1237	5.61	0.18		0
	1238	5.64	0.18		0
	1239	5.67	0.18		0
	1240	5.7	0.18		0
	1241	5.73	0.18		0
	1242	5.76	0.18		0
	1243	5.79	0.18		0
	1244	5.82	0.18		0
	1245	5.85	0.18		0
	1246	5.88	0.18		0
	1247	5.91	0.18		0
	1248	5.94	0.18		0
	1249	5.97	0.18		0
	1250	6	0.18		0
	1251	6.03	0.18		0
	1252	6.06	0.18		0
	1253	6.09	0.18		0
	1254	6.12	0.18		0
	1255	6.15	0.18		0
	1256	6.18	0.18		0
	1257	6.21	0.18		0
	1258	6.24	0.18		0
	1259	6.27	0.18		0
	1260	6.3	0.18		0
	1261	0.03	0.21		0
	1262	0.06	0.21		0
	1263	0.09	0.21		0
	1264	0.12	0.21		0
	1265	0.15	0.21		0
	1266	0.18	0.21		0
	1267	0.21	0.21		0
	1268	0.24	0.21		0
	1269	0.27	0.21		0
	1270	0.3	0.21		0
	1271	0.33	0.21		0
	1272	0.36	0.21		0
	1273	0.39	0.21		0
	1274	0.42	0.21		0
	1275	0.45	0.21		0
	1276	0.48	0.21		0
	1277	0.51	0.21		0
	1278	0.54	0.21		0
	1279	0.57	0.21		0
	1280	0.6	0.21		0
	1281	0.63	0.21		0
	1282	0.66	0.21		0
	1283	0.69	0.21		0
	1284	0.72	0.21		0
	1285	0.75	0.21		0
	1286	0.78	0.21		0
	1287	0.81	0.21		0
	1288	0.84	0.21		0
	1289	0.87	0.21		0
	1290	0.9	0.21		0
	1291	0.93	0.21		0
	1292	0.96	0.21		0
	1293	0.99	0.21		0
	1294	1.02	0.21		0
	1295	1.05	0.21		0
	1296	1.08	0.21		0
	1297	1.11	0.21		0
	1298	1.14	0.21		0
	1299	1.17	0.21		0
	1300	1.2	0.21		0
	1301	1.23	0.21		0
	1302	1.26	0.21		0
	1303	1.29	0.21		0
	1304	1.32	0.21		0
	1305	1.35	0.21		0
	1306	1.38	0.21		0
	1307	1.41	0.21		0
	1308	1.44	0.21		0
	1309	1.47	0.21		0
	1310	1.5	0.21		0
	1311	1.53	0.21		0
	1312	1.56	0.21		0
	1313	1.59	0.21		0
	1314	1.62	0.21		0
	1315	1.65	0.21		0
	1316	1.68	0.21		0
	1317	1.71	0.21		0
	1318	1.74	0.21		0
	1319	1.77	0.21		0
	1320	1.8	0.21		0
	1321	1.83	0.21		0
	1322	1.86	0.21		0
	1323	1.89	0.21		0
	1324	1.92	0.21		0
	1325	1.95	0.21		0
	1326	1.98	0.21		0
	1327	2.01	0.21		0
	1328	2.04	0.21		0
	1329	2.07	0.21		0
	1330	2.1	0.21		0
	1331	2.13	0.21		0
	1332	2.16	0.21		0
	1333	2.19	0.21		0
	1334	2.22	0.21		0
	1335	2.25	0.21		0
	1336	2.28	0.21		0
	1337	2.31	0.21		0
	1338	2.34	0.21		0
	1339	2.37	0.21		0
	1340	2.4	0.21		0
	1341	2.43	0.21		0
	1342	2.46	0.21		0
	1343	2.49	0.21		0
	1344	2.52	0.21		0
	1345	2.55	0.21		0
	1346	2.58	0.21		0
	1347	2.61	0.21		0
	1348	2.64	0.21		0
	1349	2.67	0.21		0
	1350	2.7	0.21		0
	1351	2.73	0.21		0
	1352	2.76	0.21		0
	1353	2.79	0.21		0
	1354	2.82	0.21		0
	1355	2.85	0.21		0
	1356	2.88	0.21		0
	1357	2.91	0.21		0
	1358	2.94	0.21		0
	1359	2.97	0.21		0
	1360	3	0.21		0
	1361	3.03	0.21		0
	1362	3.06	0.21		0
	1363	3.09	0.21		0
	1364	3.12	0.21		0
	1365	3.15	0.21		0
	1366	3.18	0.21		0
	1367	3.21	0.21		0
	1368	3.24	0.21		0
	1369	3.27	0.21		0
	1370	3.3	0.21		0
	1371	3.33	0.21		0
	1372	3.36	0.21		0
	1373	3.39	0.21		0
	1374	3.42	0.21		0
	1375	3.45	0.21		0
	1376	3.48	0.21		0
	1377	3.51	0.21		0
	1378	3.54	0.21		0
	1379	3.57	0.21		0
	1380	3.6	0.21		0
	1381	3.63	0.21		0
	1382	3.66	0.21		0
	1383	3.69	0.21		0
	1384	3.72	0.21		0
	1385	3.75	0.21		0
	1386	3.78	0.21		0
	1387	3.81	0.21		0
	1388	3.84	0.21		0
	1389	3.87	0.21		0
	1390	3.9	0.21		0
	1391	3.93	0.21		0
	1392	3.96	0.21		0
	1393	3.99	0.21		0
	1394	4.02	0.21		0
	1395	4.05	0.21		0
	1396	4.08	0.21		0
	1397	4.11	0.21		0
	1398	4.14	0.21		0
	1399	4.17	0.21		0
	1400	4.2	0.21		67.4807
	1401	4.23	0.21		148.785
	1402	4.26	0.21		70.4111
	1403	4.29	0.21		0
	1404	4.32	0.21		126.543
	1405	4.35	0.21		137.824
	1406	4.38	0.21		84.5414
	1407	4.41	0.21		170.143
	1408	4.44	0.21		0
	1409	4.47	0.21		0
	1410	4.5	0.21		0
	1411	4.53	0.21		0
	1412	4.56	0.21		134.548
	1413	4.59	0.21		131.259
	1414	4.62	0.21		96.0171
	1415	4.65	0.21		158.168
	1416	4.68	0.21		0
	1417	4.71	0.21		0
	1418	4.74	0.21		106.151
	1419	4.77	0.21		75.2421
	1420	4.8	0.21		95.3919
	1421	4.83	0.21		0
	1422	4.86	0.21		0
	1423	4.89	0.21		0
	1424	4.92	0.21		0
	1425	4.95	0.21		0
	1426	4.98	0.21		0
	1427	5.01	0.21		0
	1428	5.04	0.21		0
	1429	5.07	0.21		0
	1430	5.1	0.21		0
	1431	5.13	0.21		0
	1432	5.16	0.21		0
	1433	5.19	0.21		0
	1434	5.22	0.21		0
	1435	5.25	0.21		0
	1436	5.28	0.21		0
	1437	5.31	0.21		0
	1438	5.34	0.21		0
	1439	5.37	0.21		0
	1440	5.4	0.21		0
	1441	5.43	0.21		0
	1442	5.46	0.21		0
	1443	5.49	0.21		0
	1444	5.52	0.21		0
	1445	5.55	0.21		0
	1446	5.58	0.21		0
	1447	5.61	0.21		0
	1448	5.64	0.21		0
	1449	5.67	0.21		0
	1450	5.7	0.21		0
	1451	5.73	0.21		0
	1452	5.76	0.21		0
	1453	5.79	0.21		0
	1454	5.82	0.21		0
	1455	5.85	0.21		0
	1456	5.88	0.21		0
	1457	5.91	0.21		0
	1458	5.94	0.21		0
	1459	5.97	0.21		0
	1460	6	0.21		0
	1461	6.03	0.21		0
	1462	6.06	0.21		0
	1463	6.09	0.21		0
	1464	6.12	0.21		0
	1465	6.15	0.21		0
	1466	6.18	0.21		0
	1467	6.21	0.21		0
	1468	6.24	0.21		0
	1469	6.27	0.21		0
	1470	6.3	0.21		0
	1471	0.03	0.24		0
	1472	0.06	0.24		0
	1473	0.09	0.24		0
	1474	0.12	0.24		0
	1475	0.15	0.24		0
	1476	0.18	0.24		0
	1477	0.21	0.24		0
	1478	0.24	0.24		0
	1479	0.27	0.24		0
	1480	0.3	0.24		0
	1481	0.33	0.24		0
	1482	0.36	0.24		0
	1483	0.39	0.24		0
	1484	0.42	0.24		0
	1485	0.45	0.24		0
	1486	0.48	0.24		0
	1487	0.51	0.24		0
	1488	0.54	0.24		0
	1489	0.57	0.24		0
	1490	0.6	0.24		0
	1491	0.63	0.24		0
	1492	0.66	0.24		0
	1493	0.69	0.24		0
	1494	0.72	0.24		0
	1495	0.75	0.24		0
	1496	0.78	0.24		0
	1497	0.81	0.24		0
	1498	0.84	0.24		0
	1499	0.87	0.24		0
	1500	0.9	0.24		0
	1501	0.93	0.24		0
	1502	0.96	0.24		0
	1503	0.99	0.24		0
	1504	1.02	0.24		0
	1505	1.05	0.24		0
	1506	1.08	0.24		0
	1507	1.11	0.24		0
	1508	1.14	0.24		0
	1509	1.17	0.24		0
	1510	1.2	0.24		0
	1511	1.23	0.24		0
	1512	1.26	0.24		0
	1513	1.29	0.24		0
	1514	1.32	0.24		0
	1515	1.35	0.24		0
	1516	1.38	0.24		0
	1517	1.41	0.24		0
	1518	1.44	0.24		0
	1519	1.47	0.24		0
	1520	1.5	0.24		0
	1521	1.53	0.24		0
	1522	1.56	0.24		0
	1523	1.59	0.24		0
	1524	1.62	0.24		0
	1525	1.65	0.24		0
	1526	1.68	0.24		0
	1527	1.71	0.24		0
	1528	1.74	0.24		0
	1529	1.77	0.24		0
	1530	1.8	0.24		0
	1531	1.83	0.24		0
	1532	1.86	0.24		0
	1533	1.89	0.24		0
	1534	1.92	0.24		0
	1535	1.95	0.24		0
	1536	1.98	0.24		0
	1537	2.01	0.24		0
	1538	2.04	0.24		0
	1539	2.07	0.24		0
	1540	2.1	0.24		0
	1541	2.13	0.24		0
	1542	2.16	0.24		0
	1543	2.19	0.24		0
	1544	2.22	0.24		0
	1545	2.25	0.24		0
	1546	2.28	0.24		0
	1547	2.31	0.24		0
	1548	2.34	0.24		0
	1549	2.37	0.24		0
	1550	2.4	0.24		0
	1551	2.43	0.24		0
	1552	2.46	0.24		0
	1553	2.49	0.24		0
	1554	2.52	0.24		0
	1555	2.55	0.24		0
	1556	2.58	0.24		0
	1557	2.61	0.24		0
	1558	2.64	0.24		0
	1559	2.67	0.24		0
	1560	2.7	0.24		0
	1561	2.73	0.24		0
	1562	2.76	0.24		0
	1563	2.79	0.24		0
	1564	2.82	0.24		0
	1565	2.85	0.24		0
	1566	2.88	0.24		0
	1567	2.91	0.24		0
	1568	2.94	0.24		0
	1569	2.97	0.24		0
	1570	3	0.24		0
	1571	3.03	0.24		0
	1572	3.06	0.24		0
	1573	3.09	0.24		0
	1574	3.12	0.24		0
	1575	3.15	0.24		0
	1576	3.18	0.24		0
	1577	3.21	0.24		0
	1578	3.24	0.24		0
	1579	3.27	0.24		0
	1580	3.3	0.24		0
	1581	3.33	0.24		0
	1582	3.36	0.24		0
	1583	3.39	0.24		0
	1584	3.42	0.24		0
	1585	3.45	0.24		0
	1586	3.48	0.24		0
	1587	3.51	0.24		0
	1588	3.54	0.24		0
	1589	3.57	0.24		0
	1590	3.6	0.24		0
	1591	3.63	0.24		0
	1592	3.66	0.24		0
	1593	3.69	0.24		0
	1594	3.72	0.24		0
	1595	3.75	0.24		0
	1596	3.78	0.24		0
	1597	3.81	0.24		0
	1598	3.84	0.24		0
	1599	3.87	0.24		0
	1600	3.9	0.24		0
	1601	3.93	0.24		0
	1602	3.96	0.24		98.0875
	1603	3.99	0.24		0
	1604	4.02	0.24		0
	1605	4.05	0.24		0
	1606	4.08	0.24		0
	1607	4.11	0.24		126.089
	1608	4.14	0.24		0
	1609	4.17	0.24		0
	1610	4.2	0.24		0
	1611	4.23	0.24		0
	1612	4.26	0.24		0
	1613	4.29	0.24		201.204
	1614	4.32	0.24		0
	1615	4.35	0.24		0
	1616	4.38	0.24		66.7348
	1617	4.41	0.24		60.6375
	1618	4.44	0.24		87.8825
	1619	4.47	0.24		0
	1620	4.5	0.24		150.815
	1621	4.53	0.24		0
	1622	4.56	0.24		87.7174
	1623	4.59	0.24		187.337
	1624	4.62	0.24		0
	1625	4.65	0.24		105.534
	1626	4.68	0.24		0
	1627	4.71	0.24		0
	1628	4.74	0.24		0
	1629	4.77	0.24		0
	1630	4.8	0.24		0
	1631	4.83	0.24		0
	1632	4.86	0.24		164.151
	1633	4.89	0.24		0
	1634	4.92	0.24		0
	1635	4.95	0.24		0
	1636	4.98	0.24		0
	1637	5.01	0.24		0
	1638	5.04	0.24		0
	1639	5.07	0.24		0
	1640	5.1	0.24		0
	1641	5.13	0.24		0
	1642	5.16	0.24		0
	1643	5.19	0.24		0
	1644	5.22	0.24		0
	1645	5.25	0.24		0
	1646	5.28	0.24		0
	1647	5.31	0.24		0
	1648	5.34	0.24		0
	1649	5.37	0.24		0
	1650	5.4	0.24		0
	1651	5.43	0.24		0
	1652	5.46	0.24		0
	1653	5.49	0.24		0
	1654	5.52	0.24		0
	1655	5.55	0.24		0
	1656	5.58	0.24		0
	1657	5.61	0.24		0
	1658	5.64	0.24		0
	1659	5.67	0.24		0
	1660	5.7	0.24		0
	1661	5.73	0.24		0
	1662	5.76	0.24		0
	1663	5.79	0.24		0
	1664	5.82	0.24		0
	1665	5.85	0.24		0
	1666	5.88	0.24		0
	1667	5.91	0.24		0
	1668	5.94	0.24		0
	1669	5.97	0.24		0
	1670	6	0.24		0
	1671	6.03	0.24		0
	1672	6.06	0.24		0
	1673	6.09	0.24		0
	1674	6.12	0.24		0
	1675	6.15	0.24		0
	1676	6.18	0.24		0
	1677	6.21	0.24		0
	1678	6.24	0.24		0
	1679	6.27	0.24		0
	1680	6.3	0.24		0
	1681	0.03	0.27		0
	1682	0.06	0.27		0
	1683	0.09	0.27		0
	1684	0.12	0.27		0
	1685	0.15	0.27		0
	1686	0.18	0.27		0
	1687	0.21	0.27		0
	1688	0.24	0.27		0
	1689	0.27	0.27		0
	1690	0.3	0.27		0
	1691	0.33	0.27		0
	1692	0.36	0.27		0
	1693	0.39	0.27		0
	1694	0.42	0.27		0
	1695	0.45	0.27		0
	1696	0.48	0.27		0
	1697	0.51	0.27		0
	1698	0.54	0.27		0
	1699	0.57	0.27		0
	1700	0.6	0.27		0
	1701	0.63	0.27		0
	1702	0.66	0.27		0
	1703	0.69	0.27		0
	1704	0.72	0.27		0
	1705	0.75	0.27		0
	1706	0.78	0.27		0
	1707	0.81	0.27		0
	1708	0.84	0.27		0
	1709	0.87	0.27		0
	1710	0.9	0.27		0
	1711	0.93	0.27		0
	1712	0.96	0.27		0
	1713	0.99	0.27		0
	1714	1.02	0.27		0
	1715	1.05	0.27		0
	1716	1.08	0.27		0
	1717	1.11	0.27		0
	1718	1.14	0.27		0
	1719	1.17	0.27		0
	1720	1.2	0.27		0
	1721	1.23	0.27		0
	1722	1.26	0.27		0
	1723	1.29	0.27		0
	1724	1.32	0.27		0
	1725	1.35	0.27		0
	1726	1.38	0.27		0
	1727	1.41	0.27		0
	1728	1.44	0.27		0
	1729	1.47	0.27		0
	1730	1.5	0.27		0
	1731	1.53	0.27		0
	1732	1.56	0.27		0
	1733	1.59	0.27		0
	1734	1.62	0.27		0
	1735	1.65	0.27		0
	1736	1.68	0.27		0
	1737	1.71	0.27		0
	1738	1.74	0.27		0
	1739	1.77	0.27		0
	1740	1.8	0.27		0
	1741	1.83	0.27		0
	1742	1.86	0.27		0
	1743	1.89	0.27		0
	1744	1.92	0.27		0
	1745	1.95	0.27		0
	1746	1.98	0.27		0
	1747	2.01	0.27		0
	1748	2.04	0.27		0
	1749	2.07	0.27		0
	1750	2.1	0.27		0
	1751	2.13	0.27		0
	1752	2.16	0.27		0
	1753	2.19	0.27		0
	1754	2.22	0.27		0
	1755	2.25	0.27		0
	1756	2.28	0.27		0
	1757	2.31	0.27		0
	1758	2.34	0.27		0
	1759	2.37	0.27		0
	1760	2.4	0.27		0
	1761	2.43	0.27		0
	1762	2.46	0.27		0
	1763	2.49	0.27		0
	1764	2.52	0.27		0
	1765	2.55	0.27		0
	1766	2.58	0.27		0
	1767	2.61	0.27		0
	1768	2.64	0.27		0
	1769	2.67	0.27		0
	1770	2.7	0.27		0
	1771	2.73	0.27		0
	1772	2.76	0.27		0
	1773	2.79	0.27		0
	1774	2.82	0.27		0
	1775	2.85	0.27		0
	1776	2.88	0.27		0
	1777	2.91	0.27		0
	1778	2.94	0.27		0
	1779	2.97	0.27		0
	1780	3	0.27		0
	1781	3.03	0.27		0
	1782	3.06	0.27		0
	1783	3.09	0.27		0
	1784	3.12	0.27		0
	1785	3.15	0.27		0
	1786	3.18	0.27		0
	1787	3.21	0.27		0
	1788	3.24	0.27		0
	1789	3.27	0.27		0
	1790	3.3	0.27		0
	1791	3.33	0.27		0
	1792	3.36	0.27		0
	1793	3.39	0.27		0
	1794	3.42	0.27		0
	1795	3.45	0.27		0
	1796	3.48	0.27		0
	1797	3.51	0.27		0
	1798	3.54	0.27		0
	1799	3.57	0.27		0
	1800	3.6	0.27		0
	1801	3.63	0.27		0
	1802	3.66	0.27		0
	1803	3.69	0.27		0
	1804	3.72	0.27		0
	1805	3.75	0.27		0
	1806	3.78	0.27		0
	1807	3.81	0.27		0
	1808	3.84	0.27		0
	1809	3.87	0.27		0
	1810	3.9	0.27		0
	1811	3.93	0.27		0
	1812	3.96	0.27		0
	1813	3.99	0.27		0
	1814	4.02	0.27		0
	1815	4.05	0.27		0
	1816	4.08	0.27		0
	1817	4.11	0.27		0
	1818	4.14	0.27		97.3495
	1819	4.17	0.27		0
	1820	4.2	0.27		87.8013
	1821	4.23	0.27		68.2418
	1822	4.26	0.27		0
	1823	4.29	0.27		0
	1824	4.32	0.27		70.3346
	1825	4.35	0.27		121.611
	1826	4.38	0.27		0
	1827	4.41	0.27		64.2389
	1828	4.44	0.27		72.7053
	1829	4.47	0.27		79.4538
	1830	4.5	0.27		70.229
	1831	4.53	0.27		104.911
	1832	4.56	0.27		197.971
	1833	4.59	0.27		196.705
	1834	4.62	0.27		94.8132
	1835	4.65	0.27		102.948
	1836	4.68	0.27		0
	1837	4.71	0.27		0
	1838	4.74	0.27		102.059
	1839	4.77	0.27		0
	1840	4.8	0.27		0
	1841	4.83	0.27		0
	1842	4.86	0.27		0
	1843	4.89	0.27		0
	1844	4.92	0.27		183.27
	1845	4.95	0.27		0
	1846	4.98	0.27		0
	1847	5.01	0.27		0
	1848	5.04	0.27		0
	1849	5.07	0.27		0
	1850	5.1	0.27		0
	1851	5.13	0.27		0
	1852	5.16	0.27		0
	1853	5.19	0.27		0
	1854	5.22	0.27		0
	1855	5.25	0.27		0
	1856	5.28	0.27		0
	1857	5.31	0.27		0
	1858	5.34	0.27		0
	1859	5.37	0.27		0
	1860	5.4	0.27		0
	1861	5.43	0.27		0
	1862	5.46	0.27		0
	1863	5.49	0.27		0
	1864	5.52	0.27		0
	1865	5.55	0.27		0
	1866	5.58	0.27		0
	1867	5.61	0.27		0
	1868	5.64	0.27		0
	1869	5.67	0.27		0
	1870	5.7	0.27		0
	1871	5.73	0.27		0
	1872	5.76	0.27		0
	1873	5.79	0.27		0
	1874	5.82	0.27		0
	1875	5.85	0.27		0
	1876	5.88	0.27		0
	1877	5.91	0.27		0
	1878	5.94	0.27		0
	1879	5.97	0.27		0
	1880	6	0.27		0
	1881	6.03	0.27		0
	1882	6.06	0.27		0
	1883	6.09	0.27		0
	1884	6.12	0.27		0
	1885	6.15	0.27		0
	1886	6.18	0.27		0
	1887	6.21	0.27		0
	1888	6.24	0.27		0
	1889	6.27	0.27		0
	1890	6.3	0.27		0
	1891	0.03	0.3		0
	1892	0.06	0.3		0
	1893	0.09	0.3		0
	1894	0.12	0.3		0
	1895	0.15	0.3		0
	1896	0.18	0.3		0
	1897	0.21	0.3		0
	1898	0.24	0.3		0
	1899	0.27	0.3		0
	1900	0.3	0.3		0
	1901	0.33	0.3		0
	1902	0.36	0.3		0
	1903	0.39	0.3		0
	1904	0.42	0.3		0
	1905	0.45	0.3		0
	1906	0.48	0.3		0
	1907	0.51	0.3		0
	1908	0.54	0.3		0
	1909	0.57	0.3		0
	1910	0.6	0.3		0
	1911	0.63	0.3		0
	1912	0.66	0.3		0
	1913	0.69	0.3		0
	1914	0.72	0.3		0
	1915	0.75	0.3		0
	1916	0.78	0.3		0
	1917	0.81	0.3		0
	1918	0.84	0.3		0
	1919	0.87	0.3		0
	1920	0.9	0.3		0
	1921	0.93	0.3		0
	1922	0.96	0.3		0
	1923	0.99	0.3		0
	1924	1.02	0.3		0
	1925	1.05	0.3		0
	1926	1.08	0.3		0
	1927	1.11	0.3		0
	1928	1.14	0.3		0
	1929	1.17	0.3		0
	1930	1.2	0.3		0
	1931	1.23	0.3		0
	1932	1.26	0.3		0
	1933	1.29	0.3		0
	1934	1.32	0.3		0
	1935	1.35	0.3		0
	1936	1.38	0.3		0
	1937	1.41	0.3		0
	1938	1.44	0.3		0
	1939	1.47	0.3		0
	1940	1.5	0.3		0
	1941	1.53	0.3		0
	1942	1.56	0.3		0
	1943	1.59	0.3		0
	1944	1.62	0.3		0
	1945	1.65	0.3		0
	1946	1.68	0.3		0
	1947	1.71	0.3		0
	1948	1.74	0.3		0
	1949	1.77	0.3		0
	1950	1.8	0.3		0
	1951	1.83	0.3		0
	1952	1.86	0.3		0
	1953	1.89	0.3		0
	1954	1.92	0.3		0
	1955	1.95	0.3		0
	1956	1.98	0.3		0
	1957	2.01	0.3		0
	1958	2.04	0.3		0
	1959	2.07	0.3		0
	1960	2.1	0.3		0
	1961	2.13	0.3		0
	1962	2.16	0.3		0
	1963	2.19	0.3		0
	1964	2.22	0.3		0
	1965	2.25	0.3		0
	1966	2.28	0.3		0
	1967	2.31	0.3		0
	1968	2.34	0.3		0
	1969	2.37	0.3		0
	1970	2.4	0.3		0
	1971	2.43	0.3		0
	1972	2.46	0.3		0
	1973	2.49	0.3		0
	1974	2.52	0.3		0
	1975	2.55	0.3		0
	1976	2.58	0.3		0
	1977	2.61	0.3		0
	1978	2.64	0.3		0
	1979	2.67	0.3		0
	1980	2.7	0.3		0
	1981	2.73	0.3		0
	1982	2.76	0.3		0
	1983	2.79	0.3		0
	1984	2.82	0.3		0
	1985	2.85	0.3		0
	1986	2.88	0.3		0
	1987	2.91	0.3		0
	1988	2.94	0.3		0
	1989	2.97	0.3		0
	1990	3	0.3		0
	1991	3.03	0.3		0
	1992	3.06	0.3		0
	1993	3.09	0.3		0
	1994	3.12	0.3		0
	1995	3.15	0.3		0
	1996	3.18	0.3		0
[truncated: 48,824 more rows]

## Sheet: 7g
	Figure 7g
				m/z	432.084
				window	0.000864167
	Scan	X	Y		Abundance
	1	0.03	0.03		0
	2	0.06	0.03		0
	3	0.09	0.03		0
	4	0.12	0.03		0
	5	0.15	0.03		0
	6	0.18	0.03		0
	7	0.21	0.03		0
	8	0.24	0.03		0
	9	0.27	0.03		0
	10	0.3	0.03		0
	11	0.33	0.03		0
	12	0.36	0.03		0
	13	0.39	0.03		0
	14	0.42	0.03		0
	15	0.45	0.03		0
	16	0.48	0.03		0
	17	0.51	0.03		0
	18	0.54	0.03		0
	19	0.57	0.03		0
	20	0.6	0.03		0
	21	0.63	0.03		0
	22	0.66	0.03		0
	23	0.69	0.03		0
	24	0.72	0.03		0
	25	0.75	0.03		0
	26	0.78	0.03		0
	27	0.81	0.03		0
	28	0.84	0.03		0
	29	0.87	0.03		0
	30	0.9	0.03		0
	31	0.93	0.03		0
	32	0.96	0.03		0
	33	0.99	0.03		0
	34	1.02	0.03		0
	35	1.05	0.03		0
	36	1.08	0.03		0
	37	1.11	0.03		0
	38	1.14	0.03		0
	39	1.17	0.03		0
	40	1.2	0.03		0
	41	1.23	0.03		0
	42	1.26	0.03		0
	43	1.29	0.03		0
	44	1.32	0.03		0
	45	1.35	0.03		0
	46	1.38	0.03		0
	47	1.41	0.03		0
	48	1.44	0.03		0
	49	1.47	0.03		0
	50	1.5	0.03		0
	51	1.53	0.03		0
	52	1.56	0.03		0
	53	1.59	0.03		0
	54	1.62	0.03		0
	55	1.65	0.03		0
	56	1.68	0.03		0
	57	1.71	0.03		0
	58	1.74	0.03		0
	59	1.77	0.03		0
	60	1.8	0.03		0
	61	1.83	0.03		0
	62	1.86	0.03		0
	63	1.89	0.03		0
	64	1.92	0.03		0
	65	1.95	0.03		0
	66	1.98	0.03		0
	67	2.01	0.03		0
	68	2.04	0.03		0
	69	2.07	0.03		0
	70	2.1	0.03		0
	71	2.13	0.03		0
	72	2.16	0.03		0
	73	2.19	0.03		0
	74	2.22	0.03		0
	75	2.25	0.03		0
	76	2.28	0.03		0
	77	2.31	0.03		0
	78	2.34	0.03		0
	79	2.37	0.03		0
	80	2.4	0.03		0
	81	2.43	0.03		0
	82	2.46	0.03		0
	83	2.49	0.03		0
	84	2.52	0.03		0
	85	2.55	0.03		0
	86	2.58	0.03		0
	87	2.61	0.03		0
	88	2.64	0.03		0
	89	2.67	0.03		0
	90	2.7	0.03		0
	91	2.73	0.03		0
	92	2.76	0.03		0
	93	2.79	0.03		0
	94	2.82	0.03		0
	95	2.85	0.03		0
	96	2.88	0.03		0
	97	2.91	0.03		0
	98	2.94	0.03		0
	99	2.97	0.03		0
	100	3	0.03		0
	101	3.03	0.03		0
	102	3.06	0.03		0
	103	3.09	0.03		0
	104	3.12	0.03		0
	105	3.15	0.03		0
	106	3.18	0.03		0
	107	3.21	0.03		0
	108	3.24	0.03		0
	109	3.27	0.03		0
	110	3.3	0.03		0
	111	3.33	0.03		0
	112	3.36	0.03		0
	113	3.39	0.03		0
	114	3.42	0.03		0
	115	3.45	0.03		0
	116	3.48	0.03		0
	117	3.51	0.03		0
	118	3.54	0.03		0
	119	3.57	0.03		0
	120	3.6	0.03		0
	121	3.63	0.03		0
	122	3.66	0.03		0
	123	3.69	0.03		0
	124	3.72	0.03		0
	125	3.75	0.03		0
	126	3.78	0.03		0
	127	3.81	0.03		0
	128	3.84	0.03		0
	129	3.87	0.03		0
	130	3.9	0.03		0
	131	3.93	0.03		0
	132	3.96	0.03		0
	133	3.99	0.03		0
	134	4.02	0.03		0
	135	4.05	0.03		0
	136	4.08	0.03		0
	137	4.11	0.03		0
	138	4.14	0.03		0
	139	4.17	0.03		0
	140	4.2	0.03		0
	141	4.23	0.03		0
	142	4.26	0.03		0
	143	4.29	0.03		0
	144	4.32	0.03		0
	145	4.35	0.03		0
	146	4.38	0.03		0
	147	4.41	0.03		0
	148	4.44	0.03		0
	149	4.47	0.03		0
	150	4.5	0.03		0
	151	4.53	0.03		0
	152	4.56	0.03		0
	153	4.59	0.03		0
	154	4.62	0.03		0
	155	4.65	0.03		0
	156	4.68	0.03		0
	157	4.71	0.03		0
	158	4.74	0.03		0
	159	4.77	0.03		0
	160	4.8	0.03		0
	161	4.83	0.03		0
	162	4.86	0.03		0
	163	4.89	0.03		0
	164	4.92	0.03		0
	165	4.95	0.03		0
	166	4.98	0.03		0
	167	5.01	0.03		0
	168	5.04	0.03		0
	169	5.07	0.03		0
	170	5.1	0.03		0
	171	5.13	0.03		0
	172	5.16	0.03		0
	173	5.19	0.03		0
	174	5.22	0.03		0
	175	5.25	0.03		0
	176	5.28	0.03		0
	177	5.31	0.03		0
	178	5.34	0.03		0
	179	5.37	0.03		0
	180	5.4	0.03		0
	181	5.43	0.03		0
	182	5.46	0.03		0
	183	5.49	0.03		0
	184	5.52	0.03		0
	185	5.55	0.03		0
	186	5.58	0.03		0
	187	5.61	0.03		0
	188	5.64	0.03		0
	189	5.67	0.03		0
	190	5.7	0.03		0
	191	5.73	0.03		0
	192	5.76	0.03		0
	193	5.79	0.03		0
	194	5.82	0.03		0
	195	5.85	0.03		0
	196	5.88	0.03		0
	197	5.91	0.03		0
	198	5.94	0.03		0
	199	5.97	0.03		0
	200	6	0.03		0
	201	6.03	0.03		0
	202	6.06	0.03		0
	203	6.09	0.03		133.278
	204	6.12	0.03		0
	205	6.15	0.03		0
	206	6.18	0.03		0
	207	6.21	0.03		0
	208	6.24	0.03		0
	209	6.27	0.03		0
	210	6.3	0.03		0
	211	6.33	0.03		0
	212	6.36	0.03		0
	213	6.39	0.03		0
	214	6.42	0.03		0
	215	6.45	0.03		0
	216	6.48	0.03		0
	217	6.51	0.03		0
	218	6.54	0.03		0
	219	6.57	0.03		92.8297
	220	6.6	0.03		0
	221	6.63	0.03		0
	222	6.66	0.03		0
	223	6.69	0.03		0
	224	6.72	0.03		0
	225	6.75	0.03		0
	226	6.78	0.03		0
	227	6.81	0.03		0
	228	6.84	0.03		0
	229	6.87	0.03		0
	230	6.9	0.03		80.5639
	231	6.93	0.03		83.6554
	232	6.96	0.03		0
	233	6.99	0.03		81.9981
	234	7.02	0.03		0
	235	7.05	0.03		0
	236	7.08	0.03		107.071
	237	7.11	0.03		122.624
	238	7.14	0.03		0
	239	7.17	0.03		0
	240	7.2	0.03		110.182
	241	7.23	0.03		0
	242	7.26	0.03		0
	243	7.29	0.03		0
	244	7.32	0.03		0
	245	7.35	0.03		0
	246	7.38	0.03		0
	247	7.41	0.03		0
	248	7.44	0.03		0
	249	7.47	0.03		117.09
	250	7.5	0.03		0
	251	7.53	0.03		0
	252	7.56	0.03		0
	253	7.59	0.03		0
	254	7.62	0.03		0
	255	7.65	0.03		0
	256	7.68	0.03		0
	257	7.71	0.03		0
	258	7.74	0.03		0
	259	7.77	0.03		0
	260	7.8	0.03		0
	261	7.83	0.03		0
	262	7.86	0.03		0
	263	7.89	0.03		0
	264	7.92	0.03		0
	265	7.95	0.03		0
	266	7.98	0.03		0
	267	8.01	0.03		0
	268	8.04	0.03		0
	269	8.07	0.03		0
	270	8.1	0.03		92.6454
	271	8.13	0.03		0
	272	8.16	0.03		0
	273	8.19	0.03		0
	274	8.22	0.03		0
	275	8.25	0.03		0
	276	8.28	0.03		0
	277	8.31	0.03		0
	278	8.34	0.03		0
	279	8.37	0.03		0
	280	8.4	0.03		0
	281	8.43	0.03		0
	282	8.46	0.03		0
	283	8.49	0.03		0
	284	8.52	0.03		0
	285	8.55	0.03		0
	286	8.58	0.03		0
	287	8.61	0.03		0
	288	8.64	0.03		0
	289	8.67	0.03		0
	290	8.7	0.03		0
	291	8.73	0.03		0
	292	8.76	0.03		0
	293	8.79	0.03		0
	294	8.82	0.03		0
	295	8.85	0.03		0
	296	8.88	0.03		0
	297	8.91	0.03		0
	298	8.94	0.03		0
	299	8.97	0.03		0
	300	9	0.03		0
	301	9.03	0.03		0
	302	9.06	0.03		0
	303	9.09	0.03		0
	304	9.12	0.03		0
	305	9.15	0.03		0
	306	9.18	0.03		0
	307	9.21	0.03		0
	308	9.24	0.03		0
	309	9.27	0.03		0
	310	9.3	0.03		0
	311	9.33	0.03		0
	312	9.36	0.03		0
	313	9.39	0.03		0
	314	9.42	0.03		0
	315	9.45	0.03		0
	316	9.48	0.03		0
	317	9.51	0.03		0
	318	9.54	0.03		0
	319	9.57	0.03		0
	320	9.6	0.03		0
	321	0.03	0.06		0
	322	0.06	0.06		0
	323	0.09	0.06		0
	324	0.12	0.06		0
	325	0.15	0.06		0
	326	0.18	0.06		0
	327	0.21	0.06		0
	328	0.24	0.06		0
	329	0.27	0.06		0
	330	0.3	0.06		0
	331	0.33	0.06		0
	332	0.36	0.06		0
	333	0.39	0.06		0
	334	0.42	0.06		0
	335	0.45	0.06		0
	336	0.48	0.06		0
	337	0.51	0.06		0
	338	0.54	0.06		0
	339	0.57	0.06		0
	340	0.6	0.06		0
	341	0.63	0.06		0
	342	0.66	0.06		0
	343	0.69	0.06		0
	344	0.72	0.06		0
	345	0.75	0.06		0
	346	0.78	0.06		0
	347	0.81	0.06		0
	348	0.84	0.06		0
	349	0.87	0.06		0
	350	0.9	0.06		0
	351	0.93	0.06		0
	352	0.96	0.06		0
	353	0.99	0.06		0
	354	1.02	0.06		0
	355	1.05	0.06		0
	356	1.08	0.06		0
	357	1.11	0.06		0
	358	1.14	0.06		0
	359	1.17	0.06		0
	360	1.2	0.06		0
	361	1.23	0.06		0
	362	1.26	0.06		0
	363	1.29	0.06		0
	364	1.32	0.06		0
	365	1.35	0.06		0
	366	1.38	0.06		0
	367	1.41	0.06		0
	368	1.44	0.06		0
	369	1.47	0.06		0
	370	1.5	0.06		0
	371	1.53	0.06		0
	372	1.56	0.06		0
	373	1.59	0.06		0
	374	1.62	0.06		0
	375	1.65	0.06		0
	376	1.68	0.06		0
	377	1.71	0.06		0
	378	1.74	0.06		0
	379	1.77	0.06		0
	380	1.8	0.06		0
	381	1.83	0.06		0
	382	1.86	0.06		0
	383	1.89	0.06		0
	384	1.92	0.06		0
	385	1.95	0.06		0
	386	1.98	0.06		0
	387	2.01	0.06		95.9945
	388	2.04	0.06		0
	389	2.07	0.06		0
	390	2.1	0.06		0
	391	2.13	0.06		0
	392	2.16	0.06		0
	393	2.19	0.06		0
	394	2.22	0.06		0
	395	2.25	0.06		0
	396	2.28	0.06		0
	397	2.31	0.06		0
	398	2.34	0.06		0
	399	2.37	0.06		0
	400	2.4	0.06		0
	401	2.43	0.06		0
	402	2.46	0.06		0
	403	2.49	0.06		0
	404	2.52	0.06		0
	405	2.55	0.06		81.2089
	406	2.58	0.06		0
	407	2.61	0.06		0
	408	2.64	0.06		0
	409	2.67	0.06		0
	410	2.7	0.06		0
	411	2.73	0.06		0
	412	2.76	0.06		0
	413	2.79	0.06		0
	414	2.82	0.06		0
	415	2.85	0.06		0
	416	2.88	0.06		0
	417	2.91	0.06		0
	418	2.94	0.06		0
	419	2.97	0.06		0
	420	3	0.06		0
	421	3.03	0.06		0
	422	3.06	0.06		0
	423	3.09	0.06		0
	424	3.12	0.06		0
	425	3.15	0.06		0
	426	3.18	0.06		0
	427	3.21	0.06		0
	428	3.24	0.06		0
	429	3.27	0.06		0
	430	3.3	0.06		0
	431	3.33	0.06		0
	432	3.36	0.06		0
	433	3.39	0.06		0
	434	3.42	0.06		0
	435	3.45	0.06		0
	436	3.48	0.06		0
	437	3.51	0.06		0
	438	3.54	0.06		0
	439	3.57	0.06		0
	440	3.6	0.06		0
	441	3.63	0.06		0
	442	3.66	0.06		0
	443	3.69	0.06		0
	444	3.72	0.06		0
	445	3.75	0.06		0
	446	3.78	0.06		0
	447	3.81	0.06		0
	448	3.84	0.06		0
	449	3.87	0.06		0
	450	3.9	0.06		0
	451	3.93	0.06		0
	452	3.96	0.06		0
	453	3.99	0.06		0
	454	4.02	0.06		0
	455	4.05	0.06		0
	456	4.08	0.06		0
	457	4.11	0.06		0
	458	4.14	0.06		0
	459	4.17	0.06		0
	460	4.2	0.06		0
	461	4.23	0.06		0
	462	4.26	0.06		0
	463	4.29	0.06		0
	464	4.32	0.06		0
	465	4.35	0.06		0
	466	4.38	0.06		0
	467	4.41	0.06		0
	468	4.44	0.06		0
	469	4.47	0.06		0
	470	4.5	0.06		0
	471	4.53	0.06		0
	472	4.56	0.06		0
	473	4.59	0.06		0
	474	4.62	0.06		0
	475	4.65	0.06		0
	476	4.68	0.06		0
	477	4.71	0.06		0
	478	4.74	0.06		0
	479	4.77	0.06		0
	480	4.8	0.06		0
	481	4.83	0.06		0
	482	4.86	0.06		0
	483	4.89	0.06		0
	484	4.92	0.06		0
	485	4.95	0.06		0
	486	4.98	0.06		0
	487	5.01	0.06		0
	488	5.04	0.06		0
	489	5.07	0.06		0
	490	5.1	0.06		0
	491	5.13	0.06		0
	492	5.16	0.06		0
	493	5.19	0.06		0
	494	5.22	0.06		0
	495	5.25	0.06		0
	496	5.28	0.06		0
	497	5.31	0.06		0
	498	5.34	0.06		0
	499	5.37	0.06		0
	500	5.4	0.06		0
	501	5.43	0.06		0
	502	5.46	0.06		0
	503	5.49	0.06		0
	504	5.52	0.06		0
	505	5.55	0.06		0
	506	5.58	0.06		0
	507	5.61	0.06		0
	508	5.64	0.06		0
	509	5.67	0.06		0
	510	5.7	0.06		0
	511	5.73	0.06		0
	512	5.76	0.06		0
	513	5.79	0.06		0
	514	5.82	0.06		0
	515	5.85	0.06		0
	516	5.88	0.06		0
	517	5.91	0.06		0
	518	5.94	0.06		0
	519	5.97	0.06		0
	520	6	0.06		0
	521	6.03	0.06		0
	522	6.06	0.06		0
	523	6.09	0.06		0
	524	6.12	0.06		0
	525	6.15	0.06		111.74
	526	6.18	0.06		0
	527	6.21	0.06		0
	528	6.24	0.06		125.116
	529	6.27	0.06		0
	530	6.3	0.06		153.999
	531	6.33	0.06		0
	532	6.36	0.06		141.444
	533	6.39	0.06		108.021
	534	6.42	0.06		83.4427
	535	6.45	0.06		128.261
	536	6.48	0.06		168.037
	537	6.51	0.06		0
	538	6.54	0.06		0
	539	6.57	0.06		0
	540	6.6	0.06		0
	541	6.63	0.06		0
	542	6.66	0.06		0
	543	6.69	0.06		0
	544	6.72	0.06		0
	545	6.75	0.06		0
	546	6.78	0.06		0
	547	6.81	0.06		0
	548	6.84	0.06		81.7306
	549	6.87	0.06		0
	550	6.9	0.06		79.2816
	551	6.93	0.06		0
	552	6.96	0.06		123.046
	553	6.99	0.06		0
	554	7.02	0.06		87.8501
	555	7.05	0.06		92.5712
	556	7.08	0.06		118.625
	557	7.11	0.06		231.696
	558	7.14	0.06		344.307
	559	7.17	0.06		135.095
	560	7.2	0.06		94.8931
	561	7.23	0.06		102.172
	562	7.26	0.06		0
	563	7.29	0.06		0
	564	7.32	0.06		0
	565	7.35	0.06		0
	566	7.38	0.06		0
	567	7.41	0.06		0
	568	7.44	0.06		0
	569	7.47	0.06		0
	570	7.5	0.06		0
	571	7.53	0.06		0
	572	7.56	0.06		0
	573	7.59	0.06		0
	574	7.62	0.06		0
	575	7.65	0.06		0
	576	7.68	0.06		0
	577	7.71	0.06		0
	578	7.74	0.06		0
	579	7.77	0.06		0
	580	7.8	0.06		0
	581	7.83	0.06		0
	582	7.86	0.06		0
	583	7.89	0.06		0
	584	7.92	0.06		0
	585	7.95	0.06		0
	586	7.98	0.06		0
	587	8.01	0.06		0
	588	8.04	0.06		0
	589	8.07	0.06		0
	590	8.1	0.06		0
	591	8.13	0.06		0
	592	8.16	0.06		0
	593	8.19	0.06		112.498
	594	8.22	0.06		0
	595	8.25	0.06		0
	596	8.28	0.06		0
	597	8.31	0.06		0
	598	8.34	0.06		0
	599	8.37	0.06		0
	600	8.4	0.06		0
	601	8.43	0.06		0
	602	8.46	0.06		0
	603	8.49	0.06		0
	604	8.52	0.06		0
	605	8.55	0.06		0
	606	8.58	0.06		0
	607	8.61	0.06		0
	608	8.64	0.06		0
	609	8.67	0.06		0
	610	8.7	0.06		0
	611	8.73	0.06		0
	612	8.76	0.06		0
	613	8.79	0.06		0
	614	8.82	0.06		0
	615	8.85	0.06		0
	616	8.88	0.06		0
	617	8.91	0.06		0
	618	8.94	0.06		0
	619	8.97	0.06		0
	620	9	0.06		0
	621	9.03	0.06		0
	622	9.06	0.06		0
	623	9.09	0.06		0
	624	9.12	0.06		0
	625	9.15	0.06		0
	626	9.18	0.06		0
	627	9.21	0.06		0
	628	9.24	0.06		0
	629	9.27	0.06		0
	630	9.3	0.06		0
	631	9.33	0.06		0
	632	9.36	0.06		0
	633	9.39	0.06		0
	634	9.42	0.06		0
	635	9.45	0.06		0
	636	9.48	0.06		0
	637	9.51	0.06		0
	638	9.54	0.06		0
	639	9.57	0.06		0
	640	9.6	0.06		0
	641	0.03	0.09		0
	642	0.06	0.09		0
	643	0.09	0.09		0
	644	0.12	0.09		0
	645	0.15	0.09		0
	646	0.18	0.09		0
	647	0.21	0.09		0
	648	0.24	0.09		0
	649	0.27	0.09		0
	650	0.3	0.09		0
	651	0.33	0.09		0
	652	0.36	0.09		0
	653	0.39	0.09		0
	654	0.42	0.09		0
	655	0.45	0.09		0
	656	0.48	0.09		0
	657	0.51	0.09		0
	658	0.54	0.09		0
	659	0.57	0.09		0
	660	0.6	0.09		0
	661	0.63	0.09		0
	662	0.66	0.09		0
	663	0.69	0.09		0
	664	0.72	0.09		0
	665	0.75	0.09		0
	666	0.78	0.09		0
	667	0.81	0.09		0
	668	0.84	0.09		0
	669	0.87	0.09		0
	670	0.9	0.09		0
	671	0.93	0.09		0
	672	0.96	0.09		0
	673	0.99	0.09		0
	674	1.02	0.09		0
	675	1.05	0.09		0
	676	1.08	0.09		0
	677	1.11	0.09		0
	678	1.14	0.09		0
	679	1.17	0.09		0
	680	1.2	0.09		0
	681	1.23	0.09		0
	682	1.26	0.09		0
	683	1.29	0.09		0
	684	1.32	0.09		0
	685	1.35	0.09		0
	686	1.38	0.09		0
	687	1.41	0.09		0
	688	1.44	0.09		0
	689	1.47	0.09		0
	690	1.5	0.09		0
	691	1.53	0.09		0
	692	1.56	0.09		0
	693	1.59	0.09		0
	694	1.62	0.09		0
	695	1.65	0.09		0
	696	1.68	0.09		0
	697	1.71	0.09		0
	698	1.74	0.09		0
	699	1.77	0.09		0
	700	1.8	0.09		0
	701	1.83	0.09		0
	702	1.86	0.09		0
	703	1.89	0.09		0
	704	1.92	0.09		0
	705	1.95	0.09		0
	706	1.98	0.09		0
	707	2.01	0.09		0
	708	2.04	0.09		0
	709	2.07	0.09		0
	710	2.1	0.09		0
	711	2.13	0.09		0
	712	2.16	0.09		0
	713	2.19	0.09		0
	714	2.22	0.09		0
	715	2.25	0.09		0
	716	2.28	0.09		0
	717	2.31	0.09		0
	718	2.34	0.09		0
	719	2.37	0.09		0
	720	2.4	0.09		0
	721	2.43	0.09		0
	722	2.46	0.09		0
	723	2.49	0.09		0
	724	2.52	0.09		0
	725	2.55	0.09		0
	726	2.58	0.09		0
	727	2.61	0.09		0
	728	2.64	0.09		0
	729	2.67	0.09		0
	730	2.7	0.09		0
	731	2.73	0.09		0
	732	2.76	0.09		0
	733	2.79	0.09		0
	734	2.82	0.09		0
	735	2.85	0.09		0
	736	2.88	0.09		0
	737	2.91	0.09		0
	738	2.94	0.09		0
	739	2.97	0.09		0
	740	3	0.09		0
	741	3.03	0.09		0
	742	3.06	0.09		0
	743	3.09	0.09		0
	744	3.12	0.09		0
	745	3.15	0.09		0
	746	3.18	0.09		0
	747	3.21	0.09		0
	748	3.24	0.09		0
	749	3.27	0.09		0
	750	3.3	0.09		0
	751	3.33	0.09		0
	752	3.36	0.09		0
	753	3.39	0.09		0
	754	3.42	0.09		0
	755	3.45	0.09		0
	756	3.48	0.09		0
	757	3.51	0.09		0
	758	3.54	0.09		0
	759	3.57	0.09		0
	760	3.6	0.09		0
	761	3.63	0.09		0
	762	3.66	0.09		0
	763	3.69	0.09		0
	764	3.72	0.09		0
	765	3.75	0.09		0
	766	3.78	0.09		0
	767	3.81	0.09		0
	768	3.84	0.09		0
	769	3.87	0.09		0
	770	3.9	0.09		0
	771	3.93	0.09		0
	772	3.96	0.09		0
	773	3.99	0.09		0
	774	4.02	0.09		0
	775	4.05	0.09		0
	776	4.08	0.09		0
	777	4.11	0.09		0
	778	4.14	0.09		0
	779	4.17	0.09		0
	780	4.2	0.09		0
	781	4.23	0.09		0
	782	4.26	0.09		0
	783	4.29	0.09		0
	784	4.32	0.09		0
	785	4.35	0.09		0
	786	4.38	0.09		0
	787	4.41	0.09		0
	788	4.44	0.09		0
	789	4.47	0.09		0
	790	4.5	0.09		0
	791	4.53	0.09		0
	792	4.56	0.09		0
	793	4.59	0.09		0
	794	4.62	0.09		0
	795	4.65	0.09		0
	796	4.68	0.09		0
	797	4.71	0.09		0
	798	4.74	0.09		0
	799	4.77	0.09		0
	800	4.8	0.09		0
	801	4.83	0.09		0
	802	4.86	0.09		0
	803	4.89	0.09		0
	804	4.92	0.09		0
	805	4.95	0.09		0
	806	4.98	0.09		0
	807	5.01	0.09		0
	808	5.04	0.09		0
	809	5.07	0.09		0
	810	5.1	0.09		0
	811	5.13	0.09		0
	812	5.16	0.09		0
	813	5.19	0.09		0
	814	5.22	0.09		0
	815	5.25	0.09		0
	816	5.28	0.09		0
	817	5.31	0.09		0
	818	5.34	0.09		0
	819	5.37	0.09		0
	820	5.4	0.09		0
	821	5.43	0.09		0
	822	5.46	0.09		0
	823	5.49	0.09		0
	824	5.52	0.09		0
	825	5.55	0.09		0
	826	5.58	0.09		0
	827	5.61	0.09		0
	828	5.64	0.09		0
	829	5.67	0.09		0
	830	5.7	0.09		0
	831	5.73	0.09		0
	832	5.76	0.09		0
	833	5.79	0.09		0
	834	5.82	0.09		0
	835	5.85	0.09		0
	836	5.88	0.09		0
	837	5.91	0.09		0
	838	5.94	0.09		0
	839	5.97	0.09		0
	840	6	0.09		0
	841	6.03	0.09		84.4428
	842	6.06	0.09		0
	843	6.09	0.09		0
	844	6.12	0.09		95.9168
	845	6.15	0.09		0
	846	6.18	0.09		153.652
	847	6.21	0.09		0
	848	6.24	0.09		0
	849	6.27	0.09		0
	850	6.3	0.09		0
	851	6.33	0.09		0
	852	6.36	0.09		0
	853	6.39	0.09		0
	854	6.42	0.09		155.242
	855	6.45	0.09		0
	856	6.48	0.09		0
	857	6.51	0.09		0
	858	6.54	0.09		111.32
	859	6.57	0.09		0
	860	6.6	0.09		0
	861	6.63	0.09		0
	862	6.66	0.09		0
	863	6.69	0.09		0
	864	6.72	0.09		110.268
	865	6.75	0.09		111.944
	866	6.78	0.09		0
	867	6.81	0.09		0
	868	6.84	0.09		0
	869	6.87	0.09		0
	870	6.9	0.09		0
	871	6.93	0.09		0
	872	6.96	0.09		106.996
	873	6.99	0.09		0
	874	7.02	0.09		227.727
	875	7.05	0.09		144.099
	876	7.08	0.09		0
	877	7.11	0.09		241.775
	878	7.14	0.09		0
	879	7.17	0.09		0
	880	7.2	0.09		0
	881	7.23	0.09		151.411
	882	7.26	0.09		132.267
	883	7.29	0.09		0
	884	7.32	0.09		0
	885	7.35	0.09		0
	886	7.38	0.09		0
	887	7.41	0.09		0
	888	7.44	0.09		0
	889	7.47	0.09		0
	890	7.5	0.09		0
	891	7.53	0.09		0
	892	7.56	0.09		0
	893	7.59	0.09		0
	894	7.62	0.09		0
	895	7.65	0.09		0
	896	7.68	0.09		0
	897	7.71	0.09		0
	898	7.74	0.09		0
	899	7.77	0.09		0
	900	7.8	0.09		0
	901	7.83	0.09		121.534
	902	7.86	0.09		0
	903	7.89	0.09		0
	904	7.92	0.09		0
	905	7.95	0.09		0
	906	7.98	0.09		0
	907	8.01	0.09		0
	908	8.04	0.09		0
	909	8.07	0.09		0
	910	8.1	0.09		0
	911	8.13	0.09		0
	912	8.16	0.09		0
	913	8.19	0.09		0
	914	8.22	0.09		0
	915	8.25	0.09		0
	916	8.28	0.09		0
	917	8.31	0.09		0
	918	8.34	0.09		0
	919	8.37	0.09		0
	920	8.4	0.09		0
	921	8.43	0.09		0
	922	8.46	0.09		0
	923	8.49	0.09		0
	924	8.52	0.09		0
	925	8.55	0.09		0
	926	8.58	0.09		0
	927	8.61	0.09		0
	928	8.64	0.09		0
	929	8.67	0.09		0
	930	8.7	0.09		0
	931	8.73	0.09		0
	932	8.76	0.09		0
	933	8.79	0.09		0
	934	8.82	0.09		0
	935	8.85	0.09		0
	936	8.88	0.09		0
	937	8.91	0.09		0
	938	8.94	0.09		0
	939	8.97	0.09		0
	940	9	0.09		0
	941	9.03	0.09		0
	942	9.06	0.09		0
	943	9.09	0.09		0
	944	9.12	0.09		0
	945	9.15	0.09		0
	946	9.18	0.09		0
	947	9.21	0.09		0
	948	9.24	0.09		0
	949	9.27	0.09		0
	950	9.3	0.09		0
	951	9.33	0.09		0
	952	9.36	0.09		0
	953	9.39	0.09		0
	954	9.42	0.09		0
	955	9.45	0.09		0
	956	9.48	0.09		0
	957	9.51	0.09		0
	958	9.54	0.09		0
	959	9.57	0.09		0
	960	9.6	0.09		0
	961	0.03	0.12		0
	962	0.06	0.12		0
	963	0.09	0.12		0
	964	0.12	0.12		0
	965	0.15	0.12		0
	966	0.18	0.12		0
	967	0.21	0.12		0
	968	0.24	0.12		0
	969	0.27	0.12		0
	970	0.3	0.12		0
	971	0.33	0.12		0
	972	0.36	0.12		0
	973	0.39	0.12		0
	974	0.42	0.12		0
	975	0.45	0.12		0
	976	0.48	0.12		0
	977	0.51	0.12		0
	978	0.54	0.12		0
	979	0.57	0.12		0
	980	0.6	0.12		0
	981	0.63	0.12		0
	982	0.66	0.12		0
	983	0.69	0.12		0
	984	0.72	0.12		0
	985	0.75	0.12		0
	986	0.78	0.12		0
	987	0.81	0.12		0
	988	0.84	0.12		0
	989	0.87	0.12		0
	990	0.9	0.12		0
	991	0.93	0.12		0
	992	0.96	0.12		0
	993	0.99	0.12		0
	994	1.02	0.12		0
	995	1.05	0.12		0
	996	1.08	0.12		0
	997	1.11	0.12		0
	998	1.14	0.12		0
	999	1.17	0.12		0
	1000	1.2	0.12		0
	1001	1.23	0.12		0
	1002	1.26	0.12		0
	1003	1.29	0.12		0
	1004	1.32	0.12		0
	1005	1.35	0.12		0
	1006	1.38	0.12		0
	1007	1.41	0.12		0
	1008	1.44	0.12		0
	1009	1.47	0.12		0
	1010	1.5	0.12		0
	1011	1.53	0.12		0
	1012	1.56	0.12		0
	1013	1.59	0.12		0
	1014	1.62	0.12		0
	1015	1.65	0.12		0
	1016	1.68	0.12		0
	1017	1.71	0.12		0
	1018	1.74	0.12		0
	1019	1.77	0.12		0
	1020	1.8	0.12		0
	1021	1.83	0.12		0
	1022	1.86	0.12		0
	1023	1.89	0.12		0
	1024	1.92	0.12		0
	1025	1.95	0.12		0
	1026	1.98	0.12		0
	1027	2.01	0.12		0
	1028	2.04	0.12		0
	1029	2.07	0.12		0
	1030	2.1	0.12		0
	1031	2.13	0.12		0
	1032	2.16	0.12		0
	1033	2.19	0.12		0
	1034	2.22	0.12		0
	1035	2.25	0.12		0
	1036	2.28	0.12		0
	1037	2.31	0.12		0
	1038	2.34	0.12		0
	1039	2.37	0.12		0
	1040	2.4	0.12		0
	1041	2.43	0.12		0
	1042	2.46	0.12		0
	1043	2.49	0.12		0
	1044	2.52	0.12		0
	1045	2.55	0.12		0
	1046	2.58	0.12		0
	1047	2.61	0.12		0
	1048	2.64	0.12		0
	1049	2.67	0.12		0
	1050	2.7	0.12		0
	1051	2.73	0.12		0
	1052	2.76	0.12		0
	1053	2.79	0.12		0
	1054	2.82	0.12		0
	1055	2.85	0.12		0
	1056	2.88	0.12		0
	1057	2.91	0.12		0
	1058	2.94	0.12		0
	1059	2.97	0.12		0
	1060	3	0.12		0
	1061	3.03	0.12		0
	1062	3.06	0.12		0
	1063	3.09	0.12		0
	1064	3.12	0.12		0
	1065	3.15	0.12		0
	1066	3.18	0.12		0
	1067	3.21	0.12		0
	1068	3.24	0.12		0
	1069	3.27	0.12		0
	1070	3.3	0.12		0
	1071	3.33	0.12		0
	1072	3.36	0.12		0
	1073	3.39	0.12		0
	1074	3.42	0.12		0
	1075	3.45	0.12		0
	1076	3.48	0.12		0
	1077	3.51	0.12		0
	1078	3.54	0.12		0
	1079	3.57	0.12		0
	1080	3.6	0.12		0
	1081	3.63	0.12		0
	1082	3.66	0.12		0
	1083	3.69	0.12		0
	1084	3.72	0.12		0
	1085	3.75	0.12		0
	1086	3.78	0.12		0
	1087	3.81	0.12		0
	1088	3.84	0.12		0
	1089	3.87	0.12		0
	1090	3.9	0.12		0
	1091	3.93	0.12		0
	1092	3.96	0.12		0
	1093	3.99	0.12		0
	1094	4.02	0.12		97.437
	1095	4.05	0.12		0
	1096	4.08	0.12		0
	1097	4.11	0.12		0
	1098	4.14	0.12		0
	1099	4.17	0.12		0
	1100	4.2	0.12		0
	1101	4.23	0.12		0
	1102	4.26	0.12		0
	1103	4.29	0.12		0
	1104	4.32	0.12		0
	1105	4.35	0.12		0
	1106	4.38	0.12		0
	1107	4.41	0.12		0
	1108	4.44	0.12		0
	1109	4.47	0.12		0
	1110	4.5	0.12		0
	1111	4.53	0.12		0
	1112	4.56	0.12		0
	1113	4.59	0.12		0
	1114	4.62	0.12		0
	1115	4.65	0.12		0
	1116	4.68	0.12		0
	1117	4.71	0.12		0
	1118	4.74	0.12		0
	1119	4.77	0.12		0
	1120	4.8	0.12		0
	1121	4.83	0.12		0
	1122	4.86	0.12		0
	1123	4.89	0.12		0
	1124	4.92	0.12		0
	1125	4.95	0.12		0
	1126	4.98	0.12		0
	1127	5.01	0.12		0
	1128	5.04	0.12		0
	1129	5.07	0.12		0
	1130	5.1	0.12		0
	1131	5.13	0.12		0
	1132	5.16	0.12		0
	1133	5.19	0.12		0
	1134	5.22	0.12		0
	1135	5.25	0.12		0
	1136	5.28	0.12		0
	1137	5.31	0.12		0
	1138	5.34	0.12		0
	1139	5.37	0.12		0
	1140	5.4	0.12		0
	1141	5.43	0.12		0
	1142	5.46	0.12		0
	1143	5.49	0.12		0
	1144	5.52	0.12		0
	1145	5.55	0.12		0
	1146	5.58	0.12		0
	1147	5.61	0.12		0
	1148	5.64	0.12		0
	1149	5.67	0.12		0
	1150	5.7	0.12		0
	1151	5.73	0.12		0
	1152	5.76	0.12		0
	1153	5.79	0.12		0
	1154	5.82	0.12		0
	1155	5.85	0.12		0
	1156	5.88	0.12		0
	1157	5.91	0.12		0
	1158	5.94	0.12		0
	1159	5.97	0.12		0
	1160	6	0.12		0
	1161	6.03	0.12		0
	1162	6.06	0.12		0
	1163	6.09	0.12		0
	1164	6.12	0.12		187.124
	1165	6.15	0.12		93.9112
	1166	6.18	0.12		0
	1167	6.21	0.12		0
	1168	6.24	0.12		93.5149
	1169	6.27	0.12		132.707
	1170	6.3	0.12		0
	1171	6.33	0.12		0
	1172	6.36	0.12		0
	1173	6.39	0.12		121.019
	1174	6.42	0.12		0
	1175	6.45	0.12		0
	1176	6.48	0.12		0
	1177	6.51	0.12		0
	1178	6.54	0.12		0
	1179	6.57	0.12		93.1765
	1180	6.6	0.12		116.147
	1181	6.63	0.12		96.5724
	1182	6.66	0.12		86.3299
	1183	6.69	0.12		148.483
	1184	6.72	0.12		0
	1185	6.75	0.12		146.995
	1186	6.78	0.12		251.591
	1187	6.81	0.12		128.601
	1188	6.84	0.12		0
	1189	6.87	0.12		206.789
	1190	6.9	0.12		187.365
	1191	6.93	0.12		102.682
	1192	6.96	0.12		95.9471
	1193	6.99	0.12		139.183
	1194	7.02	0.12		94.5953
	1195	7.05	0.12		0
	1196	7.08	0.12		246.042
	1197	7.11	0.12		199.533
	1198	7.14	0.12		228.908
	1199	7.17	0.12		140.49
	1200	7.2	0.12		103.265
	1201	7.23	0.12		276.331
	1202	7.26	0.12		0
	1203	7.29	0.12		0
	1204	7.32	0.12		0
	1205	7.35	0.12		0
	1206	7.38	0.12		0
	1207	7.41	0.12		94.1756
	1208	7.44	0.12		0
	1209	7.47	0.12		0
	1210	7.5	0.12		0
	1211	7.53	0.12		106.646
	1212	7.56	0.12		151.942
	1213	7.59	0.12		0
	1214	7.62	0.12		0
	1215	7.65	0.12		114.897
	1216	7.68	0.12		0
	1217	7.71	0.12		0
	1218	7.74	0.12		0
	1219	7.77	0.12		0
	1220	7.8	0.12		0
	1221	7.83	0.12		0
	1222	7.86	0.12		0
	1223	7.89	0.12		0
	1224	7.92	0.12		0
	1225	7.95	0.12		0
	1226	7.98	0.12		0
	1227	8.01	0.12		0
	1228	8.04	0.12		0
	1229	8.07	0.12		0
	1230	8.1	0.12		0
	1231	8.13	0.12		0
	1232	8.16	0.12		0
	1233	8.19	0.12		0
	1234	8.22	0.12		0
	1235	8.25	0.12		0
	1236	8.28	0.12		0
	1237	8.31	0.12		0
	1238	8.34	0.12		0
	1239	8.37	0.12		0
	1240	8.4	0.12		0
	1241	8.43	0.12		0
	1242	8.46	0.12		0
	1243	8.49	0.12		0
	1244	8.52	0.12		0
	1245	8.55	0.12		0
	1246	8.58	0.12		0
	1247	8.61	0.12		0
	1248	8.64	0.12		0
	1249	8.67	0.12		0
	1250	8.7	0.12		0
	1251	8.73	0.12		0
	1252	8.76	0.12		0
	1253	8.79	0.12		0
	1254	8.82	0.12		0
	1255	8.85	0.12		0
	1256	8.88	0.12		0
	1257	8.91	0.12		0
	1258	8.94	0.12		0
	1259	8.97	0.12		0
	1260	9	0.12		0
	1261	9.03	0.12		0
	1262	9.06	0.12		0
	1263	9.09	0.12		0
	1264	9.12	0.12		0
	1265	9.15	0.12		0
	1266	9.18	0.12		0
	1267	9.21	0.12		0
	1268	9.24	0.12		0
	1269	9.27	0.12		0
	1270	9.3	0.12		0
	1271	9.33	0.12		0
	1272	9.36	0.12		0
	1273	9.39	0.12		0
	1274	9.42	0.12		0
	1275	9.45	0.12		0
	1276	9.48	0.12		0
	1277	9.51	0.12		0
	1278	9.54	0.12		0
	1279	9.57	0.12		0
	1280	9.6	0.12		0
	1281	0.03	0.15		0
	1282	0.06	0.15		0
	1283	0.09	0.15		0
	1284	0.12	0.15		0
	1285	0.15	0.15		0
	1286	0.18	0.15		0
	1287	0.21	0.15		0
	1288	0.24	0.15		0
	1289	0.27	0.15		0
	1290	0.3	0.15		0
	1291	0.33	0.15		0
	1292	0.36	0.15		0
	1293	0.39	0.15		0
	1294	0.42	0.15		0
	1295	0.45	0.15		0
	1296	0.48	0.15		0
	1297	0.51	0.15		0
	1298	0.54	0.15		0
	1299	0.57	0.15		0
	1300	0.6	0.15		0
	1301	0.63	0.15		0
	1302	0.66	0.15		0
	1303	0.69	0.15		0
	1304	0.72	0.15		0
	1305	0.75	0.15		0
	1306	0.78	0.15		121.245
	1307	0.81	0.15		0
	1308	0.84	0.15		0
	1309	0.87	0.15		0
	1310	0.9	0.15		0
	1311	0.93	0.15		0
	1312	0.96	0.15		0
	1313	0.99	0.15		0
	1314	1.02	0.15		0
	1315	1.05	0.15		0
	1316	1.08	0.15		0
	1317	1.11	0.15		0
	1318	1.14	0.15		0
	1319	1.17	0.15		0
	1320	1.2	0.15		0
	1321	1.23	0.15		0
	1322	1.26	0.15		0
	1323	1.29	0.15		0
	1324	1.32	0.15		0
	1325	1.35	0.15		0
	1326	1.38	0.15		0
	1327	1.41	0.15		0
	1328	1.44	0.15		0
	1329	1.47	0.15		0
	1330	1.5	0.15		0
	1331	1.53	0.15		0
	1332	1.56	0.15		0
	1333	1.59	0.15		0
	1334	1.62	0.15		0
	1335	1.65	0.15		0
	1336	1.68	0.15		0
	1337	1.71	0.15		0
	1338	1.74	0.15		0
	1339	1.77	0.15		0
	1340	1.8	0.15		0
	1341	1.83	0.15		0
	1342	1.86	0.15		0
	1343	1.89	0.15		0
	1344	1.92	0.15		0
	1345	1.95	0.15		0
	1346	1.98	0.15		0
	1347	2.01	0.15		0
	1348	2.04	0.15		0
	1349	2.07	0.15		0
	1350	2.1	0.15		0
	1351	2.13	0.15		0
	1352	2.16	0.15		0
	1353	2.19	0.15		0
	1354	2.22	0.15		0
	1355	2.25	0.15		0
	1356	2.28	0.15		0
	1357	2.31	0.15		0
	1358	2.34	0.15		0
	1359	2.37	0.15		0
	1360	2.4	0.15		0
	1361	2.43	0.15		0
	1362	2.46	0.15		101.053
	1363	2.49	0.15		0
	1364	2.52	0.15		0
	1365	2.55	0.15		0
	1366	2.58	0.15		0
	1367	2.61	0.15		0
	1368	2.64	0.15		0
	1369	2.67	0.15		0
	1370	2.7	0.15		0
	1371	2.73	0.15		0
	1372	2.76	0.15		0
	1373	2.79	0.15		0
	1374	2.82	0.15		0
	1375	2.85	0.15		0
	1376	2.88	0.15		0
	1377	2.91	0.15		0
	1378	2.94	0.15		0
	1379	2.97	0.15		0
	1380	3	0.15		0
	1381	3.03	0.15		0
	1382	3.06	0.15		0
	1383	3.09	0.15		0
	1384	3.12	0.15		0
	1385	3.15	0.15		0
	1386	3.18	0.15		0
	1387	3.21	0.15		0
	1388	3.24	0.15		0
	1389	3.27	0.15		0
	1390	3.3	0.15		0
	1391	3.33	0.15		0
	1392	3.36	0.15		0
	1393	3.39	0.15		0
	1394	3.42	0.15		0
	1395	3.45	0.15		0
	1396	3.48	0.15		0
	1397	3.51	0.15		0
	1398	3.54	0.15		0
	1399	3.57	0.15		0
	1400	3.6	0.15		0
	1401	3.63	0.15		0
	1402	3.66	0.15		0
	1403	3.69	0.15		0
	1404	3.72	0.15		0
	1405	3.75	0.15		0
	1406	3.78	0.15		0
	1407	3.81	0.15		0
	1408	3.84	0.15		0
	1409	3.87	0.15		0
	1410	3.9	0.15		0
	1411	3.93	0.15		0
	1412	3.96	0.15		0
	1413	3.99	0.15		0
	1414	4.02	0.15		0
	1415	4.05	0.15		0
	1416	4.08	0.15		0
	1417	4.11	0.15		0
	1418	4.14	0.15		0
	1419	4.17	0.15		0
	1420	4.2	0.15		0
	1421	4.23	0.15		0
	1422	4.26	0.15		0
	1423	4.29	0.15		0
	1424	4.32	0.15		0
	1425	4.35	0.15		0
	1426	4.38	0.15		0
	1427	4.41	0.15		0
	1428	4.44	0.15		0
	1429	4.47	0.15		0
	1430	4.5	0.15		0
	1431	4.53	0.15		0
	1432	4.56	0.15		0
	1433	4.59	0.15		0
	1434	4.62	0.15		0
	1435	4.65	0.15		0
	1436	4.68	0.15		0
	1437	4.71	0.15		0
	1438	4.74	0.15		0
	1439	4.77	0.15		0
	1440	4.8	0.15		0
	1441	4.83	0.15		0
	1442	4.86	0.15		0
	1443	4.89	0.15		0
	1444	4.92	0.15		0
	1445	4.95	0.15		0
	1446	4.98	0.15		0
	1447	5.01	0.15		0
	1448	5.04	0.15		0
	1449	5.07	0.15		0
	1450	5.1	0.15		0
	1451	5.13	0.15		0
	1452	5.16	0.15		0
	1453	5.19	0.15		0
	1454	5.22	0.15		0
	1455	5.25	0.15		0
	1456	5.28	0.15		0
	1457	5.31	0.15		0
	1458	5.34	0.15		0
	1459	5.37	0.15		0
	1460	5.4	0.15		0
	1461	5.43	0.15		0
	1462	5.46	0.15		0
	1463	5.49	0.15		0
	1464	5.52	0.15		0
	1465	5.55	0.15		0
	1466	5.58	0.15		0
	1467	5.61	0.15		0
	1468	5.64	0.15		0
	1469	5.67	0.15		0
	1470	5.7	0.15		0
	1471	5.73	0.15		0
	1472	5.76	0.15		0
	1473	5.79	0.15		0
	1474	5.82	0.15		0
	1475	5.85	0.15		0
	1476	5.88	0.15		0
	1477	5.91	0.15		0
	1478	5.94	0.15		116.622
	1479	5.97	0.15		0
	1480	6	0.15		0
	1481	6.03	0.15		0
	1482	6.06	0.15		0
	1483	6.09	0.15		185.586
	1484	6.12	0.15		98.9573
	1485	6.15	0.15		107.442
	1486	6.18	0.15		0
	1487	6.21	0.15		0
	1488	6.24	0.15		0
	1489	6.27	0.15		168.806
	1490	6.3	0.15		123.847
	1491	6.33	0.15		143.098
	1492	6.36	0.15		135.845
	1493	6.39	0.15		0
	1494	6.42	0.15		0
	1495	6.45	0.15		174.292
	1496	6.48	0.15		0
	1497	6.51	0.15		0
	1498	6.54	0.15		0
	1499	6.57	0.15		89.1966
	1500	6.6	0.15		119.363
	1501	6.63	0.15		120.132
	1502	6.66	0.15		217.64
	1503	6.69	0.15		154.764
	1504	6.72	0.15		119.306
	1505	6.75	0.15		86.1491
	1506	6.78	0.15		0
	1507	6.81	0.15		96.7392
	1508	6.84	0.15		0
	1509	6.87	0.15		247.311
	1510	6.9	0.15		0
	1511	6.93	0.15		136.202
	1512	6.96	0.15		88.0561
	1513	6.99	0.15		117.197
	1514	7.02	0.15		99.7828
	1515	7.05	0.15		211.899
	1516	7.08	0.15		193.925
	1517	7.11	0.15		115.851
	1518	7.14	0.15		176.534
	1519	7.17	0.15		213.647
	1520	7.2	0.15		0
	1521	7.23	0.15		135.716
	1522	7.26	0.15		0
	1523	7.29	0.15		110.266
	1524	7.32	0.15		137.417
	1525	7.35	0.15		0
	1526	7.38	0.15		0
	1527	7.41	0.15		0
	1528	7.44	0.15		0
	1529	7.47	0.15		0
	1530	7.5	0.15		0
	1531	7.53	0.15		0
	1532	7.56	0.15		0
	1533	7.59	0.15		0
	1534	7.62	0.15		0
	1535	7.65	0.15		0
	1536	7.68	0.15		0
	1537	7.71	0.15		0
	1538	7.74	0.15		0
	1539	7.77	0.15		0
	1540	7.8	0.15		0
	1541	7.83	0.15		132.529
	1542	7.86	0.15		0
	1543	7.89	0.15		0
	1544	7.92	0.15		0
	1545	7.95	0.15		104.813
	1546	7.98	0.15		0
	1547	8.01	0.15		0
	1548	8.04	0.15		0
	1549	8.07	0.15		0
	1550	8.1	0.15		0
	1551	8.13	0.15		0
	1552	8.16	0.15		0
	1553	8.19	0.15		0
	1554	8.22	0.15		0
	1555	8.25	0.15		0
	1556	8.28	0.15		0
	1557	8.31	0.15		87.3243
	1558	8.34	0.15		0
	1559	8.37	0.15		0
	1560	8.4	0.15		0
	1561	8.43	0.15		0
	1562	8.46	0.15		0
	1563	8.49	0.15		0
	1564	8.52	0.15		0
	1565	8.55	0.15		0
	1566	8.58	0.15		0
	1567	8.61	0.15		0
	1568	8.64	0.15		0
	1569	8.67	0.15		0
	1570	8.7	0.15		0
	1571	8.73	0.15		0
	1572	8.76	0.15		0
	1573	8.79	0.15		0
	1574	8.82	0.15		0
	1575	8.85	0.15		0
	1576	8.88	0.15		0
	1577	8.91	0.15		0
	1578	8.94	0.15		0
	1579	8.97	0.15		0
	1580	9	0.15		0
	1581	9.03	0.15		0
	1582	9.06	0.15		0
	1583	9.09	0.15		0
	1584	9.12	0.15		0
	1585	9.15	0.15		0
	1586	9.18	0.15		0
	1587	9.21	0.15		0
	1588	9.24	0.15		0
	1589	9.27	0.15		0
	1590	9.3	0.15		90.3055
	1591	9.33	0.15		0
	1592	9.36	0.15		0
	1593	9.39	0.15		0
	1594	9.42	0.15		0
	1595	9.45	0.15		0
	1596	9.48	0.15		0
	1597	9.51	0.15		0
	1598	9.54	0.15		0
	1599	9.57	0.15		0
	1600	9.6	0.15		0
	1601	0.03	0.18		0
	1602	0.06	0.18		0
	1603	0.09	0.18		0
	1604	0.12	0.18		0
	1605	0.15	0.18		0
	1606	0.18	0.18		0
	1607	0.21	0.18		0
	1608	0.24	0.18		0
	1609	0.27	0.18		0
	1610	0.3	0.18		0
	1611	0.33	0.18		0
	1612	0.36	0.18		0
	1613	0.39	0.18		0
	1614	0.42	0.18		0
	1615	0.45	0.18		0
	1616	0.48	0.18		0
	1617	0.51	0.18		0
	1618	0.54	0.18		0
	1619	0.57	0.18		0
	1620	0.6	0.18		0
	1621	0.63	0.18		0
	1622	0.66	0.18		0
	1623	0.69	0.18		0
	1624	0.72	0.18		0
	1625	0.75	0.18		0
	1626	0.78	0.18		0
	1627	0.81	0.18		0
	1628	0.84	0.18		0
	1629	0.87	0.18		0
	1630	0.9	0.18		0
	1631	0.93	0.18		0
	1632	0.96	0.18		0
	1633	0.99	0.18		0
	1634	1.02	0.18		0
	1635	1.05	0.18		0
	1636	1.08	0.18		0
	1637	1.11	0.18		0
	1638	1.14	0.18		0
	1639	1.17	0.18		0
	1640	1.2	0.18		0
	1641	1.23	0.18		0
	1642	1.26	0.18		0
	1643	1.29	0.18		0
	1644	1.32	0.18		0
	1645	1.35	0.18		0
	1646	1.38	0.18		0
	1647	1.41	0.18		0
	1648	1.44	0.18		0
	1649	1.47	0.18		0
	1650	1.5	0.18		0
	1651	1.53	0.18		0
	1652	1.56	0.18		0
	1653	1.59	0.18		0
	1654	1.62	0.18		0
	1655	1.65	0.18		0
	1656	1.68	0.18		0
	1657	1.71	0.18		0
	1658	1.74	0.18		0
	1659	1.77	0.18		0
	1660	1.8	0.18		0
	1661	1.83	0.18		0
	1662	1.86	0.18		0
	1663	1.89	0.18		0
	1664	1.92	0.18		0
	1665	1.95	0.18		0
	1666	1.98	0.18		0
	1667	2.01	0.18		0
	1668	2.04	0.18		0
	1669	2.07	0.18		0
	1670	2.1	0.18		0
	1671	2.13	0.18		0
	1672	2.16	0.18		0
	1673	2.19	0.18		0
	1674	2.22	0.18		0
	1675	2.25	0.18		0
	1676	2.28	0.18		0
	1677	2.31	0.18		0
	1678	2.34	0.18		0
	1679	2.37	0.18		0
	1680	2.4	0.18		0
	1681	2.43	0.18		0
	1682	2.46	0.18		0
	1683	2.49	0.18		0
	1684	2.52	0.18		0
	1685	2.55	0.18		0
	1686	2.58	0.18		0
	1687	2.61	0.18		0
	1688	2.64	0.18		0
	1689	2.67	0.18		0
	1690	2.7	0.18		0
	1691	2.73	0.18		0
	1692	2.76	0.18		0
	1693	2.79	0.18		0
	1694	2.82	0.18		0
	1695	2.85	0.18		0
	1696	2.88	0.18		0
	1697	2.91	0.18		0
	1698	2.94	0.18		0
	1699	2.97	0.18		0
	1700	3	0.18		0
	1701	3.03	0.18		0
	1702	3.06	0.18		0
	1703	3.09	0.18		0
	1704	3.12	0.18		0
	1705	3.15	0.18		0
	1706	3.18	0.18		0
	1707	3.21	0.18		0
	1708	3.24	0.18		0
	1709	3.27	0.18		0
	1710	3.3	0.18		0
	1711	3.33	0.18		0
	1712	3.36	0.18		0
	1713	3.39	0.18		0
	1714	3.42	0.18		0
	1715	3.45	0.18		0
	1716	3.48	0.18		0
	1717	3.51	0.18		0
	1718	3.54	0.18		0
	1719	3.57	0.18		0
	1720	3.6	0.18		0
	1721	3.63	0.18		0
	1722	3.66	0.18		0
	1723	3.69	0.18		0
	1724	3.72	0.18		0
	1725	3.75	0.18		0
	1726	3.78	0.18		0
	1727	3.81	0.18		0
	1728	3.84	0.18		0
	1729	3.87	0.18		0
	1730	3.9	0.18		0
	1731	3.93	0.18		0
	1732	3.96	0.18		0
	1733	3.99	0.18		0
	1734	4.02	0.18		0
	1735	4.05	0.18		0
	1736	4.08	0.18		0
	1737	4.11	0.18		0
	1738	4.14	0.18		0
	1739	4.17	0.18		0
	1740	4.2	0.18		0
	1741	4.23	0.18		0
	1742	4.26	0.18		0
	1743	4.29	0.18		0
	1744	4.32	0.18		0
	1745	4.35	0.18		0
	1746	4.38	0.18		0
	1747	4.41	0.18		0
	1748	4.44	0.18		0
	1749	4.47	0.18		0
	1750	4.5	0.18		0
	1751	4.53	0.18		0
	1752	4.56	0.18		0
	1753	4.59	0.18		0
	1754	4.62	0.18		0
	1755	4.65	0.18		0
	1756	4.68	0.18		0
	1757	4.71	0.18		0
	1758	4.74	0.18		0
	1759	4.77	0.18		0
	1760	4.8	0.18		0
	1761	4.83	0.18		0
	1762	4.86	0.18		0
	1763	4.89	0.18		0
	1764	4.92	0.18		0
	1765	4.95	0.18		0
	1766	4.98	0.18		0
	1767	5.01	0.18		0
	1768	5.04	0.18		0
	1769	5.07	0.18		0
	1770	5.1	0.18		0
	1771	5.13	0.18		0
	1772	5.16	0.18		0
	1773	5.19	0.18		0
	1774	5.22	0.18		0
	1775	5.25	0.18		0
	1776	5.28	0.18		0
	1777	5.31	0.18		0
	1778	5.34	0.18		0
	1779	5.37	0.18		0
	1780	5.4	0.18		0
	1781	5.43	0.18		0
	1782	5.46	0.18		0
	1783	5.49	0.18		0
	1784	5.52	0.18		0
	1785	5.55	0.18		0
	1786	5.58	0.18		0
	1787	5.61	0.18		0
	1788	5.64	0.18		114.51
	1789	5.67	0.18		0
	1790	5.7	0.18		0
	1791	5.73	0.18		0
	1792	5.76	0.18		0
	1793	5.79	0.18		0
	1794	5.82	0.18		0
	1795	5.85	0.18		0
	1796	5.88	0.18		0
	1797	5.91	0.18		0
	1798	5.94	0.18		0
	1799	5.97	0.18		0
	1800	6	0.18		0
	1801	6.03	0.18		0
	1802	6.06	0.18		0
	1803	6.09	0.18		115.724
	1804	6.12	0.18		119.42
	1805	6.15	0.18		158.479
	1806	6.18	0.18		104.962
	1807	6.21	0.18		0
	1808	6.24	0.18		123.323
	1809	6.27	0.18		117.286
	1810	6.3	0.18		0
	1811	6.33	0.18		0
	1812	6.36	0.18		0
	1813	6.39	0.18		105.384
	1814	6.42	0.18		222.121
	1815	6.45	0.18		0
	1816	6.48	0.18		107.93
	1817	6.51	0.18		0
	1818	6.54	0.18		0
	1819	6.57	0.18		0
	1820	6.6	0.18		140.38
	1821	6.63	0.18		232.266
	1822	6.66	0.18		0
	1823	6.69	0.18		158.467
	1824	6.72	0.18		145.5
	1825	6.75	0.18		98.3232
	1826	6.78	0.18		180.838
	1827	6.81	0.18		0
	1828	6.84	0.18		124.636
	1829	6.87	0.18		182.637
	1830	6.9	0.18		0
	1831	6.93	0.18		78.6413
	1832	6.96	0.18		0
	1833	6.99	0.18		0
	1834	7.02	0.18		0
	1835	7.05	0.18		0
	1836	7.08	0.18		162.861
	1837	7.11	0.18		171.311
	1838	7.14	0.18		242.08
	1839	7.17	0.18		0
	1840	7.2	0.18		0
	1841	7.23	0.18		163.999
	1842	7.26	0.18		0
	1843	7.29	0.18		0
	1844	7.32	0.18		0
	1845	7.35	0.18		0
	1846	7.38	0.18		0
	1847	7.41	0.18		0
	1848	7.44	0.18		0
	1849	7.47	0.18		0
	1850	7.5	0.18		0
	1851	7.53	0.18		0
	1852	7.56	0.18		0
	1853	7.59	0.18		0
	1854	7.62	0.18		0
	1855	7.65	0.18		0
	1856	7.68	0.18		0
	1857	7.71	0.18		87.2868
	1858	7.74	0.18		104.214
	1859	7.77	0.18		0
	1860	7.8	0.18		0
	1861	7.83	0.18		0
	1862	7.86	0.18		0
	1863	7.89	0.18		0
	1864	7.92	0.18		0
	1865	7.95	0.18		0
	1866	7.98	0.18		0
	1867	8.01	0.18		0
	1868	8.04	0.18		0
	1869	8.07	0.18		0
	1870	8.1	0.18		0
	1871	8.13	0.18		0
	1872	8.16	0.18		0
	1873	8.19	0.18		0
	1874	8.22	0.18		0
	1875	8.25	0.18		0
	1876	8.28	0.18		0
	1877	8.31	0.18		0
	1878	8.34	0.18		0
	1879	8.37	0.18		0
	1880	8.4	0.18		0
	1881	8.43	0.18		0
	1882	8.46	0.18		0
	1883	8.49	0.18		0
	1884	8.52	0.18		0
	1885	8.55	0.18		0
	1886	8.58	0.18		0
	1887	8.61	0.18		0
	1888	8.64	0.18		0
	1889	8.67	0.18		0
	1890	8.7	0.18		0
	1891	8.73	0.18		0
	1892	8.76	0.18		0
	1893	8.79	0.18		0
	1894	8.82	0.18		0
	1895	8.85	0.18		0
	1896	8.88	0.18		0
	1897	8.91	0.18		0
	1898	8.94	0.18		0
	1899	8.97	0.18		0
	1900	9	0.18		0
	1901	9.03	0.18		0
	1902	9.06	0.18		0
	1903	9.09	0.18		0
	1904	9.12	0.18		0
	1905	9.15	0.18		0
	1906	9.18	0.18		0
	1907	9.21	0.18		0
	1908	9.24	0.18		0
	1909	9.27	0.18		0
	1910	9.3	0.18		0
	1911	9.33	0.18		0
	1912	9.36	0.18		0
	1913	9.39	0.18		0
	1914	9.42	0.18		0
	1915	9.45	0.18		0
	1916	9.48	0.18		0
	1917	9.51	0.18		0
	1918	9.54	0.18		0
	1919	9.57	0.18		0
	1920	9.6	0.18		0
	1921	0.03	0.21		0
	1922	0.06	0.21		0
	1923	0.09	0.21		0
	1924	0.12	0.21		0
	1925	0.15	0.21		0
	1926	0.18	0.21		0
	1927	0.21	0.21		0
	1928	0.24	0.21		0
	1929	0.27	0.21		0
	1930	0.3	0.21		0
	1931	0.33	0.21		0
	1932	0.36	0.21		0
	1933	0.39	0.21		0
	1934	0.42	0.21		0
	1935	0.45	0.21		0
	1936	0.48	0.21		0
	1937	0.51	0.21		0
	1938	0.54	0.21		0
	1939	0.57	0.21		0
	1940	0.6	0.21		0
	1941	0.63	0.21		0
	1942	0.66	0.21		0
	1943	0.69	0.21		0
	1944	0.72	0.21		0
	1945	0.75	0.21		0
	1946	0.78	0.21		0
	1947	0.81	0.21		0
	1948	0.84	0.21		0
	1949	0.87	0.21		0
	1950	0.9	0.21		0
	1951	0.93	0.21		0
	1952	0.96	0.21		0
	1953	0.99	0.21		0
	1954	1.02	0.21		0
	1955	1.05	0.21		0
	1956	1.08	0.21		0
	1957	1.11	0.21		0
	1958	1.14	0.21		0
	1959	1.17	0.21		0
	1960	1.2	0.21		0
	1961	1.23	0.21		0
	1962	1.26	0.21		0
	1963	1.29	0.21		0
	1964	1.32	0.21		0
	1965	1.35	0.21		0
	1966	1.38	0.21		0
	1967	1.41	0.21		0
	1968	1.44	0.21		0
	1969	1.47	0.21		0
	1970	1.5	0.21		0
	1971	1.53	0.21		0
	1972	1.56	0.21		0
	1973	1.59	0.21		0
	1974	1.62	0.21		0
	1975	1.65	0.21		0
	1976	1.68	0.21		0
	1977	1.71	0.21		0
	1978	1.74	0.21		0
	1979	1.77	0.21		0
	1980	1.8	0.21		0
	1981	1.83	0.21		0
	1982	1.86	0.21		0
	1983	1.89	0.21		0
	1984	1.92	0.21		0
	1985	1.95	0.21		0
	1986	1.98	0.21		0
	1987	2.01	0.21		0
	1988	2.04	0.21		0
	1989	2.07	0.21		0
	1990	2.1	0.21		0
	1991	2.13	0.21		0
	1992	2.16	0.21		0
	1993	2.19	0.21		0
	1994	2.22	0.21		0
	1995	2.25	0.21		0
	1996	2.28	0.21		0
[truncated: 54,004 more rows]

## Sheet: 7h
	Figure 7h
				m/z	432.084
				window	0.000864167
	Scan	X	Y		Abundance
	1	0.03	0.03		0
	2	0.06	0.03		0
	3	0.09	0.03		0
	4	0.12	0.03		0
	5	0.15	0.03		0
	6	0.18	0.03		0
	7	0.21	0.03		0
	8	0.24	0.03		0
	9	0.27	0.03		0
	10	0.3	0.03		0
	11	0.33	0.03		0
	12	0.36	0.03		0
	13	0.39	0.03		0
	14	0.42	0.03		0
	15	0.45	0.03		0
	16	0.48	0.03		0
	17	0.51	0.03		0
	18	0.54	0.03		0
	19	0.57	0.03		0
	20	0.6	0.03		0
	21	0.63	0.03		0
	22	0.66	0.03		0
	23	0.69	0.03		0
	24	0.72	0.03		0
	25	0.75	0.03		0
	26	0.78	0.03		0
	27	0.81	0.03		0
	28	0.84	0.03		0
	29	0.87	0.03		0
	30	0.9	0.03		0
	31	0.93	0.03		0
	32	0.96	0.03		0
	33	0.99	0.03		0
	34	1.02	0.03		0
	35	1.05	0.03		0
	36	1.08	0.03		0
	37	1.11	0.03		0
	38	1.14	0.03		0
	39	1.17	0.03		0
	40	1.2	0.03		0
	41	1.23	0.03		0
	42	1.26	0.03		0
	43	1.29	0.03		0
	44	1.32	0.03		626.894
	45	1.35	0.03		0
	46	1.38	0.03		640.006
	47	1.41	0.03		601.479
	48	1.44	0.03		0
	49	1.47	0.03		0
	50	1.5	0.03		0
	51	1.53	0.03		666.407
	52	1.56	0.03		0
	53	1.59	0.03		0
	54	1.62	0.03		0
	55	1.65	0.03		0
	56	1.68	0.03		0
	57	1.71	0.03		0
	58	1.74	0.03		0
	59	1.77	0.03		0
	60	1.8	0.03		0
	61	1.83	0.03		0
	62	1.86	0.03		0
	63	1.89	0.03		0
	64	1.92	0.03		0
	65	1.95	0.03		0
	66	1.98	0.03		0
	67	2.01	0.03		0
	68	2.04	0.03		0
	69	2.07	0.03		0
	70	2.1	0.03		0
	71	2.13	0.03		0
	72	2.16	0.03		610.702
	73	2.19	0.03		0
	74	2.22	0.03		0
	75	2.25	0.03		0
	76	2.28	0.03		0
	77	2.31	0.03		0
	78	2.34	0.03		0
	79	2.37	0.03		0
	80	2.4	0.03		0
	81	2.43	0.03		0
	82	2.46	0.03		0
	83	2.49	0.03		0
	84	2.52	0.03		0
	85	2.55	0.03		0
	86	2.58	0.03		0
	87	2.61	0.03		590.713
	88	2.64	0.03		0
	89	2.67	0.03		0
	90	2.7	0.03		0
	91	2.73	0.03		0
	92	2.76	0.03		0
	93	2.79	0.03		0
	94	2.82	0.03		0
	95	2.85	0.03		0
	96	2.88	0.03		0
	97	2.91	0.03		0
	98	2.94	0.03		0
	99	2.97	0.03		601.581
	100	3	0.03		0
	101	3.03	0.03		0
	102	3.06	0.03		0
	103	3.09	0.03		0
	104	3.12	0.03		0
	105	3.15	0.03		0
	106	3.18	0.03		0
	107	3.21	0.03		0
	108	3.24	0.03		0
	109	3.27	0.03		0
	110	3.3	0.03		559.459
	111	3.33	0.03		0
	112	3.36	0.03		0
	113	3.39	0.03		0
	114	3.42	0.03		0
	115	3.45	0.03		0
	116	3.48	0.03		586.085
	117	3.51	0.03		0
	118	3.54	0.03		0
	119	3.57	0.03		0
	120	3.6	0.03		0
	121	3.63	0.03		0
	122	3.66	0.03		0
	123	3.69	0.03		0
	124	3.72	0.03		0
	125	3.75	0.03		782.923
	126	3.78	0.03		0
	127	3.81	0.03		0
	128	3.84	0.03		0
	129	3.87	0.03		0
	130	3.9	0.03		0
	131	3.93	0.03		612.538
	132	3.96	0.03		0
	133	3.99	0.03		0
	134	4.02	0.03		0
	135	4.05	0.03		0
	136	4.08	0.03		0
	137	4.11	0.03		0
	138	4.14	0.03		0
	139	4.17	0.03		0
	140	4.2	0.03		0
	141	4.23	0.03		0
	142	4.26	0.03		0
	143	4.29	0.03		0
	144	4.32	0.03		0
	145	4.35	0.03		0
	146	4.38	0.03		0
	147	4.41	0.03		0
	148	4.44	0.03		0
	149	4.47	0.03		0
	150	4.5	0.03		0
	151	4.53	0.03		0
	152	4.56	0.03		0
	153	4.59	0.03		0
	154	4.62	0.03		0
	155	4.65	0.03		0
	156	4.68	0.03		0
	157	4.71	0.03		0
	158	4.74	0.03		0
	159	4.77	0.03		0
	160	4.8	0.03		0
	161	4.83	0.03		0
	162	4.86	0.03		0
	163	4.89	0.03		0
	164	4.92	0.03		0
	165	4.95	0.03		0
	166	4.98	0.03		0
	167	5.01	0.03		0
	168	5.04	0.03		0
	169	5.07	0.03		0
	170	5.1	0.03		0
	171	5.13	0.03		0
	172	5.16	0.03		0
	173	5.19	0.03		0
	174	5.22	0.03		0
	175	5.25	0.03		0
	176	0.03	0.06		0
	177	0.06	0.06		0
	178	0.09	0.06		0
	179	0.12	0.06		0
	180	0.15	0.06		0
	181	0.18	0.06		0
	182	0.21	0.06		0
	183	0.24	0.06		0
	184	0.27	0.06		0
	185	0.3	0.06		0
	186	0.33	0.06		0
	187	0.36	0.06		0
	188	0.39	0.06		0
	189	0.42	0.06		0
	190	0.45	0.06		0
	191	0.48	0.06		0
	192	0.51	0.06		0
	193	0.54	0.06		0
	194	0.57	0.06		0
	195	0.6	0.06		0
	196	0.63	0.06		0
	197	0.66	0.06		0
	198	0.69	0.06		0
	199	0.72	0.06		0
	200	0.75	0.06		0
	201	0.78	0.06		0
	202	0.81	0.06		0
	203	0.84	0.06		0
	204	0.87	0.06		0
	205	0.9	0.06		0
	206	0.93	0.06		0
	207	0.96	0.06		0
	208	0.99	0.06		0
	209	1.02	0.06		0
	210	1.05	0.06		506.905
	211	1.08	0.06		0
	212	1.11	0.06		0
	213	1.14	0.06		0
	214	1.17	0.06		0
	215	1.2	0.06		0
	216	1.23	0.06		0
	217	1.26	0.06		0
	218	1.29	0.06		0
	219	1.32	0.06		552.521
	220	1.35	0.06		0
	221	1.38	0.06		0
	222	1.41	0.06		0
	223	1.44	0.06		0
	224	1.47	0.06		0
	225	1.5	0.06		551.151
	226	1.53	0.06		0
	227	1.56	0.06		568.497
	228	1.59	0.06		0
	229	1.62	0.06		0
	230	1.65	0.06		0
	231	1.68	0.06		0
	232	1.71	0.06		0
	233	1.74	0.06		0
	234	1.77	0.06		0
	235	1.8	0.06		535.886
	236	1.83	0.06		0
	237	1.86	0.06		0
	238	1.89	0.06		0
	239	1.92	0.06		0
	240	1.95	0.06		0
	241	1.98	0.06		0
	242	2.01	0.06		0
	243	2.04	0.06		0
	244	2.07	0.06		0
	245	2.1	0.06		0
	246	2.13	0.06		0
	247	2.16	0.06		0
	248	2.19	0.06		0
	249	2.22	0.06		0
	250	2.25	0.06		0
	251	2.28	0.06		0
	252	2.31	0.06		0
	253	2.34	0.06		0
	254	2.37	0.06		0
	255	2.4	0.06		441.972
	256	2.43	0.06		359.003
	257	2.46	0.06		0
	258	2.49	0.06		0
	259	2.52	0.06		0
	260	2.55	0.06		0
	261	2.58	0.06		0
	262	2.61	0.06		674.659
	263	2.64	0.06		0
	264	2.67	0.06		0
	265	2.7	0.06		0
	266	2.73	0.06		0
	267	2.76	0.06		0
	268	2.79	0.06		0
	269	2.82	0.06		0
	270	2.85	0.06		0
	271	2.88	0.06		0
	272	2.91	0.06		553.099
	273	2.94	0.06		0
	274	2.97	0.06		0
	275	3	0.06		0
	276	3.03	0.06		0
	277	3.06	0.06		0
	278	3.09	0.06		0
	279	3.12	0.06		0
	280	3.15	0.06		0
	281	3.18	0.06		574.855
	282	3.21	0.06		583.235
	283	3.24	0.06		0
	284	3.27	0.06		0
	285	3.3	0.06		0
	286	3.33	0.06		0
	287	3.36	0.06		612.938
	288	3.39	0.06		0
	289	3.42	0.06		0
	290	3.45	0.06		0
	291	3.48	0.06		655.201
	292	3.51	0.06		0
	293	3.54	0.06		0
	294	3.57	0.06		0
	295	3.6	0.06		0
	296	3.63	0.06		0
	297	3.66	0.06		0
	298	3.69	0.06		555.432
	299	3.72	0.06		0
	300	3.75	0.06		0
	301	3.78	0.06		0
	302	3.81	0.06		0
	303	3.84	0.06		0
	304	3.87	0.06		0
	305	3.9	0.06		0
	306	3.93	0.06		0
	307	3.96	0.06		0
	308	3.99	0.06		0
	309	4.02	0.06		0
	310	4.05	0.06		0
	311	4.08	0.06		0
	312	4.11	0.06		0
	313	4.14	0.06		0
	314	4.17	0.06		0
	315	4.2	0.06		0
	316	4.23	0.06		0
	317	4.26	0.06		0
	318	4.29	0.06		0
	319	4.32	0.06		0
	320	4.35	0.06		0
	321	4.38	0.06		0
	322	4.41	0.06		0
	323	4.44	0.06		0
	324	4.47	0.06		0
	325	4.5	0.06		0
	326	4.53	0.06		0
	327	4.56	0.06		0
	328	4.59	0.06		0
	329	4.62	0.06		0
	330	4.65	0.06		0
	331	4.68	0.06		0
	332	4.71	0.06		0
	333	4.74	0.06		0
	334	4.77	0.06		0
	335	4.8	0.06		0
	336	4.83	0.06		0
	337	4.86	0.06		0
	338	4.89	0.06		0
	339	4.92	0.06		0
	340	4.95	0.06		0
	341	4.98	0.06		0
	342	5.01	0.06		0
	343	5.04	0.06		0
	344	5.07	0.06		0
	345	5.1	0.06		0
	346	5.13	0.06		0
	347	5.16	0.06		0
	348	5.19	0.06		0
	349	5.22	0.06		0
	350	5.25	0.06		0
	351	0.03	0.09		0
	352	0.06	0.09		0
	353	0.09	0.09		0
	354	0.12	0.09		0
	355	0.15	0.09		0
	356	0.18	0.09		0
	357	0.21	0.09		0
	358	0.24	0.09		0
	359	0.27	0.09		0
	360	0.3	0.09		0
	361	0.33	0.09		0
	362	0.36	0.09		0
	363	0.39	0.09		0
	364	0.42	0.09		0
	365	0.45	0.09		0
	366	0.48	0.09		0
	367	0.51	0.09		0
	368	0.54	0.09		0
	369	0.57	0.09		0
	370	0.6	0.09		0
	371	0.63	0.09		0
	372	0.66	0.09		583.064
	373	0.69	0.09		0
	374	0.72	0.09		0
	375	0.75	0.09		631.334
	376	0.78	0.09		0
	377	0.81	0.09		0
	378	0.84	0.09		0
	379	0.87	0.09		0
	380	0.9	0.09		0
	381	0.93	0.09		0
	382	0.96	0.09		0
	383	0.99	0.09		627.245
	384	1.02	0.09		0
	385	1.05	0.09		0
	386	1.08	0.09		0
	387	1.11	0.09		0
	388	1.14	0.09		0
	389	1.17	0.09		0
	390	1.2	0.09		541.755
	391	1.23	0.09		0
	392	1.26	0.09		0
	393	1.29	0.09		0
	394	1.32	0.09		0
	395	1.35	0.09		0
	396	1.38	0.09		719.417
	397	1.41	0.09		0
	398	1.44	0.09		690.473
	399	1.47	0.09		0
	400	1.5	0.09		0
	401	1.53	0.09		0
	402	1.56	0.09		0
	403	1.59	0.09		0
	404	1.62	0.09		0
	405	1.65	0.09		584.559
	406	1.68	0.09		0
	407	1.71	0.09		0
	408	1.74	0.09		0
	409	1.77	0.09		644.738
	410	1.8	0.09		0
	411	1.83	0.09		0
	412	1.86	0.09		704.51
	413	1.89	0.09		0
	414	1.92	0.09		0
	415	1.95	0.09		601.576
	416	1.98	0.09		0
	417	2.01	0.09		0
	418	2.04	0.09		0
	419	2.07	0.09		0
	420	2.1	0.09		0
	421	2.13	0.09		0
	422	2.16	0.09		0
	423	2.19	0.09		0
	424	2.22	0.09		0
	425	2.25	0.09		0
	426	2.28	0.09		0
	427	2.31	0.09		0
	428	2.34	0.09		0
	429	2.37	0.09		0
	430	2.4	0.09		0
	431	2.43	0.09		0
	432	2.46	0.09		0
	433	2.49	0.09		0
	434	2.52	0.09		599.73
	435	2.55	0.09		0
	436	2.58	0.09		0
	437	2.61	0.09		607.236
	438	2.64	0.09		0
	439	2.67	0.09		0
	440	2.7	0.09		624.942
	441	2.73	0.09		0
	442	2.76	0.09		0
	443	2.79	0.09		0
	444	2.82	0.09		551.508
	445	2.85	0.09		0
	446	2.88	0.09		0
	447	2.91	0.09		632.378
	448	2.94	0.09		0
	449	2.97	0.09		0
	450	3	0.09		0
	451	3.03	0.09		680.269
	452	3.06	0.09		0
	453	3.09	0.09		0
	454	3.12	0.09		0
	455	3.15	0.09		606.319
	456	3.18	0.09		0
	457	3.21	0.09		0
	458	3.24	0.09		0
	459	3.27	0.09		0
	460	3.3	0.09		558.032
	461	3.33	0.09		0
	462	3.36	0.09		0
	463	3.39	0.09		559.75
	464	3.42	0.09		0
	465	3.45	0.09		0
	466	3.48	0.09		0
	467	3.51	0.09		604.087
	468	3.54	0.09		626.785
	469	3.57	0.09		0
	470	3.6	0.09		0
	471	3.63	0.09		0
	472	3.66	0.09		0
	473	3.69	0.09		0
	474	3.72	0.09		0
	475	3.75	0.09		671.015
	476	3.78	0.09		0
	477	3.81	0.09		0
	478	3.84	0.09		0
	479	3.87	0.09		0
	480	3.9	0.09		458.214
	481	3.93	0.09		0
	482	3.96	0.09		0
	483	3.99	0.09		0
	484	4.02	0.09		0
	485	4.05	0.09		0
	486	4.08	0.09		0
	487	4.11	0.09		0
	488	4.14	0.09		0
	489	4.17	0.09		0
	490	4.2	0.09		0
	491	4.23	0.09		0
	492	4.26	0.09		0
	493	4.29	0.09		0
	494	4.32	0.09		0
	495	4.35	0.09		0
	496	4.38	0.09		0
	497	4.41	0.09		0
	498	4.44	0.09		0
	499	4.47	0.09		0
	500	4.5	0.09		0
	501	4.53	0.09		0
	502	4.56	0.09		0
	503	4.59	0.09		0
	504	4.62	0.09		0
	505	4.65	0.09		0
	506	4.68	0.09		0
	507	4.71	0.09		0
	508	4.74	0.09		0
	509	4.77	0.09		0
	510	4.8	0.09		0
	511	4.83	0.09		0
	512	4.86	0.09		0
	513	4.89	0.09		0
	514	4.92	0.09		0
	515	4.95	0.09		0
	516	4.98	0.09		0
	517	5.01	0.09		0
	518	5.04	0.09		0
	519	5.07	0.09		0
	520	5.1	0.09		0
	521	5.13	0.09		0
	522	5.16	0.09		0
	523	5.19	0.09		0
	524	5.22	0.09		0
	525	5.25	0.09		0
	526	0.03	0.12		0
	527	0.06	0.12		0
	528	0.09	0.12		0
	529	0.12	0.12		0
	530	0.15	0.12		0
	531	0.18	0.12		0
	532	0.21	0.12		0
	533	0.24	0.12		0
	534	0.27	0.12		0
	535	0.3	0.12		0
	536	0.33	0.12		0
	537	0.36	0.12		0
	538	0.39	0.12		0
	539	0.42	0.12		0
	540	0.45	0.12		0
	541	0.48	0.12		0
	542	0.51	0.12		0
	543	0.54	0.12		0
	544	0.57	0.12		0
	545	0.6	0.12		0
	546	0.63	0.12		0
	547	0.66	0.12		0
	548	0.69	0.12		0
	549	0.72	0.12		0
	550	0.75	0.12		0
	551	0.78	0.12		0
	552	0.81	0.12		0
	553	0.84	0.12		0
	554	0.87	0.12		0
	555	0.9	0.12		0
	556	0.93	0.12		680.988
	557	0.96	0.12		624.841
	558	0.99	0.12		645.913
	559	1.02	0.12		0
	560	1.05	0.12		0
	561	1.08	0.12		0
	562	1.11	0.12		0
	563	1.14	0.12		0
	564	1.17	0.12		0
	565	1.2	0.12		0
	566	1.23	0.12		0
	567	1.26	0.12		0
	568	1.29	0.12		0
	569	1.32	0.12		329.534
	570	1.35	0.12		0
	571	1.38	0.12		0
	572	1.41	0.12		0
	573	1.44	0.12		0
	574	1.47	0.12		636.938
	575	1.5	0.12		0
	576	1.53	0.12		0
	577	1.56	0.12		0
	578	1.59	0.12		0
	579	1.62	0.12		0
	580	1.65	0.12		0
	581	1.68	0.12		0
	582	1.71	0.12		0
	583	1.74	0.12		0
	584	1.77	0.12		0
	585	1.8	0.12		592.216
	586	1.83	0.12		0
	587	1.86	0.12		0
	588	1.89	0.12		0
	589	1.92	0.12		0
	590	1.95	0.12		0
	591	1.98	0.12		0
	592	2.01	0.12		0
	593	2.04	0.12		0
	594	2.07	0.12		0
	595	2.1	0.12		0
	596	2.13	0.12		0
	597	2.16	0.12		0
	598	2.19	0.12		0
	599	2.22	0.12		0
	600	2.25	0.12		0
	601	2.28	0.12		0
	602	2.31	0.12		0
	603	2.34	0.12		0
	604	2.37	0.12		0
	605	2.4	0.12		0
	606	2.43	0.12		575.233
	607	2.46	0.12		0
	608	2.49	0.12		0
	609	2.52	0.12		0
	610	2.55	0.12		0
	611	2.58	0.12		0
	612	2.61	0.12		0
	613	2.64	0.12		0
	614	2.67	0.12		571.596
	615	2.7	0.12		0
	616	2.73	0.12		0
	617	2.76	0.12		0
	618	2.79	0.12		0
	619	2.82	0.12		0
	620	2.85	0.12		0
	621	2.88	0.12		0
	622	2.91	0.12		0
	623	2.94	0.12		719.103
	624	2.97	0.12		0
	625	3	0.12		0
	626	3.03	0.12		0
	627	3.06	0.12		0
	628	3.09	0.12		0
	629	3.12	0.12		0
	630	3.15	0.12		0
	631	3.18	0.12		687.208
	632	3.21	0.12		0
	633	3.24	0.12		0
	634	3.27	0.12		0
	635	3.3	0.12		0
	636	3.33	0.12		0
	637	3.36	0.12		0
	638	3.39	0.12		0
	639	3.42	0.12		0
	640	3.45	0.12		0
	641	3.48	0.12		600.304
	642	3.51	0.12		0
	643	3.54	0.12		0
	644	3.57	0.12		0
	645	3.6	0.12		0
	646	3.63	0.12		0
	647	3.66	0.12		0
	648	3.69	0.12		0
	649	3.72	0.12		746.142
	650	3.75	0.12		0
	651	3.78	0.12		0
	652	3.81	0.12		0
	653	3.84	0.12		0
	654	3.87	0.12		0
	655	3.9	0.12		0
	656	3.93	0.12		0
	657	3.96	0.12		0
	658	3.99	0.12		0
	659	4.02	0.12		0
	660	4.05	0.12		0
	661	4.08	0.12		0
	662	4.11	0.12		0
	663	4.14	0.12		0
	664	4.17	0.12		0
	665	4.2	0.12		0
	666	4.23	0.12		0
	667	4.26	0.12		0
	668	4.29	0.12		0
	669	4.32	0.12		0
	670	4.35	0.12		0
	671	4.38	0.12		0
	672	4.41	0.12		0
	673	4.44	0.12		0
	674	4.47	0.12		0
	675	4.5	0.12		0
	676	4.53	0.12		0
	677	4.56	0.12		0
	678	4.59	0.12		0
	679	4.62	0.12		0
	680	4.65	0.12		0
	681	4.68	0.12		0
	682	4.71	0.12		0
	683	4.74	0.12		0
	684	4.77	0.12		0
	685	4.8	0.12		0
	686	4.83	0.12		0
	687	4.86	0.12		0
	688	4.89	0.12		0
	689	4.92	0.12		0
	690	4.95	0.12		0
	691	4.98	0.12		0
	692	5.01	0.12		0
	693	5.04	0.12		0
	694	5.07	0.12		0
	695	5.1	0.12		0
	696	5.13	0.12		0
	697	5.16	0.12		0
	698	5.19	0.12		103.816
	699	5.22	0.12		168.39
	700	5.25	0.12		0
	701	0.03	0.15		0
	702	0.06	0.15		0
	703	0.09	0.15		0
	704	0.12	0.15		0
	705	0.15	0.15		0
	706	0.18	0.15		0
	707	0.21	0.15		0
	708	0.24	0.15		0
	709	0.27	0.15		0
	710	0.3	0.15		0
	711	0.33	0.15		0
	712	0.36	0.15		0
	713	0.39	0.15		0
	714	0.42	0.15		0
	715	0.45	0.15		0
	716	0.48	0.15		0
	717	0.51	0.15		0
	718	0.54	0.15		0
	719	0.57	0.15		0
	720	0.6	0.15		0
	721	0.63	0.15		0
	722	0.66	0.15		0
	723	0.69	0.15		0
	724	0.72	0.15		0
	725	0.75	0.15		0
	726	0.78	0.15		0
	727	0.81	0.15		0
	728	0.84	0.15		0
	729	0.87	0.15		0
	730	0.9	0.15		0
	731	0.93	0.15		0
	732	0.96	0.15		673.987
	733	0.99	0.15		0
	734	1.02	0.15		0
	735	1.05	0.15		0
	736	1.08	0.15		0
	737	1.11	0.15		0
	738	1.14	0.15		0
	739	1.17	0.15		0
	740	1.2	0.15		572.615
	741	1.23	0.15		0
	742	1.26	0.15		0
	743	1.29	0.15		0
	744	1.32	0.15		0
	745	1.35	0.15		0
	746	1.38	0.15		0
	747	1.41	0.15		0
	748	1.44	0.15		0
	749	1.47	0.15		647.779
	750	1.5	0.15		545.936
	751	1.53	0.15		0
	752	1.56	0.15		0
	753	1.59	0.15		0
	754	1.62	0.15		591.56
	755	1.65	0.15		637.154
	756	1.68	0.15		0
	757	1.71	0.15		0
	758	1.74	0.15		0
	759	1.77	0.15		0
	760	1.8	0.15		0
	761	1.83	0.15		0
	762	1.86	0.15		0
	763	1.89	0.15		682.228
	764	1.92	0.15		0
	765	1.95	0.15		687.588
	766	1.98	0.15		0
	767	2.01	0.15		0
	768	2.04	0.15		0
	769	2.07	0.15		0
	770	2.1	0.15		0
	771	2.13	0.15		0
	772	2.16	0.15		0
	773	2.19	0.15		0
	774	2.22	0.15		0
	775	2.25	0.15		0
	776	2.28	0.15		0
	777	2.31	0.15		0
	778	2.34	0.15		0
	779	2.37	0.15		0
	780	2.4	0.15		0
	781	2.43	0.15		0
	782	2.46	0.15		0
	783	2.49	0.15		0
	784	2.52	0.15		0
	785	2.55	0.15		0
	786	2.58	0.15		0
	787	2.61	0.15		0
	788	2.64	0.15		0
	789	2.67	0.15		0
	790	2.7	0.15		629.892
	791	2.73	0.15		0
	792	2.76	0.15		645.702
	793	2.79	0.15		563.147
	794	2.82	0.15		629.282
	795	2.85	0.15		563.484
	796	2.88	0.15		0
	797	2.91	0.15		605.153
	798	2.94	0.15		0
	799	2.97	0.15		0
	800	3	0.15		681.115
	801	3.03	0.15		0
	802	3.06	0.15		0
	803	3.09	0.15		0
	804	3.12	0.15		0
	805	3.15	0.15		646.892
	806	3.18	0.15		0
	807	3.21	0.15		664.116
	808	3.24	0.15		0
	809	3.27	0.15		0
	810	3.3	0.15		0
	811	3.33	0.15		0
	812	3.36	0.15		0
	813	3.39	0.15		0
	814	3.42	0.15		0
	815	3.45	0.15		0
	816	3.48	0.15		0
	817	3.51	0.15		596.655
	818	3.54	0.15		0
	819	3.57	0.15		0
	820	3.6	0.15		0
	821	3.63	0.15		0
	822	3.66	0.15		0
	823	3.69	0.15		0
	824	3.72	0.15		0
	825	3.75	0.15		0
	826	3.78	0.15		0
	827	3.81	0.15		0
	828	3.84	0.15		0
	829	3.87	0.15		0
	830	3.9	0.15		0
	831	3.93	0.15		0
	832	3.96	0.15		0
	833	3.99	0.15		0
	834	4.02	0.15		0
	835	4.05	0.15		0
	836	4.08	0.15		0
	837	4.11	0.15		0
	838	4.14	0.15		0
	839	4.17	0.15		0
	840	4.2	0.15		0
	841	4.23	0.15		0
	842	4.26	0.15		0
	843	4.29	0.15		0
	844	4.32	0.15		0
	845	4.35	0.15		0
	846	4.38	0.15		0
	847	4.41	0.15		0
	848	4.44	0.15		0
	849	4.47	0.15		0
	850	4.5	0.15		0
	851	4.53	0.15		0
	852	4.56	0.15		0
	853	4.59	0.15		0
	854	4.62	0.15		0
	855	4.65	0.15		0
	856	4.68	0.15		0
	857	4.71	0.15		0
	858	4.74	0.15		0
	859	4.77	0.15		0
	860	4.8	0.15		0
	861	4.83	0.15		0
	862	4.86	0.15		0
	863	4.89	0.15		0
	864	4.92	0.15		0
	865	4.95	0.15		0
	866	4.98	0.15		0
	867	5.01	0.15		0
	868	5.04	0.15		0
	869	5.07	0.15		0
	870	5.1	0.15		0
	871	5.13	0.15		0
	872	5.16	0.15		0
	873	5.19	0.15		79.8534
	874	5.22	0.15		0
	875	5.25	0.15		0
	876	0.03	0.18		0
	877	0.06	0.18		0
	878	0.09	0.18		0
	879	0.12	0.18		0
	880	0.15	0.18		0
	881	0.18	0.18		0
	882	0.21	0.18		0
	883	0.24	0.18		0
	884	0.27	0.18		0
	885	0.3	0.18		0
	886	0.33	0.18		0
	887	0.36	0.18		0
	888	0.39	0.18		0
	889	0.42	0.18		0
	890	0.45	0.18		0
	891	0.48	0.18		0
	892	0.51	0.18		0
	893	0.54	0.18		0
	894	0.57	0.18		0
	895	0.6	0.18		0
	896	0.63	0.18		0
	897	0.66	0.18		0
	898	0.69	0.18		0
	899	0.72	0.18		0
	900	0.75	0.18		0
	901	0.78	0.18		0
	902	0.81	0.18		0
	903	0.84	0.18		0
	904	0.87	0.18		0
	905	0.9	0.18		0
	906	0.93	0.18		0
	907	0.96	0.18		0
	908	0.99	0.18		0
	909	1.02	0.18		0
	910	1.05	0.18		0
	911	1.08	0.18		0
	912	1.11	0.18		0
	913	1.14	0.18		0
	914	1.17	0.18		0
	915	1.2	0.18		0
	916	1.23	0.18		0
	917	1.26	0.18		0
	918	1.29	0.18		0
	919	1.32	0.18		0
	920	1.35	0.18		0
	921	1.38	0.18		0
	922	1.41	0.18		0
	923	1.44	0.18		0
	924	1.47	0.18		0
	925	1.5	0.18		0
	926	1.53	0.18		0
	927	1.56	0.18		668.133
	928	1.59	0.18		0
	929	1.62	0.18		0
	930	1.65	0.18		0
	931	1.68	0.18		0
	932	1.71	0.18		0
	933	1.74	0.18		0
	934	1.77	0.18		0
	935	1.8	0.18		0
	936	1.83	0.18		0
	937	1.86	0.18		0
	938	1.89	0.18		0
	939	1.92	0.18		597.304
	940	1.95	0.18		0
	941	1.98	0.18		0
	942	2.01	0.18		0
	943	2.04	0.18		0
	944	2.07	0.18		0
	945	2.1	0.18		0
	946	2.13	0.18		0
	947	2.16	0.18		0
	948	2.19	0.18		0
	949	2.22	0.18		0
	950	2.25	0.18		0
	951	2.28	0.18		0
	952	2.31	0.18		0
	953	2.34	0.18		0
	954	2.37	0.18		0
	955	2.4	0.18		625.504
	956	2.43	0.18		0
	957	2.46	0.18		0
	958	2.49	0.18		0
	959	2.52	0.18		650.732
	960	2.55	0.18		0
	961	2.58	0.18		580.953
	962	2.61	0.18		0
	963	2.64	0.18		0
	964	2.67	0.18		0
	965	2.7	0.18		0
	966	2.73	0.18		0
	967	2.76	0.18		0
	968	2.79	0.18		0
	969	2.82	0.18		0
	970	2.85	0.18		0
	971	2.88	0.18		0
	972	2.91	0.18		0
	973	2.94	0.18		0
	974	2.97	0.18		0
	975	3	0.18		0
	976	3.03	0.18		0
	977	3.06	0.18		0
	978	3.09	0.18		0
	979	3.12	0.18		0
	980	3.15	0.18		0
	981	3.18	0.18		673.124
	982	3.21	0.18		0
	983	3.24	0.18		0
	984	3.27	0.18		0
	985	3.3	0.18		0
	986	3.33	0.18		0
	987	3.36	0.18		0
	988	3.39	0.18		0
	989	3.42	0.18		0
	990	3.45	0.18		0
	991	3.48	0.18		0
	992	3.51	0.18		0
	993	3.54	0.18		617.139
	994	3.57	0.18		0
	995	3.6	0.18		0
	996	3.63	0.18		0
	997	3.66	0.18		0
	998	3.69	0.18		0
	999	3.72	0.18		0
	1000	3.75	0.18		0
	1001	3.78	0.18		0
	1002	3.81	0.18		0
	1003	3.84	0.18		0
	1004	3.87	0.18		0
	1005	3.9	0.18		0
	1006	3.93	0.18		0
	1007	3.96	0.18		0
	1008	3.99	0.18		0
	1009	4.02	0.18		0
	1010	4.05	0.18		0
	1011	4.08	0.18		0
	1012	4.11	0.18		0
	1013	4.14	0.18		0
	1014	4.17	0.18		0
	1015	4.2	0.18		0
	1016	4.23	0.18		0
	1017	4.26	0.18		0
	1018	4.29	0.18		0
	1019	4.32	0.18		0
	1020	4.35	0.18		0
	1021	4.38	0.18		0
	1022	4.41	0.18		0
	1023	4.44	0.18		0
	1024	4.47	0.18		0
	1025	4.5	0.18		0
	1026	4.53	0.18		0
	1027	4.56	0.18		0
	1028	4.59	0.18		0
	1029	4.62	0.18		0
	1030	4.65	0.18		0
	1031	4.68	0.18		0
	1032	4.71	0.18		0
	1033	4.74	0.18		0
	1034	4.77	0.18		0
	1035	4.8	0.18		0
	1036	4.83	0.18		0
	1037	4.86	0.18		0
	1038	4.89	0.18		0
	1039	4.92	0.18		0
	1040	4.95	0.18		0
	1041	4.98	0.18		0
	1042	5.01	0.18		0
	1043	5.04	0.18		107.001
	1044	5.07	0.18		0
	1045	5.1	0.18		0
	1046	5.13	0.18		0
	1047	5.16	0.18		0
	1048	5.19	0.18		0
	1049	5.22	0.18		110.987
	1050	5.25	0.18		0
	1051	0.03	0.21		0
	1052	0.06	0.21		0
	1053	0.09	0.21		0
	1054	0.12	0.21		0
	1055	0.15	0.21		0
	1056	0.18	0.21		0
	1057	0.21	0.21		0
	1058	0.24	0.21		0
	1059	0.27	0.21		0
	1060	0.3	0.21		0
	1061	0.33	0.21		0
	1062	0.36	0.21		0
	1063	0.39	0.21		0
	1064	0.42	0.21		0
	1065	0.45	0.21		0
	1066	0.48	0.21		0
	1067	0.51	0.21		0
	1068	0.54	0.21		0
	1069	0.57	0.21		0
	1070	0.6	0.21		0
	1071	0.63	0.21		0
	1072	0.66	0.21		0
	1073	0.69	0.21		0
	1074	0.72	0.21		0
	1075	0.75	0.21		0
	1076	0.78	0.21		0
	1077	0.81	0.21		0
	1078	0.84	0.21		0
	1079	0.87	0.21		0
	1080	0.9	0.21		0
	1081	0.93	0.21		0
	1082	0.96	0.21		0
	1083	0.99	0.21		647.344
	1084	1.02	0.21		0
	1085	1.05	0.21		0
	1086	1.08	0.21		0
	1087	1.11	0.21		0
	1088	1.14	0.21		0
	1089	1.17	0.21		0
	1090	1.2	0.21		0
	1091	1.23	0.21		0
	1092	1.26	0.21		0
	1093	1.29	0.21		0
	1094	1.32	0.21		0
	1095	1.35	0.21		0
	1096	1.38	0.21		0
	1097	1.41	0.21		0
	1098	1.44	0.21		0
	1099	1.47	0.21		0
	1100	1.5	0.21		596.344
	1101	1.53	0.21		0
	1102	1.56	0.21		0
	1103	1.59	0.21		0
	1104	1.62	0.21		0
	1105	1.65	0.21		0
	1106	1.68	0.21		0
	1107	1.71	0.21		756.655
	1108	1.74	0.21		0
	1109	1.77	0.21		0
	1110	1.8	0.21		616.822
	1111	1.83	0.21		0
	1112	1.86	0.21		654.313
	1113	1.89	0.21		0
	1114	1.92	0.21		574.097
	1115	1.95	0.21		0
	1116	1.98	0.21		543.674
	1117	2.01	0.21		0
	1118	2.04	0.21		0
	1119	2.07	0.21		585.577
	1120	2.1	0.21		0
	1121	2.13	0.21		0
	1122	2.16	0.21		0
	1123	2.19	0.21		0
	1124	2.22	0.21		0
	1125	2.25	0.21		0
	1126	2.28	0.21		0
	1127	2.31	0.21		425.41
	1128	2.34	0.21		0
	1129	2.37	0.21		0
	1130	2.4	0.21		0
	1131	2.43	0.21		0
	1132	2.46	0.21		0
	1133	2.49	0.21		0
	1134	2.52	0.21		0
	1135	2.55	0.21		0
	1136	2.58	0.21		0
	1137	2.61	0.21		682.984
	1138	2.64	0.21		0
	1139	2.67	0.21		0
	1140	2.7	0.21		0
	1141	2.73	0.21		0
	1142	2.76	0.21		0
	1143	2.79	0.21		0
	1144	2.82	0.21		0
	1145	2.85	0.21		0
	1146	2.88	0.21		0
	1147	2.91	0.21		0
	1148	2.94	0.21		0
	1149	2.97	0.21		0
	1150	3	0.21		0
	1151	3.03	0.21		0
	1152	3.06	0.21		0
	1153	3.09	0.21		0
	1154	3.12	0.21		0
	1155	3.15	0.21		0
	1156	3.18	0.21		0
	1157	3.21	0.21		0
	1158	3.24	0.21		0
	1159	3.27	0.21		0
	1160	3.3	0.21		0
	1161	3.33	0.21		0
	1162	3.36	0.21		0
	1163	3.39	0.21		0
	1164	3.42	0.21		0
	1165	3.45	0.21		0
	1166	3.48	0.21		706.519
	1167	3.51	0.21		0
	1168	3.54	0.21		0
	1169	3.57	0.21		812.567
	1170	3.6	0.21		0
	1171	3.63	0.21		0
	1172	3.66	0.21		0
	1173	3.69	0.21		0
	1174	3.72	0.21		0
	1175	3.75	0.21		0
	1176	3.78	0.21		0
	1177	3.81	0.21		0
	1178	3.84	0.21		0
	1179	3.87	0.21		0
	1180	3.9	0.21		0
	1181	3.93	0.21		0
	1182	3.96	0.21		0
	1183	3.99	0.21		0
	1184	4.02	0.21		0
	1185	4.05	0.21		0
	1186	4.08	0.21		0
	1187	4.11	0.21		0
	1188	4.14	0.21		0
	1189	4.17	0.21		0
	1190	4.2	0.21		0
	1191	4.23	0.21		0
	1192	4.26	0.21		0
	1193	4.29	0.21		0
	1194	4.32	0.21		0
	1195	4.35	0.21		0
	1196	4.38	0.21		0
	1197	4.41	0.21		0
	1198	4.44	0.21		0
	1199	4.47	0.21		0
	1200	4.5	0.21		0
	1201	4.53	0.21		0
	1202	4.56	0.21		0
	1203	4.59	0.21		0
	1204	4.62	0.21		0
	1205	4.65	0.21		0
	1206	4.68	0.21		0
	1207	4.71	0.21		0
	1208	4.74	0.21		0
	1209	4.77	0.21		0
	1210	4.8	0.21		0
	1211	4.83	0.21		0
	1212	4.86	0.21		0
	1213	4.89	0.21		0
	1214	4.92	0.21		0
	1215	4.95	0.21		0
	1216	4.98	0.21		0
	1217	5.01	0.21		0
	1218	5.04	0.21		0
	1219	5.07	0.21		0
	1220	5.1	0.21		0
	1221	5.13	0.21		87.3533
	1222	5.16	0.21		0
	1223	5.19	0.21		0
	1224	5.22	0.21		0
	1225	5.25	0.21		0
	1226	0.03	0.24		0
	1227	0.06	0.24		0
	1228	0.09	0.24		0
	1229	0.12	0.24		0
	1230	0.15	0.24		0
	1231	0.18	0.24		0
	1232	0.21	0.24		0
	1233	0.24	0.24		0
	1234	0.27	0.24		0
	1235	0.3	0.24		0
	1236	0.33	0.24		547.696
	1237	0.36	0.24		0
	1238	0.39	0.24		0
	1239	0.42	0.24		0
	1240	0.45	0.24		0
	1241	0.48	0.24		0
	1242	0.51	0.24		0
	1243	0.54	0.24		0
	1244	0.57	0.24		0
	1245	0.6	0.24		0
	1246	0.63	0.24		0
	1247	0.66	0.24		0
	1248	0.69	0.24		0
	1249	0.72	0.24		0
	1250	0.75	0.24		0
	1251	0.78	0.24		0
	1252	0.81	0.24		0
	1253	0.84	0.24		0
	1254	0.87	0.24		0
	1255	0.9	0.24		0
	1256	0.93	0.24		0
	1257	0.96	0.24		0
	1258	0.99	0.24		662.404
	1259	1.02	0.24		0
	1260	1.05	0.24		0
	1261	1.08	0.24		0
	1262	1.11	0.24		0
	1263	1.14	0.24		0
	1264	1.17	0.24		0
	1265	1.2	0.24		0
	1266	1.23	0.24		0
	1267	1.26	0.24		0
	1268	1.29	0.24		0
	1269	1.32	0.24		0
	1270	1.35	0.24		0
	1271	1.38	0.24		0
	1272	1.41	0.24		0
	1273	1.44	0.24		0
	1274	1.47	0.24		0
	1275	1.5	0.24		0
	1276	1.53	0.24		0
	1277	1.56	0.24		0
	1278	1.59	0.24		0
	1279	1.62	0.24		0
	1280	1.65	0.24		0
	1281	1.68	0.24		578.841
	1282	1.71	0.24		0
	1283	1.74	0.24		0
	1284	1.77	0.24		0
	1285	1.8	0.24		0
	1286	1.83	0.24		0
	1287	1.86	0.24		0
	1288	1.89	0.24		0
	1289	1.92	0.24		720.276
	1290	1.95	0.24		0
	1291	1.98	0.24		0
	1292	2.01	0.24		0
	1293	2.04	0.24		0
	1294	2.07	0.24		0
	1295	2.1	0.24		648.486
	1296	2.13	0.24		0
	1297	2.16	0.24		0
	1298	2.19	0.24		0
	1299	2.22	0.24		0
	1300	2.25	0.24		0
	1301	2.28	0.24		0
	1302	2.31	0.24		0
	1303	2.34	0.24		0
	1304	2.37	0.24		0
	1305	2.4	0.24		0
	1306	2.43	0.24		0
	1307	2.46	0.24		0
	1308	2.49	0.24		0
	1309	2.52	0.24		716.48
	1310	2.55	0.24		0
	1311	2.58	0.24		650.056
	1312	2.61	0.24		0
	1313	2.64	0.24		0
	1314	2.67	0.24		0
	1315	2.7	0.24		0
	1316	2.73	0.24		0
	1317	2.76	0.24		0
	1318	2.79	0.24		0
	1319	2.82	0.24		0
	1320	2.85	0.24		0
	1321	2.88	0.24		0
	1322	2.91	0.24		0
	1323	2.94	0.24		0
	1324	2.97	0.24		0
	1325	3	0.24		0
	1326	3.03	0.24		0
	1327	3.06	0.24		0
	1328	3.09	0.24		0
	1329	3.12	0.24		0
	1330	3.15	0.24		0
	1331	3.18	0.24		652.565
	1332	3.21	0.24		0
	1333	3.24	0.24		0
	1334	3.27	0.24		0
	1335	3.3	0.24		645.036
	1336	3.33	0.24		0
	1337	3.36	0.24		0
	1338	3.39	0.24		0
	1339	3.42	0.24		0
	1340	3.45	0.24		0
	1341	3.48	0.24		0
	1342	3.51	0.24		0
	1343	3.54	0.24		0
	1344	3.57	0.24		0
	1345	3.6	0.24		0
	1346	3.63	0.24		0
	1347	3.66	0.24		0
	1348	3.69	0.24		0
	1349	3.72	0.24		0
	1350	3.75	0.24		0
	1351	3.78	0.24		0
	1352	3.81	0.24		0
	1353	3.84	0.24		0
	1354	3.87	0.24		0
	1355	3.9	0.24		0
	1356	3.93	0.24		0
	1357	3.96	0.24		0
	1358	3.99	0.24		0
	1359	4.02	0.24		0
	1360	4.05	0.24		0
	1361	4.08	0.24		0
	1362	4.11	0.24		0
	1363	4.14	0.24		0
	1364	4.17	0.24		0
	1365	4.2	0.24		0
	1366	4.23	0.24		0
	1367	4.26	0.24		0
	1368	4.29	0.24		0
	1369	4.32	0.24		0
	1370	4.35	0.24		0
	1371	4.38	0.24		0
	1372	4.41	0.24		0
	1373	4.44	0.24		0
	1374	4.47	0.24		0
	1375	4.5	0.24		0
	1376	4.53	0.24		0
	1377	4.56	0.24		0
	1378	4.59	0.24		0
	1379	4.62	0.24		0
	1380	4.65	0.24		0
	1381	4.68	0.24		0
	1382	4.71	0.24		0
	1383	4.74	0.24		0
	1384	4.77	0.24		0
	1385	4.8	0.24		0
	1386	4.83	0.24		0
	1387	4.86	0.24		0
	1388	4.89	0.24		0
	1389	4.92	0.24		0
	1390	4.95	0.24		0
	1391	4.98	0.24		0
	1392	5.01	0.24		91.5865
	1393	5.04	0.24		0
	1394	5.07	0.24		0
	1395	5.1	0.24		0
	1396	5.13	0.24		0
	1397	5.16	0.24		0
	1398	5.19	0.24		0
	1399	5.22	0.24		0
	1400	5.25	0.24		0
	1401	0.03	0.27		0
	1402	0.06	0.27		0
	1403	0.09	0.27		0
	1404	0.12	0.27		0
	1405	0.15	0.27		0
	1406	0.18	0.27		0
	1407	0.21	0.27		0
	1408	0.24	0.27		0
	1409	0.27	0.27		0
	1410	0.3	0.27		0
	1411	0.33	0.27		646.687
	1412	0.36	0.27		0
	1413	0.39	0.27		0
	1414	0.42	0.27		0
	1415	0.45	0.27		0
	1416	0.48	0.27		0
	1417	0.51	0.27		0
	1418	0.54	0.27		0
	1419	0.57	0.27		0
	1420	0.6	0.27		0
	1421	0.63	0.27		0
	1422	0.66	0.27		0
	1423	0.69	0.27		0
	1424	0.72	0.27		0
	1425	0.75	0.27		0
	1426	0.78	0.27		0
	1427	0.81	0.27		0
	1428	0.84	0.27		0
	1429	0.87	0.27		0
	1430	0.9	0.27		0
	1431	0.93	0.27		0
	1432	0.96	0.27		0
	1433	0.99	0.27		0
	1434	1.02	0.27		0
	1435	1.05	0.27		0
	1436	1.08	0.27		0
	1437	1.11	0.27		0
	1438	1.14	0.27		0
	1439	1.17	0.27		0
	1440	1.2	0.27		0
	1441	1.23	0.27		0
	1442	1.26	0.27		0
	1443	1.29	0.27		0
	1444	1.32	0.27		0
	1445	1.35	0.27		0
	1446	1.38	0.27		0
	1447	1.41	0.27		0
	1448	1.44	0.27		0
	1449	1.47	0.27		0
	1450	1.5	0.27		0
	1451	1.53	0.27		0
	1452	1.56	0.27		0
	1453	1.59	0.27		0
	1454	1.62	0.27		0
	1455	1.65	0.27		0
	1456	1.68	0.27		0
	1457	1.71	0.27		0
	1458	1.74	0.27		0
	1459	1.77	0.27		0
	1460	1.8	0.27		0
	1461	1.83	0.27		0
	1462	1.86	0.27		0
	1463	1.89	0.27		0
	1464	1.92	0.27		0
	1465	1.95	0.27		0
	1466	1.98	0.27		0
	1467	2.01	0.27		0
	1468	2.04	0.27		0
	1469	2.07	0.27		0
	1470	2.1	0.27		0
	1471	2.13	0.27		0
	1472	2.16	0.27		0
	1473	2.19	0.27		0
	1474	2.22	0.27		0
	1475	2.25	0.27		684.152
	1476	2.28	0.27		0
	1477	2.31	0.27		642.934
	1478	2.34	0.27		0
	1479	2.37	0.27		0
	1480	2.4	0.27		0
	1481	2.43	0.27		0
	1482	2.46	0.27		0
	1483	2.49	0.27		0
	1484	2.52	0.27		0
	1485	2.55	0.27		0
	1486	2.58	0.27		0
	1487	2.61	0.27		0
	1488	2.64	0.27		591.103
	1489	2.67	0.27		0
	1490	2.7	0.27		0
	1491	2.73	0.27		0
	1492	2.76	0.27		0
	1493	2.79	0.27		0
	1494	2.82	0.27		0
	1495	2.85	0.27		0
	1496	2.88	0.27		0
	1497	2.91	0.27		0
	1498	2.94	0.27		0
	1499	2.97	0.27		0
	1500	3	0.27		629.798
	1501	3.03	0.27		0
	1502	3.06	0.27		0
	1503	3.09	0.27		0
	1504	3.12	0.27		801.767
	1505	3.15	0.27		0
	1506	3.18	0.27		0
	1507	3.21	0.27		0
	1508	3.24	0.27		0
	1509	3.27	0.27		0
	1510	3.3	0.27		0
	1511	3.33	0.27		0
	1512	3.36	0.27		0
	1513	3.39	0.27		0
	1514	3.42	0.27		0
	1515	3.45	0.27		0
	1516	3.48	0.27		0
	1517	3.51	0.27		0
	1518	3.54	0.27		0
	1519	3.57	0.27		0
	1520	3.6	0.27		0
	1521	3.63	0.27		0
	1522	3.66	0.27		0
	1523	3.69	0.27		0
	1524	3.72	0.27		0
	1525	3.75	0.27		0
	1526	3.78	0.27		0
	1527	3.81	0.27		0
	1528	3.84	0.27		0
	1529	3.87	0.27		0
	1530	3.9	0.27		0
	1531	3.93	0.27		0
	1532	3.96	0.27		0
	1533	3.99	0.27		0
	1534	4.02	0.27		0
	1535	4.05	0.27		0
	1536	4.08	0.27		0
	1537	4.11	0.27		0
	1538	4.14	0.27		0
	1539	4.17	0.27		0
	1540	4.2	0.27		0
	1541	4.23	0.27		0
	1542	4.26	0.27		0
	1543	4.29	0.27		0
	1544	4.32	0.27		0
	1545	4.35	0.27		0
	1546	4.38	0.27		0
	1547	4.41	0.27		0
	1548	4.44	0.27		0
	1549	4.47	0.27		0
	1550	4.5	0.27		0
	1551	4.53	0.27		0
	1552	4.56	0.27		0
	1553	4.59	0.27		0
	1554	4.62	0.27		0
	1555	4.65	0.27		0
	1556	4.68	0.27		0
	1557	4.71	0.27		0
	1558	4.74	0.27		0
	1559	4.77	0.27		0
	1560	4.8	0.27		0
	1561	4.83	0.27		0
	1562	4.86	0.27		0
	1563	4.89	0.27		0
	1564	4.92	0.27		0
	1565	4.95	0.27		0
	1566	4.98	0.27		0
	1567	5.01	0.27		0
	1568	5.04	0.27		0
	1569	5.07	0.27		0
	1570	5.1	0.27		0
	1571	5.13	0.27		0
	1572	5.16	0.27		0
	1573	5.19	0.27		0
	1574	5.22	0.27		0
	1575	5.25	0.27		0
	1576	0.03	0.3		0
	1577	0.06	0.3		0
	1578	0.09	0.3		0
	1579	0.12	0.3		0
	1580	0.15	0.3		0
	1581	0.18	0.3		0
	1582	0.21	0.3		0
	1583	0.24	0.3		0
	1584	0.27	0.3		0
	1585	0.3	0.3		0
	1586	0.33	0.3		0
	1587	0.36	0.3		0
	1588	0.39	0.3		0
	1589	0.42	0.3		0
	1590	0.45	0.3		0
	1591	0.48	0.3		0
	1592	0.51	0.3		0
	1593	0.54	0.3		0
	1594	0.57	0.3		0
	1595	0.6	0.3		0
	1596	0.63	0.3		0
	1597	0.66	0.3		0
	1598	0.69	0.3		0
	1599	0.72	0.3		0
	1600	0.75	0.3		0
	1601	0.78	0.3		0
	1602	0.81	0.3		0
	1603	0.84	0.3		0
	1604	0.87	0.3		0
	1605	0.9	0.3		622.51
	1606	0.93	0.3		0
	1607	0.96	0.3		0
	1608	0.99	0.3		0
	1609	1.02	0.3		0
	1610	1.05	0.3		735.445
	1611	1.08	0.3		0
	1612	1.11	0.3		713.533
	1613	1.14	0.3		0
	1614	1.17	0.3		0
	1615	1.2	0.3		0
	1616	1.23	0.3		0
	1617	1.26	0.3		0
	1618	1.29	0.3		0
	1619	1.32	0.3		0
	1620	1.35	0.3		0
	1621	1.38	0.3		0
	1622	1.41	0.3		0
	1623	1.44	0.3		0
	1624	1.47	0.3		0
	1625	1.5	0.3		0
	1626	1.53	0.3		0
	1627	1.56	0.3		0
	1628	1.59	0.3		637.614
	1629	1.62	0.3		0
	1630	1.65	0.3		0
	1631	1.68	0.3		0
	1632	1.71	0.3		0
	1633	1.74	0.3		0
	1634	1.77	0.3		0
	1635	1.8	0.3		0
	1636	1.83	0.3		0
	1637	1.86	0.3		0
	1638	1.89	0.3		0
	1639	1.92	0.3		0
	1640	1.95	0.3		0
	1641	1.98	0.3		0
	1642	2.01	0.3		0
	1643	2.04	0.3		0
	1644	2.07	0.3		0
	1645	2.1	0.3		0
	1646	2.13	0.3		0
	1647	2.16	0.3		0
	1648	2.19	0.3		0
	1649	2.22	0.3		0
	1650	2.25	0.3		0
	1651	2.28	0.3		674.115
	1652	2.31	0.3		702.7
	1653	2.34	0.3		0
	1654	2.37	0.3		0
	1655	2.4	0.3		0
	1656	2.43	0.3		0
	1657	2.46	0.3		0
	1658	2.49	0.3		0
	1659	2.52	0.3		605.474
	1660	2.55	0.3		0
	1661	2.58	0.3		0
	1662	2.61	0.3		661.825
	1663	2.64	0.3		609.925
	1664	2.67	0.3		0
	1665	2.7	0.3		674.699
	1666	2.73	0.3		0
	1667	2.76	0.3		0
	1668	2.79	0.3		0
	1669	2.82	0.3		0
	1670	2.85	0.3		0
	1671	2.88	0.3		0
	1672	2.91	0.3		0
	1673	2.94	0.3		0
	1674	2.97	0.3		0
	1675	3	0.3		0
	1676	3.03	0.3		0
	1677	3.06	0.3		0
	1678	3.09	0.3		0
	1679	3.12	0.3		0
	1680	3.15	0.3		0
	1681	3.18	0.3		0
	1682	3.21	0.3		0
	1683	3.24	0.3		0
	1684	3.27	0.3		0
	1685	3.3	0.3		0
	1686	3.33	0.3		0
	1687	3.36	0.3		0
	1688	3.39	0.3		0
	1689	3.42	0.3		0
	1690	3.45	0.3		0
	1691	3.48	0.3		0
	1692	3.51	0.3		0
	1693	3.54	0.3		0
	1694	3.57	0.3		0
	1695	3.6	0.3		0
	1696	3.63	0.3		0
	1697	3.66	0.3		0
	1698	3.69	0.3		0
	1699	3.72	0.3		0
	1700	3.75	0.3		0
	1701	3.78	0.3		0
	1702	3.81	0.3		0
	1703	3.84	0.3		0
	1704	3.87	0.3		0
	1705	3.9	0.3		0
	1706	3.93	0.3		0
	1707	3.96	0.3		0
	1708	3.99	0.3		0
	1709	4.02	0.3		0
	1710	4.05	0.3		0
	1711	4.08	0.3		0
	1712	4.11	0.3		0
	1713	4.14	0.3		0
	1714	4.17	0.3		0
	1715	4.2	0.3		0
	1716	4.23	0.3		0
	1717	4.26	0.3		0
	1718	4.29	0.3		0
	1719	4.32	0.3		0
	1720	4.35	0.3		0
	1721	4.38	0.3		0
	1722	4.41	0.3		0
	1723	4.44	0.3		0
	1724	4.47	0.3		0
	1725	4.5	0.3		0
	1726	4.53	0.3		0
	1727	4.56	0.3		0
	1728	4.59	0.3		0
	1729	4.62	0.3		0
	1730	4.65	0.3		0
	1731	4.68	0.3		0
	1732	4.71	0.3		0
	1733	4.74	0.3		0
	1734	4.77	0.3		0
	1735	4.8	0.3		0
	1736	4.83	0.3		0
	1737	4.86	0.3		0
	1738	4.89	0.3		0
	1739	4.92	0.3		0
	1740	4.95	0.3		0
	1741	4.98	0.3		0
	1742	5.01	0.3		0
	1743	5.04	0.3		162.183
	1744	5.07	0.3		0
	1745	5.1	0.3		67.9507
	1746	5.13	0.3		0
	1747	5.16	0.3		162.378
	1748	5.19	0.3		0
	1749	5.22	0.3		75.6052
	1750	5.25	0.3		0
	1751	0.03	0.33		0
	1752	0.06	0.33		0
	1753	0.09	0.33		0
	1754	0.12	0.33		0
	1755	0.15	0.33		0
	1756	0.18	0.33		0
	1757	0.21	0.33		0
	1758	0.24	0.33		0
	1759	0.27	0.33		0
	1760	0.3	0.33		0
	1761	0.33	0.33		0
	1762	0.36	0.33		0
	1763	0.39	0.33		0
	1764	0.42	0.33		0
	1765	0.45	0.33		0
	1766	0.48	0.33		0
	1767	0.51	0.33		0
	1768	0.54	0.33		0
	1769	0.57	0.33		0
	1770	0.6	0.33		0
	1771	0.63	0.33		0
	1772	0.66	0.33		0
	1773	0.69	0.33		0
	1774	0.72	0.33		0
	1775	0.75	0.33		0
	1776	0.78	0.33		0
	1777	0.81	0.33		0
	1778	0.84	0.33		0
	1779	0.87	0.33		0
	1780	0.9	0.33		0
	1781	0.93	0.33		0
	1782	0.96	0.33		0
	1783	0.99	0.33		0
	1784	1.02	0.33		0
	1785	1.05	0.33		0
	1786	1.08	0.33		0
	1787	1.11	0.33		0
	1788	1.14	0.33		0
	1789	1.17	0.33		0
	1790	1.2	0.33		0
	1791	1.23	0.33		0
	1792	1.26	0.33		0
	1793	1.29	0.33		0
	1794	1.32	0.33		0
	1795	1.35	0.33		0
	1796	1.38	0.33		0
	1797	1.41	0.33		0
	1798	1.44	0.33		647.746
	1799	1.47	0.33		0
	1800	1.5	0.33		0
	1801	1.53	0.33		0
	1802	1.56	0.33		0
	1803	1.59	0.33		579.217
	1804	1.62	0.33		0
	1805	1.65	0.33		0
	1806	1.68	0.33		0
	1807	1.71	0.33		0
	1808	1.74	0.33		0
	1809	1.77	0.33		646.274
	1810	1.8	0.33		561.214
	1811	1.83	0.33		718.432
	1812	1.86	0.33		741.754
	1813	1.89	0.33		0
	1814	1.92	0.33		0
	1815	1.95	0.33		0
	1816	1.98	0.33		0
	1817	2.01	0.33		0
	1818	2.04	0.33		0
	1819	2.07	0.33		0
	1820	2.1	0.33		0
	1821	2.13	0.33		0
	1822	2.16	0.33		0
	1823	2.19	0.33		0
	1824	2.22	0.33		0
	1825	2.25	0.33		0
	1826	2.28	0.33		0
	1827	2.31	0.33		0
	1828	2.34	0.33		590.663
	1829	2.37	0.33		0
	1830	2.4	0.33		0
	1831	2.43	0.33		0
	1832	2.46	0.33		0
	1833	2.49	0.33		0
	1834	2.52	0.33		0
	1835	2.55	0.33		0
	1836	2.58	0.33		0
	1837	2.61	0.33		0
	1838	2.64	0.33		0
	1839	2.67	0.33		0
	1840	2.7	0.33		0
	1841	2.73	0.33		0
	1842	2.76	0.33		0
	1843	2.79	0.33		0
	1844	2.82	0.33		646.307
	1845	2.85	0.33		0
	1846	2.88	0.33		0
	1847	2.91	0.33		0
	1848	2.94	0.33		0
	1849	2.97	0.33		0
	1850	3	0.33		0
	1851	3.03	0.33		0
	1852	3.06	0.33		0
	1853	3.09	0.33		0
	1854	3.12	0.33		0
	1855	3.15	0.33		0
	1856	3.18	0.33		0
	1857	3.21	0.33		0
	1858	3.24	0.33		0
	1859	3.27	0.33		0
	1860	3.3	0.33		0
	1861	3.33	0.33		0
	1862	3.36	0.33		0
	1863	3.39	0.33		0
	1864	3.42	0.33		0
	1865	3.45	0.33		0
	1866	3.48	0.33		0
	1867	3.51	0.33		0
	1868	3.54	0.33		0
	1869	3.57	0.33		0
	1870	3.6	0.33		0
	1871	3.63	0.33		0
	1872	3.66	0.33		0
	1873	3.69	0.33		0
	1874	3.72	0.33		0
	1875	3.75	0.33		0
	1876	3.78	0.33		0
	1877	3.81	0.33		0
	1878	3.84	0.33		0
	1879	3.87	0.33		0
	1880	3.9	0.33		0
	1881	3.93	0.33		0
	1882	3.96	0.33		0
	1883	3.99	0.33		0
	1884	4.02	0.33		0
	1885	4.05	0.33		0
	1886	4.08	0.33		0
	1887	4.11	0.33		0
	1888	4.14	0.33		0
	1889	4.17	0.33		0
	1890	4.2	0.33		0
	1891	4.23	0.33		0
	1892	4.26	0.33		0
	1893	4.29	0.33		0
	1894	4.32	0.33		0
	1895	4.35	0.33		0
	1896	4.38	0.33		0
	1897	4.41	0.33		0
	1898	4.44	0.33		0
	1899	4.47	0.33		0
	1900	4.5	0.33		0
	1901	4.53	0.33		0
	1902	4.56	0.33		0
	1903	4.59	0.33		0
	1904	4.62	0.33		0
	1905	4.65	0.33		0
	1906	4.68	0.33		0
	1907	4.71	0.33		0
	1908	4.74	0.33		0
	1909	4.77	0.33		0
	1910	4.8	0.33		0
	1911	4.83	0.33		0
	1912	4.86	0.33		0
	1913	4.89	0.33		0
	1914	4.92	0.33		0
	1915	4.95	0.33		0
	1916	4.98	0.33		0
	1917	5.01	0.33		0
	1918	5.04	0.33		0
	1919	5.07	0.33		0
	1920	5.1	0.33		112.636
	1921	5.13	0.33		0
	1922	5.16	0.33		77.3495
	1923	5.19	0.33		163.493
	1924	5.22	0.33		0
	1925	5.25	0.33		73.9439
	1926	0.03	0.36		0
	1927	0.06	0.36		0
	1928	0.09	0.36		0
	1929	0.12	0.36		0
	1930	0.15	0.36		0
	1931	0.18	0.36		0
	1932	0.21	0.36		0
	1933	0.24	0.36		0
	1934	0.27	0.36		0
	1935	0.3	0.36		0
	1936	0.33	0.36		0
	1937	0.36	0.36		0
	1938	0.39	0.36		0
	1939	0.42	0.36		0
	1940	0.45	0.36		0
	1941	0.48	0.36		0
	1942	0.51	0.36		0
	1943	0.54	0.36		0
	1944	0.57	0.36		0
	1945	0.6	0.36		0
	1946	0.63	0.36		0
	1947	0.66	0.36		0
	1948	0.69	0.36		273.933
	1949	0.72	0.36		0
	1950	0.75	0.36		0
	1951	0.78	0.36		0
	1952	0.81	0.36		0
	1953	0.84	0.36		0
	1954	0.87	0.36		0
	1955	0.9	0.36		0
	1956	0.93	0.36		0
	1957	0.96	0.36		0
	1958	0.99	0.36		0
	1959	1.02	0.36		0
	1960	1.05	0.36		0
	1961	1.08	0.36		0
	1962	1.11	0.36		0
	1963	1.14	0.36		0
	1964	1.17	0.36		0
	1965	1.2	0.36		0
	1966	1.23	0.36		0
	1967	1.26	0.36		0
	1968	1.29	0.36		0
	1969	1.32	0.36		404.892
	1970	1.35	0.36		0
	1971	1.38	0.36		0
	1972	1.41	0.36		0
	1973	1.44	0.36		0
	1974	1.47	0.36		0
	1975	1.5	0.36		0
	1976	1.53	0.36		0
	1977	1.56	0.36		0
	1978	1.59	0.36		0
	1979	1.62	0.36		0
	1980	1.65	0.36		0
	1981	1.68	0.36		0
	1982	1.71	0.36		0
	1983	1.74	0.36		0
	1984	1.77	0.36		0
	1985	1.8	0.36		0
	1986	1.83	0.36		0
	1987	1.86	0.36		0
	1988	1.89	0.36		0
	1989	1.92	0.36		0
	1990	1.95	0.36		0
	1991	1.98	0.36		0
	1992	2.01	0.36		0
	1993	2.04	0.36		0
	1994	2.07	0.36		0
	1995	2.1	0.36		0
	1996	2.13	0.36		0
[truncated: 26,004 more rows]

## Sheet: S3b
	Figure S3b
	Non-irradiated						Irradiated
				m/z	432.084					m/z	432.084
				window	0.000864167					window	0.000864167
	Scan	X	Y		Abundance		Scan	X	Y		Abundance
	1	0.075	0.075		0		1	0.075	0.075		0
	2	0.15	0.075		0		2	0.15	0.075		0
	3	0.225	0.075		0		3	0.225	0.075		0
	4	0.3	0.075		0		4	0.3	0.075		0
	5	0.375	0.075		0		5	0.375	0.075		0
	6	0.45	0.075		0		6	0.45	0.075		0
	7	0.525	0.075		0		7	0.525	0.075		0
	8	0.6	0.075		0		8	0.6	0.075		0
	9	0.675	0.075		0		9	0.675	0.075		0
	10	0.75	0.075		0		10	0.75	0.075		0
	11	0.825	0.075		0		11	0.825	0.075		0
	12	0.9	0.075		0		12	0.9	0.075		0
	13	0.975	0.075		0		13	0.975	0.075		0
	14	1.05	0.075		0		14	1.05	0.075		0
	15	1.125	0.075		0		15	1.125	0.075		0
	16	1.2	0.075		0		16	1.2	0.075		0
	17	1.275	0.075		0		17	1.275	0.075		0
	18	1.35	0.075		0		18	1.35	0.075		0
	19	1.425	0.075		0		19	1.425	0.075		0
	20	1.5	0.075		0		20	1.5	0.075		0
	21	1.575	0.075		0		21	1.575	0.075		0
	22	1.65	0.075		0		22	1.65	0.075		0
	23	1.725	0.075		0		23	1.725	0.075		0
	24	1.8	0.075		0		24	1.8	0.075		0
	25	1.875	0.075		0		25	1.875	0.075		0
	26	1.95	0.075		0		26	1.95	0.075		94.0392
	27	2.025	0.075		0		27	2.025	0.075		0
	28	2.1	0.075		0		28	2.1	0.075		0
	29	2.175	0.075		0		29	2.175	0.075		0
	30	2.25	0.075		0		30	2.25	0.075		0
	31	2.325	0.075		0		31	2.325	0.075		0
	32	2.4	0.075		0		32	2.4	0.075		0
	33	2.475	0.075		0		33	2.475	0.075		0
	34	2.55	0.075		0		34	2.55	0.075		0
	35	2.625	0.075		0		35	2.625	0.075		114.579
	36	2.7	0.075		0		36	2.7	0.075		0
	37	2.775	0.075		0		37	2.775	0.075		0
	38	2.85	0.075		0		38	2.85	0.075		0
	39	2.925	0.075		0		39	2.925	0.075		0
	40	3	0.075		0		40	3	0.075		0
	41	3.075	0.075		0		41	3.075	0.075		0
	42	3.15	0.075		0		42	3.15	0.075		0
	43	3.225	0.075		0		43	3.225	0.075		0
	44	3.3	0.075		0		44	3.3	0.075		0
	45	3.375	0.075		0		45	3.375	0.075		0
	46	3.45	0.075		126.004		46	3.45	0.075		0
	47	3.525	0.075		312.245		47	3.525	0.075		0
	48	3.6	0.075		366.79		48	3.6	0.075		0
	49	3.675	0.075		511.994		49	3.675	0.075		0
	50	3.75	0.075		0		50	3.75	0.075		0
	51	3.825	0.075		0		51	3.825	0.075		132.2
	52	3.9	0.075		0		52	3.9	0.075		287.083
	53	3.975	0.075		0		53	3.975	0.075		0
	54	4.05	0.075		0		54	4.05	0.075		139.602
	55	4.125	0.075		0		55	4.125	0.075		0
	56	4.2	0.075		0		56	4.2	0.075		0
	57	4.275	0.075		0		57	4.275	0.075		0
	58	4.35	0.075		0		58	4.35	0.075		0
	59	4.425	0.075		0		59	4.425	0.075		0
	60	4.5	0.075		0		60	4.5	0.075		0
	61	4.575	0.075		0		61	4.575	0.075		0
	62	4.65	0.075		0		62	4.65	0.075		0
	63	4.725	0.075		0		63	4.725	0.075		0
	64	4.8	0.075		0		64	4.8	0.075		0
	65	4.875	0.075		0		65	4.875	0.075		0
	66	4.95	0.075		106.591		66	4.95	0.075		0
	67	5.025	0.075		0		67	5.025	0.075		253.209
	68	5.1	0.075		0		68	5.1	0.075		347.788
	69	5.175	0.075		0		69	5.175	0.075		225.472
	70	5.25	0.075		0		70	5.25	0.075		0
	71	5.325	0.075		0		71	5.325	0.075		116.763
	72	5.4	0.075		0		72	5.4	0.075		386.796
	73	5.475	0.075		0		73	5.475	0.075		224.029
	74	5.55	0.075		0		74	5.55	0.075		235.556
	75	5.625	0.075		0		75	5.625	0.075		204.13
	76	5.7	0.075		0		76	5.7	0.075		0
	77	5.775	0.075		0		77	5.775	0.075		0
	78	5.85	0.075		0		78	5.85	0.075		127.3
	79	5.925	0.075		0		79	5.925	0.075		0
	80	6	0.075		197.313		80	6	0.075		201.846
	81	6.075	0.075		0		81	6.075	0.075		0
	82	6.15	0.075		128.082		82	6.15	0.075		0
	83	6.225	0.075		140.193		83	6.225	0.075		0
	84	6.3	0.075		193.153		84	6.3	0.075		0
	85	6.375	0.075		189.362		85	6.375	0.075		81.3231
	86	6.45	0.075		276.682		86	6.45	0.075		163.316
	87	6.525	0.075		188.14		87	6.525	0.075		211.763
	88	6.6	0.075		0		88	6.6	0.075		126.557
	89	6.675	0.075		0		89	6.675	0.075		241.65
	90	6.75	0.075		300.463		90	6.75	0.075		253.739
	91	6.825	0.075		265.952		91	6.825	0.075		182.907
	92	6.9	0.075		479.165		92	6.9	0.075		0
	93	6.975	0.075		328.194		93	6.975	0.075		0
	94	7.05	0.075		192.69		94	7.05	0.075		0
	95	7.125	0.075		539.389		95	7.125	0.075		0
	96	7.2	0.075		375.304		96	7.2	0.075		0
	97	7.275	0.075		505.918		97	7.275	0.075		0
	98	7.35	0.075		351.218		98	7.35	0.075		0
	99	7.425	0.075		558.24		99	7.425	0.075		0
	100	7.5	0.075		257.943		100	7.5	0.075		0
	101	7.575	0.075		531.095		101	7.575	0.075		0
	102	7.65	0.075		476.726		102	7.65	0.075		0
	103	7.725	0.075		278.702		103	7.725	0.075		0
	104	7.8	0.075		0		104	7.8	0.075		0
	105	7.875	0.075		169.578		105	7.875	0.075		0
	106	7.95	0.075		0		106	7.95	0.075		0
	107	8.025	0.075		0		107	8.025	0.075		0
	108	8.1	0.075		0		108	8.1	0.075		0
	109	8.175	0.075		0		109	8.175	0.075		0
	110	8.25	0.075		0		110	8.25	0.075		0
	111	8.325	0.075		0		111	8.325	0.075		0
	112	8.4	0.075		0		112	8.4	0.075		0
	113	8.475	0.075		0		113	8.475	0.075		0
	114	8.55	0.075		0		114	8.55	0.075		0
	115	8.625	0.075		0		115	8.625	0.075		0
	116	8.7	0.075		0		116	8.7	0.075		0
	117	8.775	0.075		85.6471		117	8.775	0.075		0
	118	8.85	0.075		0		118	8.85	0.075		0
	119	8.925	0.075		0		119	8.925	0.075		0
	120	9	0.075		0		120	9	0.075		0
	121	9.075	0.075		0		121	9.075	0.075		0
	122	9.15	0.075		0		122	9.15	0.075		0
	123	9.225	0.075		0		123	9.225	0.075		0
	124	9.3	0.075		0		124	9.3	0.075		0
	125	9.375	0.075		0		125	9.375	0.075		0
	126	9.45	0.075		0		126	9.45	0.075		0
	127	9.525	0.075		0		127	9.525	0.075		0
	128	9.6	0.075		0		128	9.6	0.075		112.485
	129	9.675	0.075		0		129	9.675	0.075		0
	130	9.75	0.075		0		130	9.75	0.075		0
	131	9.825	0.075		0		131	9.825	0.075		0
	132	9.9	0.075		0		132	9.9	0.075		0
	133	9.975	0.075		0		133	9.975	0.075		0
	134	10.05	0.075		0		134	10.05	0.075		0
	135	10.125	0.075		0		135	10.125	0.075		0
	136	10.2	0.075		0		136	10.2	0.075		0
	137	10.275	0.075		0		137	0.075	0.15		0
	138	10.35	0.075		0		138	0.15	0.15		0
	139	10.425	0.075		0		139	0.225	0.15		0
	140	10.5	0.075		0		140	0.3	0.15		0
	141	10.575	0.075		0		141	0.375	0.15		0
	142	10.65	0.075		0		142	0.45	0.15		0
	143	0.075	0.15		0		143	0.525	0.15		0
	144	0.15	0.15		0		144	0.6	0.15		0
	145	0.225	0.15		0		145	0.675	0.15		0
	146	0.3	0.15		0		146	0.75	0.15		0
	147	0.375	0.15		0		147	0.825	0.15		0
	148	0.45	0.15		0		148	0.9	0.15		0
	149	0.525	0.15		0		149	0.975	0.15		0
	150	0.6	0.15		0		150	1.05	0.15		0
	151	0.675	0.15		0		151	1.125	0.15		0
	152	0.75	0.15		0		152	1.2	0.15		0
	153	0.825	0.15		0		153	1.275	0.15		0
	154	0.9	0.15		0		154	1.35	0.15		0
	155	0.975	0.15		0		155	1.425	0.15		0
	156	1.05	0.15		0		156	1.5	0.15		0
	157	1.125	0.15		0		157	1.575	0.15		0
	158	1.2	0.15		0		158	1.65	0.15		0
	159	1.275	0.15		0		159	1.725	0.15		0
	160	1.35	0.15		0		160	1.8	0.15		0
	161	1.425	0.15		0		161	1.875	0.15		0
	162	1.5	0.15		0		162	1.95	0.15		0
	163	1.575	0.15		0		163	2.025	0.15		0
	164	1.65	0.15		0		164	2.1	0.15		0
	165	1.725	0.15		0		165	2.175	0.15		0
	166	1.8	0.15		0		166	2.25	0.15		0
	167	1.875	0.15		0		167	2.325	0.15		0
	168	1.95	0.15		0		168	2.4	0.15		0
	169	2.025	0.15		0		169	2.475	0.15		0
	170	2.1	0.15		0		170	2.55	0.15		0
	171	2.175	0.15		0		171	2.625	0.15		0
	172	2.25	0.15		0		172	2.7	0.15		0
	173	2.325	0.15		0		173	2.775	0.15		0
	174	2.4	0.15		0		174	2.85	0.15		0
	175	2.475	0.15		0		175	2.925	0.15		0
	176	2.55	0.15		0		176	3	0.15		0
	177	2.625	0.15		0		177	3.075	0.15		0
	178	2.7	0.15		0		178	3.15	0.15		0
	179	2.775	0.15		0		179	3.225	0.15		0
	180	2.85	0.15		0		180	3.3	0.15		0
	181	2.925	0.15		0		181	3.375	0.15		0
	182	3	0.15		0		182	3.45	0.15		0
	183	3.075	0.15		0		183	3.525	0.15		0
	184	3.15	0.15		0		184	3.6	0.15		0
	185	3.225	0.15		0		185	3.675	0.15		156.238
	186	3.3	0.15		0		186	3.75	0.15		199.622
	187	3.375	0.15		0		187	3.825	0.15		143.73
	188	3.45	0.15		0		188	3.9	0.15		210.725
	189	3.525	0.15		449.077		189	3.975	0.15		195.174
	190	3.6	0.15		297.825		190	4.05	0.15		237.799
	191	3.675	0.15		298.31		191	4.125	0.15		0
	192	3.75	0.15		0		192	4.2	0.15		0
	193	3.825	0.15		0		193	4.275	0.15		0
	194	3.9	0.15		0		194	4.35	0.15		0
	195	3.975	0.15		0		195	4.425	0.15		0
	196	4.05	0.15		0		196	4.5	0.15		0
	197	4.125	0.15		0		197	4.575	0.15		0
	198	4.2	0.15		0		198	4.65	0.15		0
	199	4.275	0.15		0		199	4.725	0.15		114.346
	200	4.35	0.15		0		200	4.8	0.15		99.0249
	201	4.425	0.15		0		201	4.875	0.15		0
	202	4.5	0.15		0		202	4.95	0.15		218.267
	203	4.575	0.15		0		203	5.025	0.15		330.936
	204	4.65	0.15		0		204	5.1	0.15		231.237
	205	4.725	0.15		0		205	5.175	0.15		577.474
	206	4.8	0.15		0		206	5.25	0.15		254.686
	207	4.875	0.15		0		207	5.325	0.15		589.832
	208	4.95	0.15		0		208	5.4	0.15		176.392
	209	5.025	0.15		0		209	5.475	0.15		263.164
	210	5.1	0.15		137.036		210	5.55	0.15		228.919
	211	5.175	0.15		0		211	5.625	0.15		154.543
	212	5.25	0.15		0		212	5.7	0.15		215.845
	213	5.325	0.15		0		213	5.775	0.15		0
	214	5.4	0.15		166.257		214	5.85	0.15		82.3607
	215	5.475	0.15		278.245		215	5.925	0.15		0
	216	5.55	0.15		286.15		216	6	0.15		0
	217	5.625	0.15		0		217	6.075	0.15		0
	218	5.7	0.15		0		218	6.15	0.15		0
	219	5.775	0.15		0		219	6.225	0.15		0
	220	5.85	0.15		123.472		220	6.3	0.15		0
	221	5.925	0.15		0		221	6.375	0.15		186.217
	222	6	0.15		265.977		222	6.45	0.15		226.572
	223	6.075	0.15		223.613		223	6.525	0.15		129.234
	224	6.15	0.15		95.606		224	6.6	0.15		273.676
	225	6.225	0.15		175.017		225	6.675	0.15		190.969
	226	6.3	0.15		105.559		226	6.75	0.15		156.908
	227	6.375	0.15		421.636		227	6.825	0.15		113.27
	228	6.45	0.15		204.664		228	6.9	0.15		0
	229	6.525	0.15		269.871		229	6.975	0.15		0
	230	6.6	0.15		124.992		230	7.05	0.15		0
	231	6.675	0.15		173.872		231	7.125	0.15		0
	232	6.75	0.15		290.226		232	7.2	0.15		0
	233	6.825	0.15		283.108		233	7.275	0.15		0
	234	6.9	0.15		503.45		234	7.35	0.15		0
	235	6.975	0.15		538.73		235	7.425	0.15		0
	236	7.05	0.15		718.561		236	7.5	0.15		0
	237	7.125	0.15		667.589		237	7.575	0.15		0
	238	7.2	0.15		484.369		238	7.65	0.15		0
	239	7.275	0.15		324.093		239	7.725	0.15		0
	240	7.35	0.15		507.091		240	7.8	0.15		0
	241	7.425	0.15		448.514		241	7.875	0.15		0
	242	7.5	0.15		274.637		242	7.95	0.15		0
	243	7.575	0.15		472.57		243	8.025	0.15		0
	244	7.65	0.15		760.172		244	8.1	0.15		0
	245	7.725	0.15		423.346		245	8.175	0.15		0
	246	7.8	0.15		240.589		246	8.25	0.15		0
	247	7.875	0.15		139.259		247	8.325	0.15		0
	248	7.95	0.15		140.091		248	8.4	0.15		0
	249	8.025	0.15		0		249	8.475	0.15		0
	250	8.1	0.15		0		250	8.55	0.15		0
	251	8.175	0.15		0		251	8.625	0.15		0
	252	8.25	0.15		0		252	8.7	0.15		0
	253	8.325	0.15		0		253	8.775	0.15		0
	254	8.4	0.15		0		254	8.85	0.15		0
	255	8.475	0.15		0		255	8.925	0.15		0
	256	8.55	0.15		0		256	9	0.15		0
	257	8.625	0.15		0		257	9.075	0.15		0
	258	8.7	0.15		155.125		258	9.15	0.15		0
	259	8.775	0.15		0		259	9.225	0.15		0
	260	8.85	0.15		264.502		260	9.3	0.15		0
	261	8.925	0.15		0		261	9.375	0.15		0
	262	9	0.15		0		262	9.45	0.15		98.1527
	263	9.075	0.15		0		263	9.525	0.15		0
	264	9.15	0.15		0		264	9.6	0.15		0
	265	9.225	0.15		117.261		265	9.675	0.15		0
	266	9.3	0.15		0		266	9.75	0.15		0
	267	9.375	0.15		158.49		267	9.825	0.15		0
	268	9.45	0.15		0		268	9.9	0.15		0
	269	9.525	0.15		0		269	9.975	0.15		0
	270	9.6	0.15		132.881		270	10.05	0.15		0
	271	9.675	0.15		0		271	10.125	0.15		0
	272	9.75	0.15		0		272	10.2	0.15		0
	273	9.825	0.15		0		273	0.075	0.225		0
	274	9.9	0.15		0		274	0.15	0.225		0
	275	9.975	0.15		0		275	0.225	0.225		0
	276	10.05	0.15		0		276	0.3	0.225		0
	277	10.125	0.15		0		277	0.375	0.225		0
	278	10.2	0.15		0		278	0.45	0.225		0
	279	10.275	0.15		0		279	0.525	0.225		0
	280	10.35	0.15		0		280	0.6	0.225		0
	281	10.425	0.15		0		281	0.675	0.225		0
	282	10.5	0.15		0		282	0.75	0.225		0
	283	10.575	0.15		0		283	0.825	0.225		0
	284	10.65	0.15		0		284	0.9	0.225		0
	285	0.075	0.225		0		285	0.975	0.225		0
	286	0.15	0.225		0		286	1.05	0.225		0
	287	0.225	0.225		0		287	1.125	0.225		0
	288	0.3	0.225		0		288	1.2	0.225		0
	289	0.375	0.225		0		289	1.275	0.225		0
	290	0.45	0.225		0		290	1.35	0.225		0
	291	0.525	0.225		0		291	1.425	0.225		0
	292	0.6	0.225		0		292	1.5	0.225		0
	293	0.675	0.225		0		293	1.575	0.225		0
	294	0.75	0.225		0		294	1.65	0.225		0
	295	0.825	0.225		0		295	1.725	0.225		0
	296	0.9	0.225		0		296	1.8	0.225		0
	297	0.975	0.225		0		297	1.875	0.225		0
	298	1.05	0.225		0		298	1.95	0.225		0
	299	1.125	0.225		0		299	2.025	0.225		0
	300	1.2	0.225		0		300	2.1	0.225		0
	301	1.275	0.225		0		301	2.175	0.225		0
	302	1.35	0.225		0		302	2.25	0.225		0
	303	1.425	0.225		0		303	2.325	0.225		0
	304	1.5	0.225		0		304	2.4	0.225		0
	305	1.575	0.225		0		305	2.475	0.225		0
	306	1.65	0.225		0		306	2.55	0.225		0
	307	1.725	0.225		0		307	2.625	0.225		0
	308	1.8	0.225		0		308	2.7	0.225		0
	309	1.875	0.225		0		309	2.775	0.225		0
	310	1.95	0.225		0		310	2.85	0.225		0
	311	2.025	0.225		0		311	2.925	0.225		0
	312	2.1	0.225		0		312	3	0.225		0
	313	2.175	0.225		0		313	3.075	0.225		0
	314	2.25	0.225		0		314	3.15	0.225		0
	315	2.325	0.225		0		315	3.225	0.225		0
	316	2.4	0.225		0		316	3.3	0.225		0
	317	2.475	0.225		0		317	3.375	0.225		0
	318	2.55	0.225		0		318	3.45	0.225		156.917
	319	2.625	0.225		0		319	3.525	0.225		133.619
	320	2.7	0.225		0		320	3.6	0.225		311.52
	321	2.775	0.225		0		321	3.675	0.225		123.169
	322	2.85	0.225		0		322	3.75	0.225		92.1784
	323	2.925	0.225		0		323	3.825	0.225		275.111
	324	3	0.225		0		324	3.9	0.225		113.581
	325	3.075	0.225		0		325	3.975	0.225		316.103
	326	3.15	0.225		0		326	4.05	0.225		171.871
	327	3.225	0.225		0		327	4.125	0.225		0
	328	3.3	0.225		0		328	4.2	0.225		0
	329	3.375	0.225		0		329	4.275	0.225		156.036
	330	3.45	0.225		347.401		330	4.35	0.225		0
	331	3.525	0.225		338.375		331	4.425	0.225		0
	332	3.6	0.225		428.209		332	4.5	0.225		284.555
	333	3.675	0.225		441.125		333	4.575	0.225		145.443
	334	3.75	0.225		0		334	4.65	0.225		0
	335	3.825	0.225		0		335	4.725	0.225		283.236
	336	3.9	0.225		113.678		336	4.8	0.225		178.73
	337	3.975	0.225		0		337	4.875	0.225		0
	338	4.05	0.225		0		338	4.95	0.225		126.058
	339	4.125	0.225		0		339	5.025	0.225		230.041
	340	4.2	0.225		0		340	5.1	0.225		238.075
	341	4.275	0.225		122.107		341	5.175	0.225		311.459
	342	4.35	0.225		0		342	5.25	0.225		245.611
	343	4.425	0.225		158.896		343	5.325	0.225		457.228
	344	4.5	0.225		107.941		344	5.4	0.225		325.004
	345	4.575	0.225		0		345	5.475	0.225		303.227
	346	4.65	0.225		0		346	5.55	0.225		169.714
	347	4.725	0.225		0		347	5.625	0.225		472.351
	348	4.8	0.225		0		348	5.7	0.225		451.749
	349	4.875	0.225		0		349	5.775	0.225		249.829
	350	4.95	0.225		383.424		350	5.85	0.225		0
	351	5.025	0.225		270.953		351	5.925	0.225		0
	352	5.1	0.225		0		352	6	0.225		0
	353	5.175	0.225		230.921		353	6.075	0.225		0
	354	5.25	0.225		323.875		354	6.15	0.225		0
	355	5.325	0.225		370.577		355	6.225	0.225		0
	356	5.4	0.225		174.123		356	6.3	0.225		109.924
	357	5.475	0.225		409.755		357	6.375	0.225		167.13
	358	5.55	0.225		728.714		358	6.45	0.225		386.895
	359	5.625	0.225		418.444		359	6.525	0.225		226.155
	360	5.7	0.225		0		360	6.6	0.225		127.469
	361	5.775	0.225		0		361	6.675	0.225		263.966
	362	5.85	0.225		0		362	6.75	0.225		133.464
	363	5.925	0.225		296.523		363	6.825	0.225		243.923
	364	6	0.225		563.099		364	6.9	0.225		0
	365	6.075	0.225		477.58		365	6.975	0.225		0
	366	6.15	0.225		189.88		366	7.05	0.225		0
	367	6.225	0.225		0		367	7.125	0.225		0
	368	6.3	0.225		205.136		368	7.2	0.225		0
	369	6.375	0.225		286.693		369	7.275	0.225		0
	370	6.45	0.225		539.54		370	7.35	0.225		0
	371	6.525	0.225		281.416		371	7.425	0.225		0
	372	6.6	0.225		0		372	7.5	0.225		0
	373	6.675	0.225		0		373	7.575	0.225		0
	374	6.75	0.225		332.897		374	7.65	0.225		0
	375	6.825	0.225		200.183		375	7.725	0.225		0
	376	6.9	0.225		214.919		376	7.8	0.225		0
	377	6.975	0.225		448.096		377	7.875	0.225		0
	378	7.05	0.225		450.228		378	7.95	0.225		0
	379	7.125	0.225		502.508		379	8.025	0.225		0
	380	7.2	0.225		239.001		380	8.1	0.225		0
	381	7.275	0.225		429.37		381	8.175	0.225		0
	382	7.35	0.225		362.009		382	8.25	0.225		0
	383	7.425	0.225		417.599		383	8.325	0.225		0
	384	7.5	0.225		620.498		384	8.4	0.225		0
	385	7.575	0.225		627.15		385	8.475	0.225		0
	386	7.65	0.225		476.522		386	8.55	0.225		0
	387	7.725	0.225		658.511		387	8.625	0.225		0
	388	7.8	0.225		298.178		388	8.7	0.225		0
	389	7.875	0.225		364.376		389	8.775	0.225		0
	390	7.95	0.225		128.377		390	8.85	0.225		0
	391	8.025	0.225		133.365		391	8.925	0.225		0
	392	8.1	0.225		0		392	9	0.225		0
	393	8.175	0.225		0		393	9.075	0.225		0
	394	8.25	0.225		0		394	9.15	0.225		0
	395	8.325	0.225		0		395	9.225	0.225		0
	396	8.4	0.225		0		396	9.3	0.225		0
	397	8.475	0.225		0		397	9.375	0.225		0
	398	8.55	0.225		0		398	9.45	0.225		0
	399	8.625	0.225		0		399	9.525	0.225		0
	400	8.7	0.225		226.594		400	9.6	0.225		0
	401	8.775	0.225		450.767		401	9.675	0.225		0
	402	8.85	0.225		676.461		402	9.75	0.225		0
	403	8.925	0.225		480.374		403	9.825	0.225		0
	404	9	0.225		149.718		404	9.9	0.225		0
	405	9.075	0.225		101.16		405	9.975	0.225		0
	406	9.15	0.225		0		406	10.05	0.225		0
	407	9.225	0.225		0		407	10.125	0.225		0
	408	9.3	0.225		0		408	10.2	0.225		0
	409	9.375	0.225		0		409	0.075	0.3		0
	410	9.45	0.225		0		410	0.15	0.3		0
	411	9.525	0.225		0		411	0.225	0.3		0
	412	9.6	0.225		0		412	0.3	0.3		0
	413	9.675	0.225		0		413	0.375	0.3		0
	414	9.75	0.225		0		414	0.45	0.3		0
	415	9.825	0.225		0		415	0.525	0.3		0
	416	9.9	0.225		0		416	0.6	0.3		106.922
	417	9.975	0.225		0		417	0.675	0.3		0
	418	10.05	0.225		0		418	0.75	0.3		0
	419	10.125	0.225		0		419	0.825	0.3		0
	420	10.2	0.225		0		420	0.9	0.3		0
	421	10.275	0.225		0		421	0.975	0.3		0
	422	10.35	0.225		0		422	1.05	0.3		0
	423	10.425	0.225		0		423	1.125	0.3		0
	424	10.5	0.225		0		424	1.2	0.3		0
	425	10.575	0.225		0		425	1.275	0.3		0
	426	10.65	0.225		0		426	1.35	0.3		0
	427	0.075	0.3		0		427	1.425	0.3		0
	428	0.15	0.3		0		428	1.5	0.3		0
	429	0.225	0.3		0		429	1.575	0.3		0
	430	0.3	0.3		0		430	1.65	0.3		0
	431	0.375	0.3		0		431	1.725	0.3		0
	432	0.45	0.3		0		432	1.8	0.3		0
	433	0.525	0.3		0		433	1.875	0.3		0
	434	0.6	0.3		0		434	1.95	0.3		0
	435	0.675	0.3		0		435	2.025	0.3		0
	436	0.75	0.3		0		436	2.1	0.3		0
	437	0.825	0.3		0		437	2.175	0.3		0
	438	0.9	0.3		0		438	2.25	0.3		0
	439	0.975	0.3		0		439	2.325	0.3		0
	440	1.05	0.3		0		440	2.4	0.3		0
	441	1.125	0.3		0		441	2.475	0.3		0
	442	1.2	0.3		0		442	2.55	0.3		0
	443	1.275	0.3		0		443	2.625	0.3		0
	444	1.35	0.3		0		444	2.7	0.3		0
	445	1.425	0.3		0		445	2.775	0.3		0
	446	1.5	0.3		0		446	2.85	0.3		0
	447	1.575	0.3		0		447	2.925	0.3		0
	448	1.65	0.3		0		448	3	0.3		0
	449	1.725	0.3		0		449	3.075	0.3		0
	450	1.8	0.3		0		450	3.15	0.3		0
	451	1.875	0.3		0		451	3.225	0.3		0
	452	1.95	0.3		0		452	3.3	0.3		0
	453	2.025	0.3		0		453	3.375	0.3		0
	454	2.1	0.3		0		454	3.45	0.3		278.611
	455	2.175	0.3		0		455	3.525	0.3		379.51
	456	2.25	0.3		0		456	3.6	0.3		91.3823
	457	2.325	0.3		0		457	3.675	0.3		387.01
	458	2.4	0.3		0		458	3.75	0.3		106.379
	459	2.475	0.3		0		459	3.825	0.3		195.656
	460	2.55	0.3		0		460	3.9	0.3		141.378
	461	2.625	0.3		0		461	3.975	0.3		222.062
	462	2.7	0.3		0		462	4.05	0.3		270.102
	463	2.775	0.3		0		463	4.125	0.3		226.288
	464	2.85	0.3		0		464	4.2	0.3		155.195
	465	2.925	0.3		0		465	4.275	0.3		123.203
	466	3	0.3		0		466	4.35	0.3		129.121
	467	3.075	0.3		0		467	4.425	0.3		244.534
	468	3.15	0.3		0		468	4.5	0.3		228.014
	469	3.225	0.3		139.684		469	4.575	0.3		116.216
	470	3.3	0.3		0		470	4.65	0.3		158.317
	471	3.375	0.3		145.178		471	4.725	0.3		166.746
	472	3.45	0.3		548.089		472	4.8	0.3		249.093
	473	3.525	0.3		454.406		473	4.875	0.3		132.604
	474	3.6	0.3		632.16		474	4.95	0.3		228.42
	475	3.675	0.3		225.547		475	5.025	0.3		427.609
	476	3.75	0.3		0		476	5.1	0.3		214.988
	477	3.825	0.3		0		477	5.175	0.3		277.434
	478	3.9	0.3		100.021		478	5.25	0.3		555.537
	479	3.975	0.3		0		479	5.325	0.3		392.475
	480	4.05	0.3		146.579		480	5.4	0.3		367.102
	481	4.125	0.3		139.86		481	5.475	0.3		596.837
	482	4.2	0.3		511.724		482	5.55	0.3		565.593
	483	4.275	0.3		109.33		483	5.625	0.3		433.821
	484	4.35	0.3		0		484	5.7	0.3		443.479
	485	4.425	0.3		118.781		485	5.775	0.3		498.482
	486	4.5	0.3		397.046		486	5.85	0.3		152.255
	487	4.575	0.3		122.377		487	5.925	0.3		0
	488	4.65	0.3		0		488	6	0.3		191.783
	489	4.725	0.3		173.477		489	6.075	0.3		99.2243
	490	4.8	0.3		361.509		490	6.15	0.3		150.909
	491	4.875	0.3		311.947		491	6.225	0.3		0
	492	4.95	0.3		614.042		492	6.3	0.3		251.63
	493	5.025	0.3		203.896		493	6.375	0.3		324.244
	494	5.1	0.3		0		494	6.45	0.3		240.489
	495	5.175	0.3		204.871		495	6.525	0.3		106.097
	496	5.25	0.3		424.928		496	6.6	0.3		190.124
	497	5.325	0.3		487.574		497	6.675	0.3		306.528
	498	5.4	0.3		650.623		498	6.75	0.3		262.732
	499	5.475	0.3		621.477		499	6.825	0.3		334.601
	500	5.55	0.3		666.348		500	6.9	0.3		270.079
	501	5.625	0.3		487.18		501	6.975	0.3		0
	502	5.7	0.3		0		502	7.05	0.3		0
	503	5.775	0.3		200.245		503	7.125	0.3		0
	504	5.85	0.3		207.769		504	7.2	0.3		0
	505	5.925	0.3		438.279		505	7.275	0.3		0
	506	6	0.3		443.543		506	7.35	0.3		0
	507	6.075	0.3		567.52		507	7.425	0.3		100.301
	508	6.15	0.3		599.592		508	7.5	0.3		0
	509	6.225	0.3		357.693		509	7.575	0.3		0
	510	6.3	0.3		481.76		510	7.65	0.3		0
	511	6.375	0.3		656.767		511	7.725	0.3		0
	512	6.45	0.3		510.036		512	7.8	0.3		0
	513	6.525	0.3		380.066		513	7.875	0.3		0
	514	6.6	0.3		379.971		514	7.95	0.3		0
	515	6.675	0.3		443.377		515	8.025	0.3		155.878
	516	6.75	0.3		192.099		516	8.1	0.3		0
	517	6.825	0.3		520.659		517	8.175	0.3		158.579
	518	6.9	0.3		358.594		518	8.25	0.3		0
	519	6.975	0.3		672.894		519	8.325	0.3		0
	520	7.05	0.3		650.596		520	8.4	0.3		0
	521	7.125	0.3		550.426		521	8.475	0.3		0
	522	7.2	0.3		141.511		522	8.55	0.3		82.0643
	523	7.275	0.3		295.187		523	8.625	0.3		0
	524	7.35	0.3		0		524	8.7	0.3		0
	525	7.425	0.3		272.964		525	8.775	0.3		0
	526	7.5	0.3		443.048		526	8.85	0.3		0
	527	7.575	0.3		365.5		527	8.925	0.3		0
	528	7.65	0.3		229.336		528	9	0.3		0
	529	7.725	0.3		358.764		529	9.075	0.3		0
	530	7.8	0.3		243.612		530	9.15	0.3		0
	531	7.875	0.3		120.914		531	9.225	0.3		0
	532	7.95	0.3		349.131		532	9.3	0.3		0
	533	8.025	0.3		197.514		533	9.375	0.3		0
	534	8.1	0.3		0		534	9.45	0.3		0
	535	8.175	0.3		0		535	9.525	0.3		0
	536	8.25	0.3		0		536	9.6	0.3		0
	537	8.325	0.3		0		537	9.675	0.3		0
	538	8.4	0.3		0		538	9.75	0.3		0
	539	8.475	0.3		123.569		539	9.825	0.3		0
	540	8.55	0.3		0		540	9.9	0.3		0
	541	8.625	0.3		0		541	9.975	0.3		0
	542	8.7	0.3		130.695		542	10.05	0.3		0
	543	8.775	0.3		279.328		543	10.125	0.3		0
	544	8.85	0.3		527.994		544	10.2	0.3		0
	545	8.925	0.3		588.18		545	0.075	0.375		0
	546	9	0.3		555.951		546	0.15	0.375		0
	547	9.075	0.3		340.929		547	0.225	0.375		0
	548	9.15	0.3		341.153		548	0.3	0.375		0
	549	9.225	0.3		133.788		549	0.375	0.375		0
	550	9.3	0.3		172.235		550	0.45	0.375		0
	551	9.375	0.3		0		551	0.525	0.375		0
	552	9.45	0.3		0		552	0.6	0.375		0
	553	9.525	0.3		0		553	0.675	0.375		0
	554	9.6	0.3		0		554	0.75	0.375		0
	555	9.675	0.3		0		555	0.825	0.375		0
	556	9.75	0.3		0		556	0.9	0.375		0
	557	9.825	0.3		0		557	0.975	0.375		0
	558	9.9	0.3		0		558	1.05	0.375		0
	559	9.975	0.3		0		559	1.125	0.375		0
	560	10.05	0.3		0		560	1.2	0.375		0
	561	10.125	0.3		0		561	1.275	0.375		0
	562	10.2	0.3		0		562	1.35	0.375		0
	563	10.275	0.3		0		563	1.425	0.375		0
	564	10.35	0.3		0		564	1.5	0.375		0
	565	10.425	0.3		0		565	1.575	0.375		0
	566	10.5	0.3		0		566	1.65	0.375		0
	567	10.575	0.3		0		567	1.725	0.375		0
	568	10.65	0.3		0		568	1.8	0.375		0
	569	0.075	0.375		0		569	1.875	0.375		0
	570	0.15	0.375		0		570	1.95	0.375		0
	571	0.225	0.375		0		571	2.025	0.375		0
	572	0.3	0.375		0		572	2.1	0.375		0
	573	0.375	0.375		0		573	2.175	0.375		0
	574	0.45	0.375		0		574	2.25	0.375		0
	575	0.525	0.375		0		575	2.325	0.375		0
	576	0.6	0.375		0		576	2.4	0.375		0
	577	0.675	0.375		0		577	2.475	0.375		0
	578	0.75	0.375		0		578	2.55	0.375		0
	579	0.825	0.375		0		579	2.625	0.375		0
	580	0.9	0.375		0		580	2.7	0.375		0
	581	0.975	0.375		0		581	2.775	0.375		0
	582	1.05	0.375		0		582	2.85	0.375		0
	583	1.125	0.375		0		583	2.925	0.375		0
	584	1.2	0.375		0		584	3	0.375		0
	585	1.275	0.375		0		585	3.075	0.375		0
	586	1.35	0.375		0		586	3.15	0.375		0
	587	1.425	0.375		0		587	3.225	0.375		0
	588	1.5	0.375		0		588	3.3	0.375		0
	589	1.575	0.375		0		589	3.375	0.375		0
	590	1.65	0.375		0		590	3.45	0.375		257.159
	591	1.725	0.375		0		591	3.525	0.375		374.919
	592	1.8	0.375		0		592	3.6	0.375		501.238
	593	1.875	0.375		0		593	3.675	0.375		296.421
	594	1.95	0.375		0		594	3.75	0.375		376.108
	595	2.025	0.375		0		595	3.825	0.375		366.381
	596	2.1	0.375		0		596	3.9	0.375		366.414
	597	2.175	0.375		0		597	3.975	0.375		305.87
	598	2.25	0.375		0		598	4.05	0.375		383.198
	599	2.325	0.375		0		599	4.125	0.375		436.328
	600	2.4	0.375		0		600	4.2	0.375		433.723
	601	2.475	0.375		0		601	4.275	0.375		185.884
	602	2.55	0.375		0		602	4.35	0.375		263.638
	603	2.625	0.375		0		603	4.425	0.375		220.65
	604	2.7	0.375		0		604	4.5	0.375		151.903
	605	2.775	0.375		0		605	4.575	0.375		271.675
	606	2.85	0.375		0		606	4.65	0.375		358.504
	607	2.925	0.375		0		607	4.725	0.375		249.168
	608	3	0.375		0		608	4.8	0.375		348.061
	609	3.075	0.375		0		609	4.875	0.375		285.275
	610	3.15	0.375		0		610	4.95	0.375		387.585
	611	3.225	0.375		0		611	5.025	0.375		267.005
	612	3.3	0.375		247.822		612	5.1	0.375		341.694
	613	3.375	0.375		0		613	5.175	0.375		299.133
	614	3.45	0.375		120.514		614	5.25	0.375		546.033
	615	3.525	0.375		408.39		615	5.325	0.375		252.717
	616	3.6	0.375		131.715		616	5.4	0.375		221.928
	617	3.675	0.375		0		617	5.475	0.375		261.535
	618	3.75	0.375		142.236		618	5.55	0.375		666.234
	619	3.825	0.375		0		619	5.625	0.375		467.314
	620	3.9	0.375		212.782		620	5.7	0.375		437.25
	621	3.975	0.375		317.441		621	5.775	0.375		331.42
	622	4.05	0.375		600.866		622	5.85	0.375		547.89
	623	4.125	0.375		307.547		623	5.925	0.375		581.793
	624	4.2	0.375		350.055		624	6	0.375		220.594
	625	4.275	0.375		349.289		625	6.075	0.375		282.623
	626	4.35	0.375		339.676		626	6.15	0.375		329.775
	627	4.425	0.375		511.049		627	6.225	0.375		277.841
	628	4.5	0.375		709.915		628	6.3	0.375		421.086
	629	4.575	0.375		413.256		629	6.375	0.375		445.738
	630	4.65	0.375		301.544		630	6.45	0.375		610.593
	631	4.725	0.375		463.764		631	6.525	0.375		266.21
	632	4.8	0.375		286.155		632	6.6	0.375		377.864
	633	4.875	0.375		491.255		633	6.675	0.375		696.101
	634	4.95	0.375		428.8		634	6.75	0.375		253.708
	635	5.025	0.375		579.014		635	6.825	0.375		497.111
	636	5.1	0.375		480.231		636	6.9	0.375		194.109
	637	5.175	0.375		459.184		637	6.975	0.375		0
	638	5.25	0.375		663.521		638	7.05	0.375		0
	639	5.325	0.375		1397.66		639	7.125	0.375		203.69
	640	5.4	0.375		884.524		640	7.2	0.375		0
	641	5.475	0.375		1387.32		641	7.275	0.375		0
	642	5.55	0.375		1212.51		642	7.35	0.375		0
	643	5.625	0.375		1072.48		643	7.425	0.375		0
	644	5.7	0.375		625.573		644	7.5	0.375		0
	645	5.775	0.375		772.497		645	7.575	0.375		0
	646	5.85	0.375		668.678		646	7.65	0.375		0
	647	5.925	0.375		613.104		647	7.725	0.375		0
	648	6	0.375		670.266		648	7.8	0.375		0
	649	6.075	0.375		888.909		649	7.875	0.375		0
	650	6.15	0.375		454.827		650	7.95	0.375		0
	651	6.225	0.375		493.963		651	8.025	0.375		0
	652	6.3	0.375		613.075		652	8.1	0.375		0
	653	6.375	0.375		385.408		653	8.175	0.375		132.596
	654	6.45	0.375		955.635		654	8.25	0.375		0
	655	6.525	0.375		878.226		655	8.325	0.375		0
	656	6.6	0.375		576.797		656	8.4	0.375		0
	657	6.675	0.375		338.351		657	8.475	0.375		0
	658	6.75	0.375		395.75		658	8.55	0.375		0
	659	6.825	0.375		301.189		659	8.625	0.375		0
	660	6.9	0.375		506.934		660	8.7	0.375		0
	661	6.975	0.375		550.182		661	8.775	0.375		0
	662	7.05	0.375		672.659		662	8.85	0.375		0
	663	7.125	0.375		683.082		663	8.925	0.375		0
	664	7.2	0.375		833.626		664	9	0.375		0
	665	7.275	0.375		0		665	9.075	0.375		0
	666	7.35	0.375		0		666	9.15	0.375		0
	667	7.425	0.375		0		667	9.225	0.375		0
	668	7.5	0.375		98.6983		668	9.3	0.375		0
	669	7.575	0.375		265.376		669	9.375	0.375		0
	670	7.65	0.375		177.569		670	9.45	0.375		0
	671	7.725	0.375		481.731		671	9.525	0.375		0
	672	7.8	0.375		272.033		672	9.6	0.375		0
	673	7.875	0.375		283.009		673	9.675	0.375		0
	674	7.95	0.375		109.74		674	9.75	0.375		0
	675	8.025	0.375		219.301		675	9.825	0.375		0
	676	8.1	0.375		146.967		676	9.9	0.375		0
	677	8.175	0.375		0		677	9.975	0.375		0
	678	8.25	0.375		0		678	10.05	0.375		0
	679	8.325	0.375		0		679	10.125	0.375		0
	680	8.4	0.375		0		680	10.2	0.375		0
	681	8.475	0.375		0		681	0.075	0.45		0
	682	8.55	0.375		0		682	0.15	0.45		0
	683	8.625	0.375		0		683	0.225	0.45		0
	684	8.7	0.375		444.504		684	0.3	0.45		0
	685	8.775	0.375		337.6		685	0.375	0.45		0
	686	8.85	0.375		717.49		686	0.45	0.45		0
	687	8.925	0.375		534.725		687	0.525	0.45		0
	688	9	0.375		530.437		688	0.6	0.45		0
	689	9.075	0.375		372.593		689	0.675	0.45		0
	690	9.15	0.375		520.9		690	0.75	0.45		0
	691	9.225	0.375		296.425		691	0.825	0.45		0
	692	9.3	0.375		341.461		692	0.9	0.45		0
	693	9.375	0.375		119.786		693	0.975	0.45		0
	694	9.45	0.375		0		694	1.05	0.45		0
	695	9.525	0.375		0		695	1.125	0.45		0
	696	9.6	0.375		0		696	1.2	0.45		0
	697	9.675	0.375		0		697	1.275	0.45		0
	698	9.75	0.375		0		698	1.35	0.45		0
	699	9.825	0.375		0		699	1.425	0.45		0
	700	9.9	0.375		0		700	1.5	0.45		0
	701	9.975	0.375		0		701	1.575	0.45		0
	702	10.05	0.375		0		702	1.65	0.45		0
	703	10.125	0.375		0		703	1.725	0.45		0
	704	10.2	0.375		0		704	1.8	0.45		0
	705	10.275	0.375		0		705	1.875	0.45		0
	706	10.35	0.375		0		706	1.95	0.45		0
	707	10.425	0.375		0		707	2.025	0.45		0
	708	10.5	0.375		0		708	2.1	0.45		0
	709	10.575	0.375		0		709	2.175	0.45		0
	710	10.65	0.375		0		710	2.25	0.45		0
	711	0.075	0.45		0		711	2.325	0.45		0
	712	0.15	0.45		0		712	2.4	0.45		0
	713	0.225	0.45		0		713	2.475	0.45		0
	714	0.3	0.45		0		714	2.55	0.45		0
	715	0.375	0.45		0		715	2.625	0.45		0
	716	0.45	0.45		0		716	2.7	0.45		0
	717	0.525	0.45		0		717	2.775	0.45		0
	718	0.6	0.45		0		718	2.85	0.45		0
	719	0.675	0.45		0		719	2.925	0.45		0
	720	0.75	0.45		0		720	3	0.45		0
	721	0.825	0.45		0		721	3.075	0.45		0
	722	0.9	0.45		0		722	3.15	0.45		0
	723	0.975	0.45		0		723	3.225	0.45		0
	724	1.05	0.45		0		724	3.3	0.45		0
	725	1.125	0.45		0		725	3.375	0.45		173.996
	726	1.2	0.45		0		726	3.45	0.45		399.495
	727	1.275	0.45		0		727	3.525	0.45		0
	728	1.35	0.45		0		728	3.6	0.45		273.187
	729	1.425	0.45		0		729	3.675	0.45		455.589
	730	1.5	0.45		0		730	3.75	0.45		444.435
	731	1.575	0.45		0		731	3.825	0.45		473.258
	732	1.65	0.45		0		732	3.9	0.45		376.745
	733	1.725	0.45		0		733	3.975	0.45		413.091
	734	1.8	0.45		0		734	4.05	0.45		369.194
	735	1.875	0.45		0		735	4.125	0.45		442.738
	736	1.95	0.45		0		736	4.2	0.45		522.002
	737	2.025	0.45		0		737	4.275	0.45		319.614
	738	2.1	0.45		0		738	4.35	0.45		176.637
	739	2.175	0.45		0		739	4.425	0.45		307.671
	740	2.25	0.45		0		740	4.5	0.45		468.6
	741	2.325	0.45		0		741	4.575	0.45		405.434
	742	2.4	0.45		0		742	4.65	0.45		460.524
	743	2.475	0.45		0		743	4.725	0.45		437.325
	744	2.55	0.45		0		744	4.8	0.45		474.464
	745	2.625	0.45		0		745	4.875	0.45		680.185
	746	2.7	0.45		0		746	4.95	0.45		511.824
	747	2.775	0.45		0		747	5.025	0.45		341.424
	748	2.85	0.45		0		748	5.1	0.45		700.876
	749	2.925	0.45		0		749	5.175	0.45		790.911
	750	3	0.45		0		750	5.25	0.45		320.212
	751	3.075	0.45		0		751	5.325	0.45		298.201
	752	3.15	0.45		0		752	5.4	0.45		550.925
	753	3.225	0.45		123.322		753	5.475	0.45		452.728
	754	3.3	0.45		289.658		754	5.55	0.45		412.351
	755	3.375	0.45		359.686		755	5.625	0.45		542.701
	756	3.45	0.45		0		756	5.7	0.45		590.022
	757	3.525	0.45		101.361		757	5.775	0.45		505.925
	758	3.6	0.45		325.661		758	5.85	0.45		338.276
	759	3.675	0.45		0		759	5.925	0.45		506.865
	760	3.75	0.45		122.493		760	6	0.45		582.628
	761	3.825	0.45		122.802		761	6.075	0.45		411.982
	762	3.9	0.45		363.679		762	6.15	0.45		373.247
	763	3.975	0.45		459.454		763	6.225	0.45		354.098
	764	4.05	0.45		371.088		764	6.3	0.45		454.934
	765	4.125	0.45		522.481		765	6.375	0.45		512.094
	766	4.2	0.45		296.781		766	6.45	0.45		296.093
	767	4.275	0.45		530.026		767	6.525	0.45		255.679
	768	4.35	0.45		385.218		768	6.6	0.45		523.466
	769	4.425	0.45		575.472		769	6.675	0.45		535.666
	770	4.5	0.45		631.184		770	6.75	0.45		151.621
	771	4.575	0.45		727.791		771	6.825	0.45		182.132
	772	4.65	0.45		421.212		772	6.9	0.45		0
	773	4.725	0.45		632.091		773	6.975	0.45		0
	774	4.8	0.45		989.128		774	7.05	0.45		131.026
	775	4.875	0.45		1282.49		775	7.125	0.45		143.197
	776	4.95	0.45		846.157		776	7.2	0.45		85.9351
	777	5.025	0.45		461.463		777	7.275	0.45		0
	778	5.1	0.45		679.236		778	7.35	0.45		92.6893
	779	5.175	0.45		563.677		779	7.425	0.45		0
	780	5.25	0.45		724.691		780	7.5	0.45		99.5821
	781	5.325	0.45		673.067		781	7.575	0.45		0
	782	5.4	0.45		1041.21		782	7.65	0.45		0
	783	5.475	0.45		1366.32		783	7.725	0.45		0
	784	5.55	0.45		1594.09		784	7.8	0.45		0
	785	5.625	0.45		1660.55		785	7.875	0.45		0
	786	5.7	0.45		1301.93		786	7.95	0.45		0
	787	5.775	0.45		2116.58		787	8.025	0.45		0
	788	5.85	0.45		1276.43		788	8.1	0.45		0
	789	5.925	0.45		1458.59		789	8.175	0.45		0
	790	6	0.45		936.714		790	8.25	0.45		0
	791	6.075	0.45		752.843		791	8.325	0.45		0
	792	6.15	0.45		811.85		792	8.4	0.45		0
	793	6.225	0.45		879.125		793	8.475	0.45		0
	794	6.3	0.45		713.321		794	8.55	0.45		0
	795	6.375	0.45		966.547		795	8.625	0.45		0
	796	6.45	0.45		591.273		796	8.7	0.45		0
	797	6.525	0.45		537.073		797	8.775	0.45		0
	798	6.6	0.45		624.891		798	8.85	0.45		0
	799	6.675	0.45		695.299		799	8.925	0.45		0
	800	6.75	0.45		577.391		800	9	0.45		0
	801	6.825	0.45		292.878		801	9.075	0.45		0
	802	6.9	0.45		350.272		802	9.15	0.45		0
	803	6.975	0.45		701.58		803	9.225	0.45		0
	804	7.05	0.45		511.124		804	9.3	0.45		0
	805	7.125	0.45		734.548		805	9.375	0.45		0
	806	7.2	0.45		263.163		806	9.45	0.45		0
	807	7.275	0.45		309.801		807	9.525	0.45		0
	808	7.35	0.45		142.531		808	9.6	0.45		0
	809	7.425	0.45		0		809	9.675	0.45		0
	810	7.5	0.45		0		810	9.75	0.45		0
	811	7.575	0.45		0		811	9.825	0.45		0
	812	7.65	0.45		98.7587		812	9.9	0.45		0
	813	7.725	0.45		143.916		813	9.975	0.45		0
	814	7.8	0.45		97.9873		814	10.05	0.45		0
	815	7.875	0.45		139.124		815	10.125	0.45		0
	816	7.95	0.45		183.559		816	10.2	0.45		0
	817	8.025	0.45		162.267		817	0.075	0.525		0
	818	8.1	0.45		109.551		818	0.15	0.525		0
	819	8.175	0.45		162.234		819	0.225	0.525		0
	820	8.25	0.45		0		820	0.3	0.525		0
	821	8.325	0.45		0		821	0.375	0.525		0
	822	8.4	0.45		0		822	0.45	0.525		0
	823	8.475	0.45		0		823	0.525	0.525		0
	824	8.55	0.45		0		824	0.6	0.525		0
	825	8.625	0.45		128.507		825	0.675	0.525		0
	826	8.7	0.45		393.168		826	0.75	0.525		0
	827	8.775	0.45		756.124		827	0.825	0.525		0
	828	8.85	0.45		264.571		828	0.9	0.525		0
	829	8.925	0.45		446.052		829	0.975	0.525		0
	830	9	0.45		383.703		830	1.05	0.525		0
	831	9.075	0.45		410.258		831	1.125	0.525		0
	832	9.15	0.45		450.205		832	1.2	0.525		0
	833	9.225	0.45		635.02		833	1.275	0.525		0
	834	9.3	0.45		447.623		834	1.35	0.525		0
	835	9.375	0.45		376.419		835	1.425	0.525		0
	836	9.45	0.45		287.793		836	1.5	0.525		0
	837	9.525	0.45		0		837	1.575	0.525		0
	838	9.6	0.45		0		838	1.65	0.525		0
	839	9.675	0.45		0		839	1.725	0.525		0
	840	9.75	0.45		0		840	1.8	0.525		0
	841	9.825	0.45		0		841	1.875	0.525		0
	842	9.9	0.45		0		842	1.95	0.525		0
	843	9.975	0.45		0		843	2.025	0.525		0
	844	10.05	0.45		0		844	2.1	0.525		102.384
	845	10.125	0.45		0		845	2.175	0.525		0
	846	10.2	0.45		0		846	2.25	0.525		0
	847	10.275	0.45		0		847	2.325	0.525		0
	848	10.35	0.45		0		848	2.4	0.525		0
	849	10.425	0.45		0		849	2.475	0.525		0
	850	10.5	0.45		0		850	2.55	0.525		0
	851	10.575	0.45		0		851	2.625	0.525		123.452
	852	10.65	0.45		0		852	2.7	0.525		0
	853	0.075	0.525		0		853	2.775	0.525		0
	854	0.15	0.525		0		854	2.85	0.525		0
	855	0.225	0.525		0		855	2.925	0.525		0
	856	0.3	0.525		0		856	3	0.525		0
	857	0.375	0.525		0		857	3.075	0.525		0
	858	0.45	0.525		0		858	3.15	0.525		0
	859	0.525	0.525		0		859	3.225	0.525		0
	860	0.6	0.525		0		860	3.3	0.525		0
	861	0.675	0.525		0		861	3.375	0.525		94.7545
	862	0.75	0.525		0		862	3.45	0.525		181.78
	863	0.825	0.525		0		863	3.525	0.525		491.122
	864	0.9	0.525		0		864	3.6	0.525		396.002
	865	0.975	0.525		0		865	3.675	0.525		269.503
	866	1.05	0.525		0		866	3.75	0.525		523.15
	867	1.125	0.525		0		867	3.825	0.525		266.699
	868	1.2	0.525		0		868	3.9	0.525		378.773
	869	1.275	0.525		0		869	3.975	0.525		430.431
	870	1.35	0.525		0		870	4.05	0.525		585.595
	871	1.425	0.525		0		871	4.125	0.525		737.405
	872	1.5	0.525		0		872	4.2	0.525		451.029
	873	1.575	0.525		0		873	4.275	0.525		350
	874	1.65	0.525		0		874	4.35	0.525		418.304
	875	1.725	0.525		0		875	4.425	0.525		565.158
	876	1.8	0.525		0		876	4.5	0.525		595.323
	877	1.875	0.525		0		877	4.575	0.525		455.347
	878	1.95	0.525		0		878	4.65	0.525		500.992
	879	2.025	0.525		0		879	4.725	0.525		490.855
	880	2.1	0.525		0		880	4.8	0.525		418.382
	881	2.175	0.525		0		881	4.875	0.525		516.695
	882	2.25	0.525		0		882	4.95	0.525		944.889
	883	2.325	0.525		0		883	5.025	0.525		438.529
	884	2.4	0.525		0		884	5.1	0.525		477.97
	885	2.475	0.525		0		885	5.175	0.525		577.252
	886	2.55	0.525		0		886	5.25	0.525		315.15
	887	2.625	0.525		0		887	5.325	0.525		716.593
	888	2.7	0.525		0		888	5.4	0.525		493.586
	889	2.775	0.525		0		889	5.475	0.525		631.915
	890	2.85	0.525		0		890	5.55	0.525		540.042
	891	2.925	0.525		0		891	5.625	0.525		782.888
	892	3	0.525		177.66		892	5.7	0.525		319.75
	893	3.075	0.525		0		893	5.775	0.525		376.02
	894	3.15	0.525		295.625		894	5.85	0.525		292.478
	895	3.225	0.525		345.718		895	5.925	0.525		510.759
	896	3.3	0.525		261.339		896	6	0.525		318.416
	897	3.375	0.525		531.189		897	6.075	0.525		391.287
	898	3.45	0.525		496.38		898	6.15	0.525		469.729
	899	3.525	0.525		410.843		899	6.225	0.525		431.989
	900	3.6	0.525		558.231		900	6.3	0.525		489.936
	901	3.675	0.525		507.1		901	6.375	0.525		467.021
	902	3.75	0.525		252.384		902	6.45	0.525		420.323
	903	3.825	0.525		296.716		903	6.525	0.525		346.003
	904	3.9	0.525		343.74		904	6.6	0.525		586.965
	905	3.975	0.525		510.271		905	6.675	0.525		502.614
	906	4.05	0.525		518.436		906	6.75	0.525		812.138
	907	4.125	0.525		280.416		907	6.825	0.525		157.883
	908	4.2	0.525		621.279		908	6.9	0.525		0
	909	4.275	0.525		412.465		909	6.975	0.525		0
	910	4.35	0.525		380.238		910	7.05	0.525		0
	911	4.425	0.525		495.029		911	7.125	0.525		214.884
	912	4.5	0.525		426.548		912	7.2	0.525		217.386
	913	4.575	0.525		807.256		913	7.275	0.525		196.29
	914	4.65	0.525		704.236		914	7.35	0.525		105.789
	915	4.725	0.525		889.88		915	7.425	0.525		121.519
	916	4.8	0.525		1439.68		916	7.5	0.525		0
	917	4.875	0.525		1147.51		917	7.575	0.525		0
	918	4.95	0.525		1335.97		918	7.65	0.525		0
	919	5.025	0.525		1039.31		919	7.725	0.525		94.5945
	920	5.1	0.525		1100.25		920	7.8	0.525		0
	921	5.175	0.525		738.802		921	7.875	0.525		0
	922	5.25	0.525		955.282		922	7.95	0.525		0
	923	5.325	0.525		1414.07		923	8.025	0.525		0
	924	5.4	0.525		1394.88		924	8.1	0.525		0
	925	5.475	0.525		1120.74		925	8.175	0.525		0
	926	5.55	0.525		1263.16		926	8.25	0.525		0
	927	5.625	0.525		1455.55		927	8.325	0.525		0
	928	5.7	0.525		1587.25		928	8.4	0.525		0
	929	5.775	0.525		1024.83		929	8.475	0.525		0
	930	5.85	0.525		1652		930	8.55	0.525		0
	931	5.925	0.525		1807.42		931	8.625	0.525		0
	932	6	0.525		1444.4		932	8.7	0.525		0
	933	6.075	0.525		1447.42		933	8.775	0.525		0
	934	6.15	0.525		1438.42		934	8.85	0.525		0
	935	6.225	0.525		856.601		935	8.925	0.525		0
	936	6.3	0.525		939.021		936	9	0.525		0
	937	6.375	0.525		785.667		937	9.075	0.525		0
	938	6.45	0.525		584.376		938	9.15	0.525		0
	939	6.525	0.525		915.696		939	9.225	0.525		0
	940	6.6	0.525		982.677		940	9.3	0.525		0
	941	6.675	0.525		924.374		941	9.375	0.525		0
	942	6.75	0.525		516.893		942	9.45	0.525		0
	943	6.825	0.525		682.44		943	9.525	0.525		0
	944	6.9	0.525		575.58		944	9.6	0.525		0
	945	6.975	0.525		1036.3		945	9.675	0.525		0
	946	7.05	0.525		937.82		946	9.75	0.525		0
	947	7.125	0.525		841.022		947	9.825	0.525		0
	948	7.2	0.525		503.225		948	9.9	0.525		0
	949	7.275	0.525		504.742		949	9.975	0.525		0
	950	7.35	0.525		0		950	10.05	0.525		0
	951	7.425	0.525		366.53		951	10.125	0.525		0
	952	7.5	0.525		0		952	10.2	0.525		0
	953	7.575	0.525		0		953	0.075	0.6		0
	954	7.65	0.525		0		954	0.15	0.6		0
	955	7.725	0.525		113.545		955	0.225	0.6		0
	956	7.8	0.525		0		956	0.3	0.6		0
	957	7.875	0.525		134.697		957	0.375	0.6		0
	958	7.95	0.525		416.21		958	0.45	0.6		0
	959	8.025	0.525		0		959	0.525	0.6		0
	960	8.1	0.525		191.853		960	0.6	0.6		0
	961	8.175	0.525		198.392		961	0.675	0.6		0
	962	8.25	0.525		225.178		962	0.75	0.6		0
	963	8.325	0.525		0		963	0.825	0.6		0
	964	8.4	0.525		0		964	0.9	0.6		0
	965	8.475	0.525		0		965	0.975	0.6		0
	966	8.55	0.525		0		966	1.05	0.6		0
	967	8.625	0.525		0		967	1.125	0.6		0
	968	8.7	0.525		508.331		968	1.2	0.6		0
	969	8.775	0.525		499.806		969	1.275	0.6		0
	970	8.85	0.525		295.249		970	1.35	0.6		0
	971	8.925	0.525		524.902		971	1.425	0.6		0
	972	9	0.525		240.899		972	1.5	0.6		0
	973	9.075	0.525		512.109		973	1.575	0.6		0
	974	9.15	0.525		354.492		974	1.65	0.6		0
	975	9.225	0.525		310.85		975	1.725	0.6		0
	976	9.3	0.525		455.875		976	1.8	0.6		0
	977	9.375	0.525		402.624		977	1.875	0.6		0
	978	9.45	0.525		385.03		978	1.95	0.6		0
	979	9.525	0.525		110.922		979	2.025	0.6		0
	980	9.6	0.525		0		980	2.1	0.6		0
	981	9.675	0.525		0		981	2.175	0.6		0
	982	9.75	0.525		0		982	2.25	0.6		0
	983	9.825	0.525		0		983	2.325	0.6		0
	984	9.9	0.525		0		984	2.4	0.6		0
	985	9.975	0.525		0		985	2.475	0.6		0
	986	10.05	0.525		0		986	2.55	0.6		0
	987	10.125	0.525		0		987	2.625	0.6		0
	988	10.2	0.525		0		988	2.7	0.6		0
	989	10.275	0.525		103.464		989	2.775	0.6		0
	990	10.35	0.525		0		990	2.85	0.6		0
	991	10.425	0.525		0		991	2.925	0.6		0
	992	10.5	0.525		0		992	3	0.6		0
	993	10.575	0.525		0		993	3.075	0.6		0
	994	10.65	0.525		0		994	3.15	0.6		0
	995	0.075	0.6		0		995	3.225	0.6		0
	996	0.15	0.6		0		996	3.3	0.6		0
	997	0.225	0.6		0		997	3.375	0.6		0
	998	0.3	0.6		0		998	3.45	0.6		304.279
	999	0.375	0.6		0		999	3.525	0.6		457.03
	1000	0.45	0.6		0		1000	3.6	0.6		604.96
	1001	0.525	0.6		0		1001	3.675	0.6		582.153
	1002	0.6	0.6		0		1002	3.75	0.6		302.472
	1003	0.675	0.6		0		1003	3.825	0.6		569.929
	1004	0.75	0.6		0		1004	3.9	0.6		512.382
	1005	0.825	0.6		0		1005	3.975	0.6		500.571
	1006	0.9	0.6		0		1006	4.05	0.6		967.85
	1007	0.975	0.6		0		1007	4.125	0.6		684.743
	1008	1.05	0.6		0		1008	4.2	0.6		509.714
	1009	1.125	0.6		0		1009	4.275	0.6		666.161
	1010	1.2	0.6		0		1010	4.35	0.6		498.403
	1011	1.275	0.6		0		1011	4.425	0.6		676.313
	1012	1.35	0.6		0		1012	4.5	0.6		524.104
	1013	1.425	0.6		0		1013	4.575	0.6		518.238
	1014	1.5	0.6		0		1014	4.65	0.6		501.825
	1015	1.575	0.6		0		1015	4.725	0.6		337.536
	1016	1.65	0.6		0		1016	4.8	0.6		621.428
	1017	1.725	0.6		0		1017	4.875	0.6		292.571
	1018	1.8	0.6		0		1018	4.95	0.6		573.24
	1019	1.875	0.6		0		1019	5.025	0.6		574.257
	1020	1.95	0.6		0		1020	5.1	0.6		787.396
	1021	2.025	0.6		0		1021	5.175	0.6		833.101
	1022	2.1	0.6		0		1022	5.25	0.6		528.206
	1023	2.175	0.6		0		1023	5.325	0.6		436.343
	1024	2.25	0.6		0		1024	5.4	0.6		656.196
	1025	2.325	0.6		0		1025	5.475	0.6		465.588
	1026	2.4	0.6		0		1026	5.55	0.6		407.675
	1027	2.475	0.6		0		1027	5.625	0.6		554.591
	1028	2.55	0.6		0		1028	5.7	0.6		812.116
	1029	2.625	0.6		0		1029	5.775	0.6		520.51
	1030	2.7	0.6		0		1030	5.85	0.6		789.924
	1031	2.775	0.6		0		1031	5.925	0.6		601.141
	1032	2.85	0.6		0		1032	6	0.6		457.317
	1033	2.925	0.6		0		1033	6.075	0.6		351.43
	1034	3	0.6		283.313		1034	6.15	0.6		699.388
	1035	3.075	0.6		562.482		1035	6.225	0.6		342.19
	1036	3.15	0.6		548.984		1036	6.3	0.6		722
	1037	3.225	0.6		427.579		1037	6.375	0.6		483.237
	1038	3.3	0.6		823.001		1038	6.45	0.6		841.499
	1039	3.375	0.6		478.1		1039	6.525	0.6		494.58
	1040	3.45	0.6		227.412		1040	6.6	0.6		535.715
	1041	3.525	0.6		436.964		1041	6.675	0.6		420.565
	1042	3.6	0.6		271.006		1042	6.75	0.6		428.761
	1043	3.675	0.6		575.4		1043	6.825	0.6		538.016
	1044	3.75	0.6		530.316		1044	6.9	0.6		216.503
	1045	3.825	0.6		352.85		1045	6.975	0.6		163.382
	1046	3.9	0.6		423.221		1046	7.05	0.6		0
	1047	3.975	0.6		1009.04		1047	7.125	0.6		0
	1048	4.05	0.6		373.808		1048	7.2	0.6		0
	1049	4.125	0.6		517.004		1049	7.275	0.6		194.873
	1050	4.2	0.6		468.832		1050	7.35	0.6		160.851
	1051	4.275	0.6		375.069		1051	7.425	0.6		326.079
	1052	4.35	0.6		651.586		1052	7.5	0.6		0
	1053	4.425	0.6		891.045		1053	7.575	0.6		0
	1054	4.5	0.6		976.573		1054	7.65	0.6		0
	1055	4.575	0.6		683.372		1055	7.725	0.6		0
	1056	4.65	0.6		930.888		1056	7.8	0.6		0
	1057	4.725	0.6		598.063		1057	7.875	0.6		101.835
	1058	4.8	0.6		1019.38		1058	7.95	0.6		0
	1059	4.875	0.6		1314.48		1059	8.025	0.6		0
	1060	4.95	0.6		1289.85		1060	8.1	0.6		0
	1061	5.025	0.6		1292.72		1061	8.175	0.6		0
	1062	5.1	0.6		1414		1062	8.25	0.6		101.22
	1063	5.175	0.6		1223.59		1063	8.325	0.6		0
	1064	5.25	0.6		645.149		1064	8.4	0.6		0
	1065	5.325	0.6		645.485		1065	8.475	0.6		0
	1066	5.4	0.6		1163.67		1066	8.55	0.6		0
	1067	5.475	0.6		1339.62		1067	8.625	0.6		0
	1068	5.55	0.6		1694.3		1068	8.7	0.6		0
	1069	5.625	0.6		1804.07		1069	8.775	0.6		0
	1070	5.7	0.6		1387.97		1070	8.85	0.6		0
	1071	5.775	0.6		1336.26		1071	8.925	0.6		0
	1072	5.85	0.6		1842.75		1072	9	0.6		0
	1073	5.925	0.6		989.205		1073	9.075	0.6		0
	1074	6	0.6		1320.86		1074	9.15	0.6		0
	1075	6.075	0.6		1185.55		1075	9.225	0.6		0
	1076	6.15	0.6		1238.74		1076	9.3	0.6		0
	1077	6.225	0.6		1419.4		1077	9.375	0.6		0
	1078	6.3	0.6		833.279		1078	9.45	0.6		0
	1079	6.375	0.6		1390.02		1079	9.525	0.6		0
	1080	6.45	0.6		688.621		1080	9.6	0.6		0
	1081	6.525	0.6		1547.56		1081	9.675	0.6		0
	1082	6.6	0.6		1547.21		1082	9.75	0.6		0
	1083	6.675	0.6		918.041		1083	9.825	0.6		0
	1084	6.75	0.6		542.105		1084	9.9	0.6		0
	1085	6.825	0.6		885.718		1085	9.975	0.6		0
	1086	6.9	0.6		414.278		1086	10.05	0.6		0
	1087	6.975	0.6		1139.75		1087	10.125	0.6		0
	1088	7.05	0.6		709.541		1088	10.2	0.6		0
	1089	7.125	0.6		1209.56		1089	0.075	0.675		0
	1090	7.2	0.6		544.085		1090	0.15	0.675		0
	1091	7.275	0.6		475.586		1091	0.225	0.675		0
	1092	7.35	0.6		453.828		1092	0.3	0.675		0
	1093	7.425	0.6		538.551		1093	0.375	0.675		0
	1094	7.5	0.6		536.426		1094	0.45	0.675		0
	1095	7.575	0.6		195.926		1095	0.525	0.675		0
	1096	7.65	0.6		0		1096	0.6	0.675		0
	1097	7.725	0.6		0		1097	0.675	0.675		0
	1098	7.8	0.6		0		1098	0.75	0.675		0
	1099	7.875	0.6		123.742		1099	0.825	0.675		0
	1100	7.95	0.6		191.788		1100	0.9	0.675		0
	1101	8.025	0.6		173.216		1101	0.975	0.675		0
	1102	8.1	0.6		222.518		1102	1.05	0.675		0
	1103	8.175	0.6		0		1103	1.125	0.675		0
	1104	8.25	0.6		182.625		1104	1.2	0.675		0
	1105	8.325	0.6		152.254		1105	1.275	0.675		0
	1106	8.4	0.6		0		1106	1.35	0.675		0
	1107	8.475	0.6		0		1107	1.425	0.675		0
	1108	8.55	0.6		0		1108	1.5	0.675		0
	1109	8.625	0.6		119.973		1109	1.575	0.675		0
	1110	8.7	0.6		491.811		1110	1.65	0.675		0
	1111	8.775	0.6		546.912		1111	1.725	0.675		0
	1112	8.85	0.6		337.349		1112	1.8	0.675		0
	1113	8.925	0.6		167.05		1113	1.875	0.675		0
	1114	9	0.6		175.212		1114	1.95	0.675		0
	1115	9.075	0.6		684.097		1115	2.025	0.675		0
	1116	9.15	0.6		299.914		1116	2.1	0.675		0
	1117	9.225	0.6		267.751		1117	2.175	0.675		0
	1118	9.3	0.6		498.092		1118	2.25	0.675		119.346
	1119	9.375	0.6		209.79		1119	2.325	0.675		0
	1120	9.45	0.6		402.254		1120	2.4	0.675		0
	1121	9.525	0.6		271.904		1121	2.475	0.675		0
	1122	9.6	0.6		0		1122	2.55	0.675		0
	1123	9.675	0.6		0		1123	2.625	0.675		104.535
	1124	9.75	0.6		0		1124	2.7	0.675		146.61
	1125	9.825	0.6		0		1125	2.775	0.675		194.883
	1126	9.9	0.6		0		1126	2.85	0.675		0
	1127	9.975	0.6		0		1127	2.925	0.675		0
	1128	10.05	0.6		0		1128	3	0.675		0
	1129	10.125	0.6		0		1129	3.075	0.675		282.74
	1130	10.2	0.6		0		1130	3.15	0.675		0
	1131	10.275	0.6		0		1131	3.225	0.675		0
	1132	10.35	0.6		0		1132	3.3	0.675		0
	1133	10.425	0.6		0		1133	3.375	0.675		455.764
	1134	10.5	0.6		0		1134	3.45	0.675		512.029
	1135	10.575	0.6		0		1135	3.525	0.675		636.759
	1136	10.65	0.6		0		1136	3.6	0.675		662.637
	1137	0.075	0.675		0		1137	3.675	0.675		619.049
	1138	0.15	0.675		0		1138	3.75	0.675		504.11
	1139	0.225	0.675		0		1139	3.825	0.675		542.237
	1140	0.3	0.675		0		1140	3.9	0.675		694.11
	1141	0.375	0.675		0		1141	3.975	0.675		860.746
	1142	0.45	0.675		0		1142	4.05	0.675		578.231
	1143	0.525	0.675		0		1143	4.125	0.675		686.889
	1144	0.6	0.675		0		1144	4.2	0.675		486.835
	1145	0.675	0.675		0		1145	4.275	0.675		756.907
	1146	0.75	0.675		0		1146	4.35	0.675		643.833
	1147	0.825	0.675		0		1147	4.425	0.675		402.499
	1148	0.9	0.675		0		1148	4.5	0.675		710.755
	1149	0.975	0.675		0		1149	4.575	0.675		280.903
	1150	1.05	0.675		0		1150	4.65	0.675		611.059
	1151	1.125	0.675		0		1151	4.725	0.675		738.758
	1152	1.2	0.675		0		1152	4.8	0.675		437.471
	1153	1.275	0.675		0		1153	4.875	0.675		545.715
	1154	1.35	0.675		0		1154	4.95	0.675		394.55
	1155	1.425	0.675		0		1155	5.025	0.675		627.013
	1156	1.5	0.675		0		1156	5.1	0.675		364.533
	1157	1.575	0.675		0		1157	5.175	0.675		726.648
	1158	1.65	0.675		0		1158	5.25	0.675		503.021
	1159	1.725	0.675		0		1159	5.325	0.675		616.785
	1160	1.8	0.675		0		1160	5.4	0.675		368.816
	1161	1.875	0.675		0		1161	5.475	0.675		515.844
	1162	1.95	0.675		0		1162	5.55	0.675		474.976
	1163	2.025	0.675		0		1163	5.625	0.675		613.998
	1164	2.1	0.675		0		1164	5.7	0.675		754.452
	1165	2.175	0.675		0		1165	5.775	0.675		353.143
	1166	2.25	0.675		0		1166	5.85	0.675		817.701
	1167	2.325	0.675		0		1167	5.925	0.675		444.99
	1168	2.4	0.675		0		1168	6	0.675		571.855
	1169	2.475	0.675		0		1169	6.075	0.675		494.08
	1170	2.55	0.675		0		1170	6.15	0.675		451.295
	1171	2.625	0.675		0		1171	6.225	0.675		609.206
	1172	2.7	0.675		124.88		1172	6.3	0.675		309.693
	1173	2.775	0.675		0		1173	6.375	0.675		496.421
	1174	2.85	0.675		0		1174	6.45	0.675		453.374
	1175	2.925	0.675		468.422		1175	6.525	0.675		478.332
	1176	3	0.675		436.657		1176	6.6	0.675		519.969
	1177	3.075	0.675		257.683		1177	6.675	0.675		571.959
	1178	3.15	0.675		482.613		1178	6.75	0.675		623.97
	1179	3.225	0.675		504.334		1179	6.825	0.675		478.49
	1180	3.3	0.675		574.303		1180	6.9	0.675		312.219
	1181	3.375	0.675		598.904		1181	6.975	0.675		167.162
	1182	3.45	0.675		192.011		1182	7.05	0.675		358.947
	1183	3.525	0.675		457.039		1183	7.125	0.675		164.635
	1184	3.6	0.675		610.389		1184	7.2	0.675		323.97
	1185	3.675	0.675		807.054		1185	7.275	0.675		0
	1186	3.75	0.675		608.797		1186	7.35	0.675		105.554
	1187	3.825	0.675		434.932		1187	7.425	0.675		140.71
	1188	3.9	0.675		650.883		1188	7.5	0.675		88.5242
	1189	3.975	0.675		867.555		1189	7.575	0.675		157.47
	1190	4.05	0.675		1642.12		1190	7.65	0.675		79.3876
	1191	4.125	0.675		839.96		1191	7.725	0.675		0
	1192	4.2	0.675		660.536		1192	7.8	0.675		0
	1193	4.275	0.675		405.096		1193	7.875	0.675		191.918
	1194	4.35	0.675		739.7		1194	7.95	0.675		138.321
	1195	4.425	0.675		1366.46		1195	8.025	0.675		0
	1196	4.5	0.675		1465.09		1196	8.1	0.675		0
	1197	4.575	0.675		716.191		1197	8.175	0.675		0
	1198	4.65	0.675		738.235		1198	8.25	0.675		0
	1199	4.725	0.675		1001.32		1199	8.325	0.675		0
	1200	4.8	0.675		980.69		1200	8.4	0.675		0
	1201	4.875	0.675		1425.34		1201	8.475	0.675		0
	1202	4.95	0.675		1772.21		1202	8.55	0.675		0
	1203	5.025	0.675		1655.44		1203	8.625	0.675		0
	1204	5.1	0.675		1579.24		1204	8.7	0.675		0
	1205	5.175	0.675		1148.58		1205	8.775	0.675		0
	1206	5.25	0.675		1041.35		1206	8.85	0.675		0
	1207	5.325	0.675		1321.99		1207	8.925	0.675		0
	1208	5.4	0.675		1557.92		1208	9	0.675		0
	1209	5.475	0.675		933.239		1209	9.075	0.675		0
	1210	5.55	0.675		973.176		1210	9.15	0.675		0
	1211	5.625	0.675		1039.69		1211	9.225	0.675		0
	1212	5.7	0.675		1232		1212	9.3	0.675		0
	1213	5.775	0.675		1518.75		1213	9.375	0.675		0
	1214	5.85	0.675		1364.96		1214	9.45	0.675		0
	1215	5.925	0.675		1111.27		1215	9.525	0.675		0
	1216	6	0.675		667.06		1216	9.6	0.675		0
	1217	6.075	0.675		1288.9		1217	9.675	0.675		0
	1218	6.15	0.675		1200.36		1218	9.75	0.675		0
	1219	6.225	0.675		1483.36		1219	9.825	0.675		0
	1220	6.3	0.675		1320.36		1220	9.9	0.675		0
	1221	6.375	0.675		1420.14		1221	9.975	0.675		0
	1222	6.45	0.675		1530		1222	10.05	0.675		0
	1223	6.525	0.675		1562.25		1223	10.125	0.675		0
	1224	6.6	0.675		1762.65		1224	10.2	0.675		0
	1225	6.675	0.675		1286.97		1225	0.075	0.75		0
	1226	6.75	0.675		1475.08		1226	0.15	0.75		0
	1227	6.825	0.675		1111.61		1227	0.225	0.75		0
	1228	6.9	0.675		1033.67		1228	0.3	0.75		0
	1229	6.975	0.675		1169.33		1229	0.375	0.75		0
	1230	7.05	0.675		1705.12		1230	0.45	0.75		0
	1231	7.125	0.675		2006.92		1231	0.525	0.75		0
	1232	7.2	0.675		778.018		1232	0.6	0.75		0
	1233	7.275	0.675		481.5		1233	0.675	0.75		0
	1234	7.35	0.675		277.715		1234	0.75	0.75		0
	1235	7.425	0.675		734.009		1235	0.825	0.75		0
	1236	7.5	0.675		548.624		1236	0.9	0.75		0
	1237	7.575	0.675		462.506		1237	0.975	0.75		0
	1238	7.65	0.675		0		1238	1.05	0.75		0
	1239	7.725	0.675		0		1239	1.125	0.75		0
	1240	7.8	0.675		0		1240	1.2	0.75		0
	1241	7.875	0.675		0		1241	1.275	0.75		0
	1242	7.95	0.675		308.176		1242	1.35	0.75		152.473
	1243	8.025	0.675		433.097		1243	1.425	0.75		0
	1244	8.1	0.675		187.481		1244	1.5	0.75		0
	1245	8.175	0.675		0		1245	1.575	0.75		0
	1246	8.25	0.675		0		1246	1.65	0.75		0
	1247	8.325	0.675		236.114		1247	1.725	0.75		0
	1248	8.4	0.675		0		1248	1.8	0.75		0
	1249	8.475	0.675		0		1249	1.875	0.75		0
	1250	8.55	0.675		0		1250	1.95	0.75		87.4368
	1251	8.625	0.675		0		1251	2.025	0.75		0
	1252	8.7	0.675		298.442		1252	2.1	0.75		0
	1253	8.775	0.675		520.264		1253	2.175	0.75		0
	1254	8.85	0.675		241.165		1254	2.25	0.75		0
	1255	8.925	0.675		210.129		1255	2.325	0.75		0
	1256	9	0.675		249.886		1256	2.4	0.75		0
	1257	9.075	0.675		523.783		1257	2.475	0.75		0
	1258	9.15	0.675		506.833		1258	2.55	0.75		0
	1259	9.225	0.675		370.306		1259	2.625	0.75		285.581
	1260	9.3	0.675		457.41		1260	2.7	0.75		145.97
	1261	9.375	0.675		447.383		1261	2.775	0.75		273.143
	1262	9.45	0.675		293.368		1262	2.85	0.75		356.751
	1263	9.525	0.675		0		1263	2.925	0.75		240.975
	1264	9.6	0.675		0		1264	3	0.75		0
	1265	9.675	0.675		0		1265	3.075	0.75		154.254
	1266	9.75	0.675		0		1266	3.15	0.75		130.721
	1267	9.825	0.675		0		1267	3.225	0.75		494.652
	1268	9.9	0.675		0		1268	3.3	0.75		407.973
	1269	9.975	0.675		0		1269	3.375	0.75		574.897
	1270	10.05	0.675		0		1270	3.45	0.75		728.41
	1271	10.125	0.675		0		1271	3.525	0.75		762.62
	1272	10.2	0.675		0		1272	3.6	0.75		829.407
	1273	10.275	0.675		0		1273	3.675	0.75		394.84
	1274	10.35	0.675		0		1274	3.75	0.75		572.209
	1275	10.425	0.675		0		1275	3.825	0.75		536.689
	1276	10.5	0.675		0		1276	3.9	0.75		714.738
	1277	10.575	0.675		0		1277	3.975	0.75		532.181
	1278	10.65	0.675		0		1278	4.05	0.75		1171
	1279	0.075	0.75		0		1279	4.125	0.75		706.817
	1280	0.15	0.75		0		1280	4.2	0.75		672.018
	1281	0.225	0.75		0		1281	4.275	0.75		1050.6
	1282	0.3	0.75		0		1282	4.35	0.75		291.635
	1283	0.375	0.75		0		1283	4.425	0.75		932.375
	1284	0.45	0.75		0		1284	4.5	0.75		668.175
	1285	0.525	0.75		0		1285	4.575	0.75		436.373
	1286	0.6	0.75		0		1286	4.65	0.75		579.735
	1287	0.675	0.75		0		1287	4.725	0.75		491.391
	1288	0.75	0.75		0		1288	4.8	0.75		635.062
	1289	0.825	0.75		0		1289	4.875	0.75		432.939
	1290	0.9	0.75		0		1290	4.95	0.75		477.854
	1291	0.975	0.75		0		1291	5.025	0.75		542.424
	1292	1.05	0.75		0		1292	5.1	0.75		258.302
	1293	1.125	0.75		0		1293	5.175	0.75		792.826
	1294	1.2	0.75		0		1294	5.25	0.75		745.94
	1295	1.275	0.75		0		1295	5.325	0.75		666.74
	1296	1.35	0.75		0		1296	5.4	0.75		525.98
	1297	1.425	0.75		0		1297	5.475	0.75		483.017
	1298	1.5	0.75		0		1298	5.55	0.75		421.446
	1299	1.575	0.75		0		1299	5.625	0.75		511.773
	1300	1.65	0.75		0		1300	5.7	0.75		651.477
	1301	1.725	0.75		0		1301	5.775	0.75		637.316
	1302	1.8	0.75		0		1302	5.85	0.75		835.866
	1303	1.875	0.75		0		1303	5.925	0.75		497.485
	1304	1.95	0.75		0		1304	6	0.75		464.513
	1305	2.025	0.75		0		1305	6.075	0.75		616.373
	1306	2.1	0.75		0		1306	6.15	0.75		533.401
	1307	2.175	0.75		0		1307	6.225	0.75		842.414
	1308	2.25	0.75		98.0301		1308	6.3	0.75		745.704
	1309	2.325	0.75		0		1309	6.375	0.75		585.689
	1310	2.4	0.75		119.692		1310	6.45	0.75		611.513
	1311	2.475	0.75		315.012		1311	6.525	0.75		337.598
	1312	2.55	0.75		0		1312	6.6	0.75		757.889
	1313	2.625	0.75		0		1313	6.675	0.75		428.995
	1314	2.7	0.75		148.525		1314	6.75	0.75		672.843
	1315	2.775	0.75		156.647		1315	6.825	0.75		538.061
	1316	2.85	0.75		305.528		1316	6.9	0.75		456.396
	1317	2.925	0.75		511.219		1317	6.975	0.75		543.525
	1318	3	0.75		822.572		1318	7.05	0.75		323.86
	1319	3.075	0.75		579.709		1319	7.125	0.75		353.141
	1320	3.15	0.75		980.521		1320	7.2	0.75		355.095
	1321	3.225	0.75		565.82		1321	7.275	0.75		246.438
	1322	3.3	0.75		636.789		1322	7.35	0.75		250.21
	1323	3.375	0.75		851.128		1323	7.425	0.75		141.677
	1324	3.45	0.75		569.803		1324	7.5	0.75		101.593
	1325	3.525	0.75		515.784		1325	7.575	0.75		0
	1326	3.6	0.75		592.054		1326	7.65	0.75		0
	1327	3.675	0.75		721.61		1327	7.725	0.75		0
	1328	3.75	0.75		659.886		1328	7.8	0.75		116.977
	1329	3.825	0.75		407.218		1329	7.875	0.75		0
	1330	3.9	0.75		705.487		1330	7.95	0.75		129.49
	1331	3.975	0.75		966.047		1331	8.025	0.75		0
	1332	4.05	0.75		1226.67		1332	8.1	0.75		0
	1333	4.125	0.75		1138.19		1333	8.175	0.75		88.6658
	1334	4.2	0.75		986.529		1334	8.25	0.75		71.7545
	1335	4.275	0.75		1029.16		1335	8.325	0.75		0
	1336	4.35	0.75		1024.95		1336	8.4	0.75		90.3328
	1337	4.425	0.75		1173.89		1337	8.475	0.75		0
	1338	4.5	0.75		1864.27		1338	8.55	0.75		0
	1339	4.575	0.75		2142.74		1339	8.625	0.75		0
	1340	4.65	0.75		1435.9		1340	8.7	0.75		0
	1341	4.725	0.75		1474.6		1341	8.775	0.75		0
	1342	4.8	0.75		1136.24		1342	8.85	0.75		0
	1343	4.875	0.75		1255.99		1343	8.925	0.75		0
	1344	4.95	0.75		1483.26		1344	9	0.75		0
	1345	5.025	0.75		1352.21		1345	9.075	0.75		0
	1346	5.1	0.75		1700.69		1346	9.15	0.75		0
	1347	5.175	0.75		1071.16		1347	9.225	0.75		0
	1348	5.25	0.75		1063.83		1348	9.3	0.75		0
	1349	5.325	0.75		1148.12		1349	9.375	0.75		0
	1350	5.4	0.75		1062.01		1350	9.45	0.75		0
	1351	5.475	0.75		1130.47		1351	9.525	0.75		0
	1352	5.55	0.75		1934.77		1352	9.6	0.75		0
	1353	5.625	0.75		1112.62		1353	9.675	0.75		0
	1354	5.7	0.75		2105.97		1354	9.75	0.75		0
	1355	5.775	0.75		1657.1		1355	9.825	0.75		0
	1356	5.85	0.75		926.949		1356	9.9	0.75		0
	1357	5.925	0.75		1304.29		1357	9.975	0.75		0
	1358	6	0.75		1095.53		1358	10.05	0.75		0
	1359	6.075	0.75		1489.07		1359	10.125	0.75		0
	1360	6.15	0.75		1582.13		1360	10.2	0.75		0
	1361	6.225	0.75		976.784		1361	0.075	0.825		0
	1362	6.3	0.75		1215.45		1362	0.15	0.825		0
	1363	6.375	0.75		1047.24		1363	0.225	0.825		0
	1364	6.45	0.75		934.276		1364	0.3	0.825		0
	1365	6.525	0.75		1551.36		1365	0.375	0.825		0
	1366	6.6	0.75		1758.19		1366	0.45	0.825		0
	1367	6.675	0.75		1178.38		1367	0.525	0.825		0
	1368	6.75	0.75		1592.54		1368	0.6	0.825		0
	1369	6.825	0.75		1487.53		1369	0.675	0.825		0
	1370	6.9	0.75		1438.4		1370	0.75	0.825		0
	1371	6.975	0.75		1405.07		1371	0.825	0.825		0
	1372	7.05	0.75		1691.28		1372	0.9	0.825		0
	1373	7.125	0.75		1571.14		1373	0.975	0.825		0
	1374	7.2	0.75		1564.12		1374	1.05	0.825		0
	1375	7.275	0.75		916.771		1375	1.125	0.825		0
	1376	7.35	0.75		866.62		1376	1.2	0.825		112.753
	1377	7.425	0.75		523.232		1377	1.275	0.825		0
	1378	7.5	0.75		388.117		1378	1.35	0.825		101.784
	1379	7.575	0.75		535.918		1379	1.425	0.825		125.476
	1380	7.65	0.75		171.529		1380	1.5	0.825		0
	1381	7.725	0.75		0		1381	1.575	0.825		0
	1382	7.8	0.75		0		1382	1.65	0.825		0
	1383	7.875	0.75		0		1383	1.725	0.825		0
	1384	7.95	0.75		135.334		1384	1.8	0.825		0
	1385	8.025	0.75		146.282		1385	1.875	0.825		0
	1386	8.1	0.75		172.407		1386	1.95	0.825		119.831
	1387	8.175	0.75		111.448		1387	2.025	0.825		189.993
	1388	8.25	0.75		163.662		1388	2.1	0.825		114.586
	1389	8.325	0.75		174.611		1389	2.175	0.825		186.008
	1390	8.4	0.75		134.413		1390	2.25	0.825		0
	1391	8.475	0.75		0		1391	2.325	0.825		0
	1392	8.55	0.75		158.002		1392	2.4	0.825		0
	1393	8.625	0.75		290.236		1393	2.475	0.825		0
	1394	8.7	0.75		196.14		1394	2.55	0.825		0
	1395	8.775	0.75		806.692		1395	2.625	0.825		173.752
	1396	8.85	0.75		415.389		1396	2.7	0.825		235.2
	1397	8.925	0.75		536.042		1397	2.775	0.825		223.022
	1398	9	0.75		195.236		1398	2.85	0.825		345.864
	1399	9.075	0.75		461.374		1399	2.925	0.825		640.998
	1400	9.15	0.75		206.426		1400	3	0.825		93.2095
	1401	9.225	0.75		115.242		1401	3.075	0.825		275.669
	1402	9.3	0.75		167.062		1402	3.15	0.825		412.514
	1403	9.375	0.75		175.006		1403	3.225	0.825		635.955
	1404	9.45	0.75		0		1404	3.3	0.825		802.75
	1405	9.525	0.75		0		1405	3.375	0.825		908.908
	1406	9.6	0.75		0		1406	3.45	0.825		969.706
	1407	9.675	0.75		0		1407	3.525	0.825		1255.61
	1408	9.75	0.75		0		1408	3.6	0.825		1394.09
	1409	9.825	0.75		0		1409	3.675	0.825		913.601
	1410	9.9	0.75		0		1410	3.75	0.825		624.285
	1411	9.975	0.75		0		1411	3.825	0.825		530.57
	1412	10.05	0.75		0		1412	3.9	0.825		729.305
	1413	10.125	0.75		0		1413	3.975	0.825		841.992
	1414	10.2	0.75		0		1414	4.05	0.825		451.569
	1415	10.275	0.75		0		1415	4.125	0.825		660.121
	1416	10.35	0.75		0		1416	4.2	0.825		850.666
	1417	10.425	0.75		0		1417	4.275	0.825		767.06
	1418	10.5	0.75		0		1418	4.35	0.825		455.621
	1419	10.575	0.75		0		1419	4.425	0.825		547.434
	1420	10.65	0.75		0		1420	4.5	0.825		467.591
	1421	0.075	0.825		0		1421	4.575	0.825		379.358
	1422	0.15	0.825		0		1422	4.65	0.825		484.572
	1423	0.225	0.825		0		1423	4.725	0.825		810.817
	1424	0.3	0.825		0		1424	4.8	0.825		560.033
	1425	0.375	0.825		0		1425	4.875	0.825		911.847
	1426	0.45	0.825		0		1426	4.95	0.825		419.417
	1427	0.525	0.825		0		1427	5.025	0.825		602.459
	1428	0.6	0.825		0		1428	5.1	0.825		495.671
	1429	0.675	0.825		0		1429	5.175	0.825		482.628
	1430	0.75	0.825		0		1430	5.25	0.825		536.319
	1431	0.825	0.825		0		1431	5.325	0.825		531.885
	1432	0.9	0.825		0		1432	5.4	0.825		291.536
	1433	0.975	0.825		0		1433	5.475	0.825		522.746
	1434	1.05	0.825		0		1434	5.55	0.825		523.214
	1435	1.125	0.825		0		1435	5.625	0.825		580.603
	1436	1.2	0.825		0		1436	5.7	0.825		437.747
	1437	1.275	0.825		0		1437	5.775	0.825		534.829
	1438	1.35	0.825		0		1438	5.85	0.825		778.647
	1439	1.425	0.825		0		1439	5.925	0.825		530.782
	1440	1.5	0.825		0		1440	6	0.825		742.604
	1441	1.575	0.825		0		1441	6.075	0.825		525.875
	1442	1.65	0.825		0		1442	6.15	0.825		678.02
	1443	1.725	0.825		0		1443	6.225	0.825		298.113
	1444	1.8	0.825		0		1444	6.3	0.825		988.242
	1445	1.875	0.825		0		1445	6.375	0.825		706.743
	1446	1.95	0.825		0		1446	6.45	0.825		430.246
	1447	2.025	0.825		0		1447	6.525	0.825		499.45
	1448	2.1	0.825		0		1448	6.6	0.825		422.038
	1449	2.175	0.825		0		1449	6.675	0.825		648.146
	1450	2.25	0.825		0		1450	6.75	0.825		574.412
	1451	2.325	0.825		0		1451	6.825	0.825		1144.53
	1452	2.4	0.825		215.96		1452	6.9	0.825		453.295
	1453	2.475	0.825		418.151		1453	6.975	0.825		433.764
	1454	2.55	0.825		173.945		1454	7.05	0.825		614.566
	1455	2.625	0.825		386.637		1455	7.125	0.825		528.86
	1456	2.7	0.825		241.871		1456	7.2	0.825		447.345
	1457	2.775	0.825		328.052		1457	7.275	0.825		321.89
	1458	2.85	0.825		416.843		1458	7.35	0.825		244.639
	1459	2.925	0.825		695.562		1459	7.425	0.825		236.95
	1460	3	0.825		604.196		1460	7.5	0.825		162.589
	1461	3.075	0.825		453.909		1461	7.575	0.825		216.12
	1462	3.15	0.825		778.179		1462	7.65	0.825		0
	1463	3.225	0.825		571.27		1463	7.725	0.825		0
	1464	3.3	0.825		1259.33		1464	7.8	0.825		108.807
	1465	3.375	0.825		772.535		1465	7.875	0.825		0
	1466	3.45	0.825		852.09		1466	7.95	0.825		0
	1467	3.525	0.825		702.552		1467	8.025	0.825		0
	1468	3.6	0.825		811.225		1468	8.1	0.825		0
	1469	3.675	0.825		394.827		1469	8.175	0.825		0
	1470	3.75	0.825		578.628		1470	8.25	0.825		0
	1471	3.825	0.825		603.851		1471	8.325	0.825		0
	1472	3.9	0.825		1030.67		1472	8.4	0.825		0
	1473	3.975	0.825		1860.39		1473	8.475	0.825		0
	1474	4.05	0.825		2016.41		1474	8.55	0.825		0
	1475	4.125	0.825		1981.07		1475	8.625	0.825		0
	1476	4.2	0.825		2531.1		1476	8.7	0.825		0
	1477	4.275	0.825		1804.5		1477	8.775	0.825		0
	1478	4.35	0.825		2430.48		1478	8.85	0.825		0
	1479	4.425	0.825		1937.56		1479	8.925	0.825		0
	1480	4.5	0.825		1208.23		1480	9	0.825		0
	1481	4.575	0.825		1645.82		1481	9.075	0.825		0
	1482	4.65	0.825		1021.59		1482	9.15	0.825		0
	1483	4.725	0.825		1518.89		1483	9.225	0.825		0
	1484	4.8	0.825		1356.33		1484	9.3	0.825		0
	1485	4.875	0.825		1116.27		1485	9.375	0.825		0
	1486	4.95	0.825		1255.83		1486	9.45	0.825		0
	1487	5.025	0.825		1464.38		1487	9.525	0.825		0
	1488	5.1	0.825		1932.05		1488	9.6	0.825		0
	1489	5.175	0.825		1523.43		1489	9.675	0.825		0
	1490	5.25	0.825		1239.35		1490	9.75	0.825		0
	1491	5.325	0.825		1088.88		1491	9.825	0.825		0
	1492	5.4	0.825		1154.5		1492	9.9	0.825		0
	1493	5.475	0.825		1184.12		1493	9.975	0.825		0
	1494	5.55	0.825		1372.87		1494	10.05	0.825		0
	1495	5.625	0.825		1854.19		1495	10.125	0.825		0
	1496	5.7	0.825		1173.33		1496	10.2	0.825		0
	1497	5.775	0.825		1108.43		1497	0.075	0.9		0
	1498	5.85	0.825		1298.62		1498	0.15	0.9		0
	1499	5.925	0.825		1194.12		1499	0.225	0.9		0
	1500	6	0.825		1401.52		1500	0.3	0.9		0
	1501	6.075	0.825		1301.44		1501	0.375	0.9		0
	1502	6.15	0.825		1072.65		1502	0.45	0.9		0
	1503	6.225	0.825		1124.99		1503	0.525	0.9		0
	1504	6.3	0.825		1686.34		1504	0.6	0.9		0
	1505	6.375	0.825		946.842		1505	0.675	0.9		0
	1506	6.45	0.825		1069.65		1506	0.75	0.9		0
	1507	6.525	0.825		1165.98		1507	0.825	0.9		0
	1508	6.6	0.825		1264.83		1508	0.9	0.9		0
	1509	6.675	0.825		1119.12		1509	0.975	0.9		0
	1510	6.75	0.825		1828.1		1510	1.05	0.9		0
	1511	6.825	0.825		1757.68		1511	1.125	0.9		0
	1512	6.9	0.825		1862.52		1512	1.2	0.9		0
	1513	6.975	0.825		1645.93		1513	1.275	0.9		0
	1514	7.05	0.825		1884.98		1514	1.35	0.9		125.038
	1515	7.125	0.825		1326.61		1515	1.425	0.9		191.309
	1516	7.2	0.825		1277.67		1516	1.5	0.9		0
	1517	7.275	0.825		1392.75		1517	1.575	0.9		0
	1518	7.35	0.825		1231.65		1518	1.65	0.9		0
	1519	7.425	0.825		867.961		1519	1.725	0.9		0
	1520	7.5	0.825		661.249		1520	1.8	0.9		79.5559
	1521	7.575	0.825		696.335		1521	1.875	0.9		0
	1522	7.65	0.825		530.57		1522	1.95	0.9		194.091
	1523	7.725	0.825		198.117		1523	2.025	0.9		0
	1524	7.8	0.825		0		1524	2.1	0.9		156.259
	1525	7.875	0.825		189.971		1525	2.175	0.9		138.378
	1526	7.95	0.825		217.91		1526	2.25	0.9		196.418
	1527	8.025	0.825		148.289		1527	2.325	0.9		84.1047
	1528	8.1	0.825		349.594		1528	2.4	0.9		0
	1529	8.175	0.825		356.235		1529	2.475	0.9		150.371
	1530	8.25	0.825		319.643		1530	2.55	0.9		100.967
	1531	8.325	0.825		436.825		1531	2.625	0.9		201.248
	1532	8.4	0.825		489.111		1532	2.7	0.9		493.553
	1533	8.475	0.825		93.9351		1533	2.775	0.9		408.22
	1534	8.55	0.825		168.118		1534	2.85	0.9		477.032
	1535	8.625	0.825		163.644		1535	2.925	0.9		441.457
	1536	8.7	0.825		0		1536	3	0.9		785.363
	1537	8.775	0.825		489.773		1537	3.075	0.9		634.916
	1538	8.85	0.825		837.291		1538	3.15	0.9		477.656
	1539	8.925	0.825		648.427		1539	3.225	0.9		626.483
	1540	9	0.825		504.097		1540	3.3	0.9		714.993
	1541	9.075	0.825		372.828		1541	3.375	0.9		752.638
	1542	9.15	0.825		0		1542	3.45	0.9		961.263
	1543	9.225	0.825		0		1543	3.525	0.9		1411.02
	1544	9.3	0.825		0		1544	3.6	0.9		1775.77
	1545	9.375	0.825		0		1545	3.675	0.9		802.912
	1546	9.45	0.825		0		1546	3.75	0.9		669.278
	1547	9.525	0.825		0		1547	3.825	0.9		1165.98
	1548	9.6	0.825		0		1548	3.9	0.9		711.828
	1549	9.675	0.825		0		1549	3.975	0.9		1288.95
	1550	9.75	0.825		0		1550	4.05	0.9		391.788
	1551	9.825	0.825		0		1551	4.125	0.9		293.951
	1552	9.9	0.825		0		1552	4.2	0.9		621.99
	1553	9.975	0.825		0		1553	4.275	0.9		481.553
	1554	10.05	0.825		0		1554	4.35	0.9		540.312
	1555	10.125	0.825		0		1555	4.425	0.9		557.468
	1556	10.2	0.825		0		1556	4.5	0.9		648.437
	1557	10.275	0.825		0		1557	4.575	0.9		347.634
	1558	10.35	0.825		0		1558	4.65	0.9		484.344
	1559	10.425	0.825		0		1559	4.725	0.9		663.471
	1560	10.5	0.825		0		1560	4.8	0.9		608.073
	1561	10.575	0.825		0		1561	4.875	0.9		648.577
	1562	10.65	0.825		0		1562	4.95	0.9		464.706
	1563	0.075	0.9		0		1563	5.025	0.9		607.921
	1564	0.15	0.9		0		1564	5.1	0.9		406.017
	1565	0.225	0.9		0		1565	5.175	0.9		632.394
	1566	0.3	0.9		0		1566	5.25	0.9		683.005
	1567	0.375	0.9		0		1567	5.325	0.9		730.884
	1568	0.45	0.9		0		1568	5.4	0.9		620.186
	1569	0.525	0.9		0		1569	5.475	0.9		576.048
	1570	0.6	0.9		0		1570	5.55	0.9		445.77
	1571	0.675	0.9		0		1571	5.625	0.9		635.691
	1572	0.75	0.9		0		1572	5.7	0.9		870.572
	1573	0.825	0.9		0		1573	5.775	0.9		447.984
	1574	0.9	0.9		0		1574	5.85	0.9		516.258
	1575	0.975	0.9		0		1575	5.925	0.9		784.637
	1576	1.05	0.9		0		1576	6	0.9		468.296
	1577	1.125	0.9		0		1577	6.075	0.9		531.687
	1578	1.2	0.9		0		1578	6.15	0.9		473.274
	1579	1.275	0.9		0		1579	6.225	0.9		449.208
	1580	1.35	0.9		0		1580	6.3	0.9		555.803
	1581	1.425	0.9		0		1581	6.375	0.9		421.122
	1582	1.5	0.9		0		1582	6.45	0.9		903.262
	1583	1.575	0.9		0		1583	6.525	0.9		712.207
	1584	1.65	0.9		0		1584	6.6	0.9		410.443
	1585	1.725	0.9		0		1585	6.675	0.9		690.525
	1586	1.8	0.9		0		1586	6.75	0.9		612.445
	1587	1.875	0.9		0		1587	6.825	0.9		513.842
	1588	1.95	0.9		0		1588	6.9	0.9		440.263
	1589	2.025	0.9		0		1589	6.975	0.9		504.314
	1590	2.1	0.9		0		1590	7.05	0.9		529.177
	1591	2.175	0.9		0		1591	7.125	0.9		601.882
	1592	2.25	0.9		0		1592	7.2	0.9		489.274
	1593	2.325	0.9		123.347		1593	7.275	0.9		635.038
	1594	2.4	0.9		158.524		1594	7.35	0.9		228.473
	1595	2.475	0.9		354.189		1595	7.425	0.9		149.164
	1596	2.55	0.9		262.191		1596	7.5	0.9		85.8947
	1597	2.625	0.9		344.584		1597	7.575	0.9		196.914
	1598	2.7	0.9		568.105		1598	7.65	0.9		192.771
	1599	2.775	0.9		483.807		1599	7.725	0.9		247.691
	1600	2.85	0.9		856.195		1600	7.8	0.9		0
	1601	2.925	0.9		718.814		1601	7.875	0.9		123.584
	1602	3	0.9		730.775		1602	7.95	0.9		0
	1603	3.075	0.9		380.448		1603	8.025	0.9		0
	1604	3.15	0.9		1009.46		1604	8.1	0.9		122.876
	1605	3.225	0.9		1089.82		1605	8.175	0.9		0
	1606	3.3	0.9		677.365		1606	8.25	0.9		0
	1607	3.375	0.9		919.982		1607	8.325	0.9		0
	1608	3.45	0.9		951.708		1608	8.4	0.9		78.2843
	1609	3.525	0.9		1384.57		1609	8.475	0.9		0
	1610	3.6	0.9		1003.75		1610	8.55	0.9		0
	1611	3.675	0.9		761.92		1611	8.625	0.9		122.589
	1612	3.75	0.9		629.58		1612	8.7	0.9		0
	1613	3.825	0.9		874.337		1613	8.775	0.9		0
	1614	3.9	0.9		1833.62		1614	8.85	0.9		0
	1615	3.975	0.9		3093.57		1615	8.925	0.9		0
	1616	4.05	0.9		3311.75		1616	9	0.9		0
	1617	4.125	0.9		5266.35		1617	9.075	0.9		0
	1618	4.2	0.9		2770.98		1618	9.15	0.9		0
	1619	4.275	0.9		2357.59		1619	9.225	0.9		0
	1620	4.35	0.9		2023.66		1620	9.3	0.9		0
	1621	4.425	0.9		1896.45		1621	9.375	0.9		0
	1622	4.5	0.9		1608.45		1622	9.45	0.9		0
	1623	4.575	0.9		1737.21		1623	9.525	0.9		0
	1624	4.65	0.9		657.515		1624	9.6	0.9		0
	1625	4.725	0.9		952.338		1625	9.675	0.9		0
	1626	4.8	0.9		1872.05		1626	9.75	0.9		0
	1627	4.875	0.9		1382.45		1627	9.825	0.9		0
	1628	4.95	0.9		1343.4		1628	9.9	0.9		0
	1629	5.025	0.9		1348.39		1629	9.975	0.9		0
	1630	5.1	0.9		1343.96		1630	10.05	0.9		0
	1631	5.175	0.9		1239.65		1631	10.125	0.9		0
	1632	5.25	0.9		1629.54		1632	10.2	0.9		0
	1633	5.325	0.9		1222.3		1633	0.075	0.975		0
	1634	5.4	0.9		1321.44		1634	0.15	0.975		0
	1635	5.475	0.9		855.284		1635	0.225	0.975		0
	1636	5.55	0.9		765.287		1636	0.3	0.975		0
	1637	5.625	0.9		1191.87		1637	0.375	0.975		0
	1638	5.7	0.9		1337.06		1638	0.45	0.975		0
	1639	5.775	0.9		1605.13		1639	0.525	0.975		0
	1640	5.85	0.9		1586.88		1640	0.6	0.975		0
	1641	5.925	0.9		831.055		1641	0.675	0.975		0
	1642	6	0.9		1196.41		1642	0.75	0.975		0
	1643	6.075	0.9		1545.79		1643	0.825	0.975		0
	1644	6.15	0.9		1717.19		1644	0.9	0.975		0
	1645	6.225	0.9		1356.38		1645	0.975	0.975		0
	1646	6.3	0.9		1333.65		1646	1.05	0.975		0
	1647	6.375	0.9		1291.83		1647	1.125	0.975		0
	1648	6.45	0.9		1419.18		1648	1.2	0.975		0
	1649	6.525	0.9		1265.94		1649	1.275	0.975		0
	1650	6.6	0.9		1409.34		1650	1.35	0.975		147.03
	1651	6.675	0.9		1227.92		1651	1.425	0.975		0
	1652	6.75	0.9		1385.59		1652	1.5	0.975		0
	1653	6.825	0.9		1274.39		1653	1.575	0.975		0
	1654	6.9	0.9		1076.42		1654	1.65	0.975		0
	1655	6.975	0.9		1625.4		1655	1.725	0.975		0
	1656	7.05	0.9		1104.95		1656	1.8	0.975		0
	1657	7.125	0.9		1461.62		1657	1.875	0.975		0
	1658	7.2	0.9		1653.26		1658	1.95	0.975		0
	1659	7.275	0.9		1890.53		1659	2.025	0.975		126.43
	1660	7.35	0.9		1723.61		1660	2.1	0.975		131.448
	1661	7.425	0.9		1230.21		1661	2.175	0.975		461.329
	1662	7.5	0.9		1414.88		1662	2.25	0.975		252.533
	1663	7.575	0.9		766.373		1663	2.325	0.975		0
	1664	7.65	0.9		949.601		1664	2.4	0.975		0
	1665	7.725	0.9		867.098		1665	2.475	0.975		131.703
	1666	7.8	0.9		546.37		1666	2.55	0.975		0
	1667	7.875	0.9		598.191		1667	2.625	0.975		424.727
	1668	7.95	0.9		514.879		1668	2.7	0.975		361.9
	1669	8.025	0.9		637.384		1669	2.775	0.975		592.211
	1670	8.1	0.9		452.646		1670	2.85	0.975		376.216
	1671	8.175	0.9		423.521		1671	2.925	0.975		247.609
	1672	8.25	0.9		209.795		1672	3	0.975		1099.5
	1673	8.325	0.9		279.277		1673	3.075	0.975		579.736
	1674	8.4	0.9		153.86		1674	3.15	0.975		736.835
	1675	8.475	0.9		177.152		1675	3.225	0.975		645.24
	1676	8.55	0.9		212.947		1676	3.3	0.975		788.255
	1677	8.625	0.9		210.239		1677	3.375	0.975		574.844
	1678	8.7	0.9		310.745		1678	3.45	0.975		588.639
	1679	8.775	0.9		616.721		1679	3.525	0.975		1537.04
	1680	8.85	0.9		713.731		1680	3.6	0.975		1794.95
	1681	8.925	0.9		668.315		1681	3.675	0.975		1646.87
	1682	9	0.9		658.412		1682	3.75	0.975		935.383
	1683	9.075	0.9		0		1683	3.825	0.975		1045.19
	1684	9.15	0.9		0		1684	3.9	0.975		722.684
	1685	9.225	0.9		0		1685	3.975	0.975		697.239
	1686	9.3	0.9		0		1686	4.05	0.975		705.277
	1687	9.375	0.9		0		1687	4.125	0.975		450.775
	1688	9.45	0.9		0		1688	4.2	0.975		801.743
	1689	9.525	0.9		0		1689	4.275	0.975		497.445
	1690	9.6	0.9		0		1690	4.35	0.975		567.443
	1691	9.675	0.9		0		1691	4.425	0.975		759.762
	1692	9.75	0.9		0		1692	4.5	0.975		352.417
	1693	9.825	0.9		0		1693	4.575	0.975		467.03
	1694	9.9	0.9		0		1694	4.65	0.975		506.811
	1695	9.975	0.9		0		1695	4.725	0.975		486.284
	1696	10.05	0.9		0		1696	4.8	0.975		585.821
	1697	10.125	0.9		0		1697	4.875	0.975		713.958
	1698	10.2	0.9		0		1698	4.95	0.975		661.707
	1699	10.275	0.9		0		1699	5.025	0.975		616.504
	1700	10.35	0.9		0		1700	5.1	0.975		770.841
	1701	10.425	0.9		0		1701	5.175	0.975		958.406
	1702	10.5	0.9		0		1702	5.25	0.975		678.467
	1703	10.575	0.9		0		1703	5.325	0.975		499.286
	1704	10.65	0.9		0		1704	5.4	0.975		702.86
	1705	0.075	0.975		0		1705	5.475	0.975		684.856
	1706	0.15	0.975		0		1706	5.55	0.975		379.976
	1707	0.225	0.975		0		1707	5.625	0.975		483.411
	1708	0.3	0.975		0		1708	5.7	0.975		433.669
	1709	0.375	0.975		0		1709	5.775	0.975		644.38
	1710	0.45	0.975		0		1710	5.85	0.975		534.119
	1711	0.525	0.975		0		1711	5.925	0.975		413.005
	1712	0.6	0.975		0		1712	6	0.975		918.581
	1713	0.675	0.975		0		1713	6.075	0.975		537.459
	1714	0.75	0.975		0		1714	6.15	0.975		826.03
	1715	0.825	0.975		90.2959		1715	6.225	0.975		743.258
	1716	0.9	0.975		0		1716	6.3	0.975		443.296
	1717	0.975	0.975		0		1717	6.375	0.975		497.499
	1718	1.05	0.975		0		1718	6.45	0.975		429.367
	1719	1.125	0.975		0		1719	6.525	0.975		666.144
	1720	1.2	0.975		0		1720	6.6	0.975		915.241
	1721	1.275	0.975		0		1721	6.675	0.975		569.316
	1722	1.35	0.975		0		1722	6.75	0.975		575.397
	1723	1.425	0.975		0		1723	6.825	0.975		595.036
	1724	1.5	0.975		0		1724	6.9	0.975		924.615
	1725	1.575	0.975		0		1725	6.975	0.975		551.686
	1726	1.65	0.975		0		1726	7.05	0.975		949.142
	1727	1.725	0.975		0		1727	7.125	0.975		532.032
	1728	1.8	0.975		0		1728	7.2	0.975		502.819
	1729	1.875	0.975		0		1729	7.275	0.975		348.983
	1730	1.95	0.975		0		1730	7.35	0.975		677.613
	1731	2.025	0.975		122.737		1731	7.425	0.975		330.223
	1732	2.1	0.975		221.372		1732	7.5	0.975		407.891
	1733	2.175	0.975		87.9206		1733	7.575	0.975		401.355
	1734	2.25	0.975		144.43		1734	7.65	0.975		481.132
	1735	2.325	0.975		0		1735	7.725	0.975		0
	1736	2.4	0.975		212.647		1736	7.8	0.975		215.051
	1737	2.475	0.975		289.416		1737	7.875	0.975		0
	1738	2.55	0.975		382.29		1738	7.95	0.975		0
	1739	2.625	0.975		360.024		1739	8.025	0.975		152.623
	1740	2.7	0.975		593.752		1740	8.1	0.975		112.756
	1741	2.775	0.975		646.31		1741	8.175	0.975		118.178
	1742	2.85	0.975		713.61		1742	8.25	0.975		0
	1743	2.925	0.975		590.793		1743	8.325	0.975		0
	1744	3	0.975		782.715		1744	8.4	0.975		0
	1745	3.075	0.975		779.185		1745	8.475	0.975		0
	1746	3.15	0.975		675.162		1746	8.55	0.975		0
	1747	3.225	0.975		690.041		1747	8.625	0.975		0
	1748	3.3	0.975		1323.32		1748	8.7	0.975		0
	1749	3.375	0.975		1341.54		1749	8.775	0.975		0
	1750	3.45	0.975		1322.48		1750	8.85	0.975		0
	1751	3.525	0.975		1445.25		1751	8.925	0.975		0
	1752	3.6	0.975		1328.64		1752	9	0.975		0
	1753	3.675	0.975		1266.46		1753	9.075	0.975		0
	1754	3.75	0.975		1132.7		1754	9.15	0.975		0
	1755	3.825	0.975		1396.26		1755	9.225	0.975		0
	1756	3.9	0.975		2361.07		1756	9.3	0.975		0
	1757	3.975	0.975		2720.27		1757	9.375	0.975		0
	1758	4.05	0.975		3050.84		1758	9.45	0.975		0
	1759	4.125	0.975		5904.1		1759	9.525	0.975		0
	1760	4.2	0.975		3651.03		1760	9.6	0.975		0
	1761	4.275	0.975		2285.9		1761	9.675	0.975		0
	1762	4.35	0.975		2168.33		1762	9.75	0.975		0
	1763	4.425	0.975		1202		1763	9.825	0.975		0
	1764	4.5	0.975		1688.74		1764	9.9	0.975		0
	1765	4.575	0.975		1600.71		1765	9.975	0.975		0
	1766	4.65	0.975		1261		1766	10.05	0.975		0
	1767	4.725	0.975		1152.57		1767	10.125	0.975		0
	1768	4.8	0.975		1843.22		1768	10.2	0.975		0
	1769	4.875	0.975		1577.8		1769	0.075	1.05		0
	1770	4.95	0.975		1409.18		1770	0.15	1.05		0
	1771	5.025	0.975		982.943		1771	0.225	1.05		0
	1772	5.1	0.975		1405.99		1772	0.3	1.05		0
	1773	5.175	0.975		1830.35		1773	0.375	1.05		0
	1774	5.25	0.975		1106.62		1774	0.45	1.05		0
	1775	5.325	0.975		1229.52		1775	0.525	1.05		0
	1776	5.4	0.975		1402.09		1776	0.6	1.05		0
	1777	5.475	0.975		1530.34		1777	0.675	1.05		0
	1778	5.55	0.975		1152.12		1778	0.75	1.05		0
	1779	5.625	0.975		841.627		1779	0.825	1.05		0
	1780	5.7	0.975		1421.51		1780	0.9	1.05		99.909
	1781	5.775	0.975		1108.92		1781	0.975	1.05		114.818
	1782	5.85	0.975		1565.25		1782	1.05	1.05		0
	1783	5.925	0.975		903.774		1783	1.125	1.05		0
	1784	6	0.975		1293.35		1784	1.2	1.05		94.4651
	1785	6.075	0.975		1369.12		1785	1.275	1.05		0
	1786	6.15	0.975		1037.65		1786	1.35	1.05		0
	1787	6.225	0.975		1402.21		1787	1.425	1.05		0
	1788	6.3	0.975		1165.84		1788	1.5	1.05		0
	1789	6.375	0.975		1087.59		1789	1.575	1.05		0
	1790	6.45	0.975		1534.16		1790	1.65	1.05		0
	1791	6.525	0.975		1244.42		1791	1.725	1.05		0
	1792	6.6	0.975		1657.41		1792	1.8	1.05		0
	1793	6.675	0.975		1603.13		1793	1.875	1.05		0
	1794	6.75	0.975		1509.27		1794	1.95	1.05		0
	1795	6.825	0.975		1184.91		1795	2.025	1.05		0
	1796	6.9	0.975		1422.04		1796	2.1	1.05		264.35
	1797	6.975	0.975		986.716		1797	2.175	1.05		426.958
	1798	7.05	0.975		1361.11		1798	2.25	1.05		359.37
	1799	7.125	0.975		1374.03		1799	2.325	1.05		302.338
	1800	7.2	0.975		1355.67		1800	2.4	1.05		586.764
	1801	7.275	0.975		1523.58		1801	2.475	1.05		722.43
	1802	7.35	0.975		2180.63		1802	2.55	1.05		403.867
	1803	7.425	0.975		1413.07		1803	2.625	1.05		455.786
	1804	7.5	0.975		1398.82		1804	2.7	1.05		796.38
	1805	7.575	0.975		1081.5		1805	2.775	1.05		481.767
	1806	7.65	0.975		676.138		1806	2.85	1.05		522.155
	1807	7.725	0.975		630.642		1807	2.925	1.05		455.667
	1808	7.8	0.975		579.649		1808	3	1.05		537.625
	1809	7.875	0.975		601.064		1809	3.075	1.05		534.256
	1810	7.95	0.975		685.892		1810	3.15	1.05		326.224
	1811	8.025	0.975		566.316		1811	3.225	1.05		525.056
	1812	8.1	0.975		713.1		1812	3.3	1.05		682.34
	1813	8.175	0.975		604.008		1813	3.375	1.05		703.403
	1814	8.25	0.975		510.121		1814	3.45	1.05		948.378
	1815	8.325	0.975		216.66		1815	3.525	1.05		925.148
	1816	8.4	0.975		250.132		1816	3.6	1.05		1192.87
	1817	8.475	0.975		348.904		1817	3.675	1.05		1183.54
	1818	8.55	0.975		397.887		1818	3.75	1.05		814.012
	1819	8.625	0.975		531.838		1819	3.825	1.05		551.207
	1820	8.7	0.975		570.5		1820	3.9	1.05		652.418
	1821	8.775	0.975		452.249		1821	3.975	1.05		507.257
	1822	8.85	0.975		543.162		1822	4.05	1.05		1064.37
	1823	8.925	0.975		508.089		1823	4.125	1.05		720.133
	1824	9	0.975		0		1824	4.2	1.05		533.094
	1825	9.075	0.975		0		1825	4.275	1.05		662.42
	1826	9.15	0.975		0		1826	4.35	1.05		633.801
	1827	9.225	0.975		0		1827	4.425	1.05		548.582
	1828	9.3	0.975		0		1828	4.5	1.05		270.805
	1829	9.375	0.975		0		1829	4.575	1.05		312.04
	1830	9.45	0.975		0		1830	4.65	1.05		540.416
	1831	9.525	0.975		0		1831	4.725	1.05		690.513
	1832	9.6	0.975		0		1832	4.8	1.05		349.2
	1833	9.675	0.975		0		1833	4.875	1.05		537.946
	1834	9.75	0.975		0		1834	4.95	1.05		508.797
	1835	9.825	0.975		0		1835	5.025	1.05		911.091
	1836	9.9	0.975		0		1836	5.1	1.05		627.845
	1837	9.975	0.975		0		1837	5.175	1.05		577.901
	1838	10.05	0.975		0		1838	5.25	1.05		661.608
	1839	10.125	0.975		0		1839	5.325	1.05		682.202
	1840	10.2	0.975		0		1840	5.4	1.05		564.963
	1841	10.275	0.975		0		1841	5.475	1.05		510.991
	1842	10.35	0.975		0		1842	5.55	1.05		633.704
	1843	10.425	0.975		0		1843	5.625	1.05		697.334
	1844	10.5	0.975		0		1844	5.7	1.05		460.05
	1845	10.575	0.975		0		1845	5.775	1.05		651.36
	1846	10.65	0.975		0		1846	5.85	1.05		609.685
	1847	0.075	1.05		0		1847	5.925	1.05		505.936
	1848	0.15	1.05		0		1848	6	1.05		615.72
	1849	0.225	1.05		0		1849	6.075	1.05		406.075
	1850	0.3	1.05		0		1850	6.15	1.05		400.468
	1851	0.375	1.05		0		1851	6.225	1.05		579.733
	1852	0.45	1.05		0		1852	6.3	1.05		437.08
	1853	0.525	1.05		0		1853	6.375	1.05		327.883
	1854	0.6	1.05		0		1854	6.45	1.05		852.52
	1855	0.675	1.05		0		1855	6.525	1.05		630.444
	1856	0.75	1.05		0		1856	6.6	1.05		751.978
	1857	0.825	1.05		0		1857	6.675	1.05		722.565
	1858	0.9	1.05		0		1858	6.75	1.05		491.884
	1859	0.975	1.05		0		1859	6.825	1.05		516.534
	1860	1.05	1.05		0		1860	6.9	1.05		789.199
	1861	1.125	1.05		0		1861	6.975	1.05		421.435
	1862	1.2	1.05		0		1862	7.05	1.05		728.527
	1863	1.275	1.05		0		1863	7.125	1.05		541.15
	1864	1.35	1.05		0		1864	7.2	1.05		846.282
	1865	1.425	1.05		0		1865	7.275	1.05		703.456
	1866	1.5	1.05		0		1866	7.35	1.05		320.992
	1867	1.575	1.05		0		1867	7.425	1.05		475.027
	1868	1.65	1.05		0		1868	7.5	1.05		240.512
	1869	1.725	1.05		152.023		1869	7.575	1.05		508.153
	1870	1.8	1.05		125.018		1870	7.65	1.05		407.184
	1871	1.875	1.05		0		1871	7.725	1.05		134.288
	1872	1.95	1.05		0		1872	7.8	1.05		206.462
	1873	2.025	1.05		137.674		1873	7.875	1.05		0
	1874	2.1	1.05		558.936		1874	7.95	1.05		0
	1875	2.175	1.05		205.212		1875	8.025	1.05		84.5025
	1876	2.25	1.05		164.809		1876	8.1	1.05		262.805
	1877	2.325	1.05		255.924		1877	8.175	1.05		109.709
	1878	2.4	1.05		148.789		1878	8.25	1.05		0
	1879	2.475	1.05		404.023		1879	8.325	1.05		0
	1880	2.55	1.05		457.87		1880	8.4	1.05		0
	1881	2.625	1.05		512.89		1881	8.475	1.05		0
	1882	2.7	1.05		347.439		1882	8.55	1.05		0
	1883	2.775	1.05		670.784		1883	8.625	1.05		0
	1884	2.85	1.05		811.443		1884	8.7	1.05		0
	1885	2.925	1.05		747.273		1885	8.775	1.05		0
	1886	3	1.05		618.018		1886	8.85	1.05		0
	1887	3.075	1.05		878.415		1887	8.925	1.05		0
	1888	3.15	1.05		1379.36		1888	9	1.05		0
	1889	3.225	1.05		1157.62		1889	9.075	1.05		0
	1890	3.3	1.05		1900.37		1890	9.15	1.05		0
	1891	3.375	1.05		1301.79		1891	9.225	1.05		0
	1892	3.45	1.05		1310.72		1892	9.3	1.05		0
	1893	3.525	1.05		1189.85		1893	9.375	1.05		0
	1894	3.6	1.05		1870.91		1894	9.45	1.05		0
	1895	3.675	1.05		1524.6		1895	9.525	1.05		0
	1896	3.75	1.05		1575.25		1896	9.6	1.05		0
	1897	3.825	1.05		2344.96		1897	9.675	1.05		0
	1898	3.9	1.05		2331.18		1898	9.75	1.05		0
	1899	3.975	1.05		3462.08		1899	9.825	1.05		0
	1900	4.05	1.05		4712.04		1900	9.9	1.05		0
	1901	4.125	1.05		4729.44		1901	9.975	1.05		0
	1902	4.2	1.05		2766.77		1902	10.05	1.05		0
	1903	4.275	1.05		1616.33		1903	10.125	1.05		0
	1904	4.35	1.05		1847.1		1904	10.2	1.05		0
	1905	4.425	1.05		1163.76		1905	0.075	1.125		0
	1906	4.5	1.05		896.955		1906	0.15	1.125		0
	1907	4.575	1.05		1797.5		1907	0.225	1.125		0
	1908	4.65	1.05		1289.16		1908	0.3	1.125		0
	1909	4.725	1.05		1384.28		1909	0.375	1.125		0
	1910	4.8	1.05		1333.24		1910	0.45	1.125		0
	1911	4.875	1.05		1181.31		1911	0.525	1.125		0
	1912	4.95	1.05		1135.93		1912	0.6	1.125		0
	1913	5.025	1.05		1046.13		1913	0.675	1.125		0
	1914	5.1	1.05		1471.15		1914	0.75	1.125		0
	1915	5.175	1.05		1576.56		1915	0.825	1.125		0
	1916	5.25	1.05		1569.07		1916	0.9	1.125		0
	1917	5.325	1.05		1346.54		1917	0.975	1.125		0
	1918	5.4	1.05		884.312		1918	1.05	1.125		0
	1919	5.475	1.05		1076.21		1919	1.125	1.125		171.754
	1920	5.55	1.05		1285.09		1920	1.2	1.125		79.2096
	1921	5.625	1.05		1911.65		1921	1.275	1.125		0
	1922	5.7	1.05		1517.59		1922	1.35	1.125		0
	1923	5.775	1.05		1592.2		1923	1.425	1.125		0
	1924	5.85	1.05		1315.21		1924	1.5	1.125		0
	1925	5.925	1.05		1343.39		1925	1.575	1.125		0
	1926	6	1.05		1094.28		1926	1.65	1.125		0
	1927	6.075	1.05		1204.51		1927	1.725	1.125		0
	1928	6.15	1.05		1477.28		1928	1.8	1.125		0
	1929	6.225	1.05		1738.24		1929	1.875	1.125		0
	1930	6.3	1.05		1026.44		1930	1.95	1.125		0
	1931	6.375	1.05		1607.57		1931	2.025	1.125		0
	1932	6.45	1.05		1835.41		1932	2.1	1.125		0
	1933	6.525	1.05		1262.49		1933	2.175	1.125		284.599
	1934	6.6	1.05		1184.11		1934	2.25	1.125		298.479
	1935	6.675	1.05		983.539		1935	2.325	1.125		146
	1936	6.75	1.05		1186.34		1936	2.4	1.125		215.603
	1937	6.825	1.05		1458.38		1937	2.475	1.125		532.061
	1938	6.9	1.05		1420.37		1938	2.55	1.125		613.475
	1939	6.975	1.05		1258.58		1939	2.625	1.125		600.095
	1940	7.05	1.05		1452.05		1940	2.7	1.125		647.348
	1941	7.125	1.05		1450.55		1941	2.775	1.125		552.01
	1942	7.2	1.05		1612.71		1942	2.85	1.125		658.934
	1943	7.275	1.05		1542.76		1943	2.925	1.125		761.142
	1944	7.35	1.05		1004.95		1944	3	1.125		834.354
	1945	7.425	1.05		1651.58		1945	3.075	1.125		763.18
	1946	7.5	1.05		1453.3		1946	3.15	1.125		527.466
	1947	7.575	1.05		824.962		1947	3.225	1.125		614.279
	1948	7.65	1.05		1548.72		1948	3.3	1.125		826.243
	1949	7.725	1.05		1192.14		1949	3.375	1.125		868.082
	1950	7.8	1.05		952.132		1950	3.45	1.125		743.045
	1951	7.875	1.05		570.276		1951	3.525	1.125		973.417
	1952	7.95	1.05		771.44		1952	3.6	1.125		971.509
	1953	8.025	1.05		606.332		1953	3.675	1.125		750.503
	1954	8.1	1.05		470.726		1954	3.75	1.125		696.959
	1955	8.175	1.05		497.394		1955	3.825	1.125		797.197
	1956	8.25	1.05		286.069		1956	3.9	1.125		495.231
	1957	8.325	1.05		364.144		1957	3.975	1.125		647.342
	1958	8.4	1.05		224.197		1958	4.05	1.125		685.801
	1959	8.475	1.05		290.143		1959	4.125	1.125		642.502
	1960	8.55	1.05		353.085		1960	4.2	1.125		653.866
	1961	8.625	1.05		283.185		1961	4.275	1.125		602.123
	1962	8.7	1.05		476.394		1962	4.35	1.125		827.27
	1963	8.775	1.05		773.658		1963	4.425	1.125		997.361
	1964	8.85	1.05		170.217		1964	4.5	1.125		703.76
	1965	8.925	1.05		472.473		1965	4.575	1.125		486.65
	1966	9	1.05		728.812		1966	4.65	1.125		892.789
	1967	9.075	1.05		0		1967	4.725	1.125		597.867
	1968	9.15	1.05		0		1968	4.8	1.125		717.06
	1969	9.225	1.05		0		1969	4.875	1.125		455.695
	1970	9.3	1.05		0		1970	4.95	1.125		619.155
	1971	9.375	1.05		0		1971	5.025	1.125		723.393
	1972	9.45	1.05		0		1972	5.1	1.125		1039
	1973	9.525	1.05		0		1973	5.175	1.125		721.172
	1974	9.6	1.05		0		1974	5.25	1.125		627.722
	1975	9.675	1.05		0		1975	5.325	1.125		879.549
	1976	9.75	1.05		0		1976	5.4	1.125		231.616
	1977	9.825	1.05		0		1977	5.475	1.125		512.095
	1978	9.9	1.05		0		1978	5.55	1.125		637.543
	1979	9.975	1.05		0		1979	5.625	1.125		827.948
	1980	10.05	1.05		0		1980	5.7	1.125		634.509
	1981	10.125	1.05		0		1981	5.775	1.125		548.33
	1982	10.2	1.05		0		1982	5.85	1.125		775.856
	1983	10.275	1.05		0		1983	5.925	1.125		580.493
	1984	10.35	1.05		0		1984	6	1.125		540.421
	1985	10.425	1.05		0		1985	6.075	1.125		882.108
	1986	10.5	1.05		0		1986	6.15	1.125		390.731
	1987	10.575	1.05		0		1987	6.225	1.125		539.617
	1988	10.65	1.05		0		1988	6.3	1.125		527.075
	1989	0.075	1.125		0		1989	6.375	1.125		644.703
	1990	0.15	1.125		0		1990	6.45	1.125		731.719
	1991	0.225	1.125		0		1991	6.525	1.125		760.883
	1992	0.3	1.125		0		1992	6.6	1.125		906.661
	1993	0.375	1.125		0		1993	6.675	1.125		688.852
	1994	0.45	1.125		0		1994	6.75	1.125		715.783
	1995	0.525	1.125		0		1995	6.825	1.125		435.428
[truncated: 17,885 more rows]

## Sheet: S3d
	Figure S3d
				m/z	432.084
				window	0.000864167
	Scan	X	Y		Abundance
	1	0.04	0.04		0
	2	0.08	0.04		0
	3	0.12	0.04		0
	4	0.16	0.04		0
	5	0.2	0.04		0
	6	0.24	0.04		0
	7	0.28	0.04		0
	8	0.32	0.04		0
	9	0.36	0.04		0
	10	0.4	0.04		0
	11	0.44	0.04		0
	12	0.48	0.04		0
	13	0.52	0.04		0
	14	0.56	0.04		0
	15	0.6	0.04		0
	16	0.64	0.04		0
	17	0.68	0.04		0
	18	0.72	0.04		0
	19	0.76	0.04		0
	20	0.8	0.04		0
	21	0.84	0.04		0
	22	0.88	0.04		0
	23	0.92	0.04		0
	24	0.96	0.04		0
	25	1	0.04		0
	26	1.04	0.04		0
	27	1.08	0.04		0
	28	1.12	0.04		0
	29	1.16	0.04		0
	30	1.2	0.04		0
	31	1.24	0.04		0
	32	1.28	0.04		0
	33	1.32	0.04		0
	34	1.36	0.04		0
	35	1.4	0.04		0
	36	1.44	0.04		0
	37	1.48	0.04		0
	38	1.52	0.04		0
	39	1.56	0.04		0
	40	1.6	0.04		0
	41	1.64	0.04		0
	42	1.68	0.04		0
	43	1.72	0.04		0
	44	1.76	0.04		0
	45	1.8	0.04		0
	46	1.84	0.04		0
	47	1.88	0.04		0
	48	1.92	0.04		0
	49	1.96	0.04		0
	50	2	0.04		0
	51	2.04	0.04		0
	52	2.08	0.04		0
	53	2.12	0.04		0
	54	2.16	0.04		0
	55	2.2	0.04		0
	56	2.24	0.04		0
	57	2.28	0.04		0
	58	2.32	0.04		0
	59	2.36	0.04		0
	60	2.4	0.04		0
	61	2.44	0.04		0
	62	2.48	0.04		0
	63	2.52	0.04		0
	64	2.56	0.04		0
	65	2.6	0.04		0
	66	2.64	0.04		0
	67	2.68	0.04		0
	68	2.72	0.04		0
	69	2.76	0.04		0
	70	2.8	0.04		0
	71	2.84	0.04		0
	72	2.88	0.04		0
	73	2.92	0.04		0
	74	2.96	0.04		0
	75	3	0.04		0
	76	3.04	0.04		0
	77	3.08	0.04		0
	78	3.12	0.04		0
	79	3.16	0.04		0
	80	3.2	0.04		0
	81	3.24	0.04		0
	82	3.28	0.04		0
	83	3.32	0.04		0
	84	3.36	0.04		0
	85	3.4	0.04		0
	86	3.44	0.04		0
	87	3.48	0.04		0
	88	3.52	0.04		0
	89	3.56	0.04		0
	90	3.6	0.04		0
	91	3.64	0.04		0
	92	3.68	0.04		0
	93	3.72	0.04		0
	94	3.76	0.04		0
	95	3.8	0.04		0
	96	3.84	0.04		0
	97	3.88	0.04		0
	98	3.92	0.04		0
	99	3.96	0.04		0
	100	4	0.04		0
	101	4.04	0.04		0
	102	4.08	0.04		0
	103	4.12	0.04		0
	104	4.16	0.04		0
	105	4.2	0.04		0
	106	4.24	0.04		0
	107	4.28	0.04		0
	108	4.32	0.04		0
	109	4.36	0.04		0
	110	4.4	0.04		0
	111	4.44	0.04		0
	112	4.48	0.04		0
	113	4.52	0.04		0
	114	4.56	0.04		0
	115	4.6	0.04		0
	116	4.64	0.04		0
	117	4.68	0.04		0
	118	4.72	0.04		0
	119	4.76	0.04		0
	120	4.8	0.04		0
	121	4.84	0.04		0
	122	4.88	0.04		0
	123	4.92	0.04		0
	124	4.96	0.04		0
	125	5	0.04		0
	126	5.04	0.04		0
	127	5.08	0.04		0
	128	5.12	0.04		0
	129	5.16	0.04		0
	130	5.2	0.04		0
	131	5.24	0.04		0
	132	5.28	0.04		0
	133	5.32	0.04		0
	134	5.36	0.04		0
	135	5.4	0.04		0
	136	5.44	0.04		0
	137	5.48	0.04		0
	138	5.52	0.04		0
	139	5.56	0.04		0
	140	5.6	0.04		0
	141	5.64	0.04		0
	142	5.68	0.04		0
	143	5.72	0.04		0
	144	5.76	0.04		0
	145	5.8	0.04		0
	146	5.84	0.04		0
	147	5.88	0.04		0
	148	5.92	0.04		0
	149	5.96	0.04		0
	150	6	0.04		0
	151	6.04	0.04		0
	152	6.08	0.04		0
	153	6.12	0.04		0
	154	6.16	0.04		0
	155	6.2	0.04		0
	156	6.24	0.04		0
	157	6.28	0.04		0
	158	6.32	0.04		0
	159	6.36	0.04		0
	160	6.4	0.04		0
	161	6.44	0.04		0
	162	6.48	0.04		0
	163	6.52	0.04		0
	164	6.56	0.04		0
	165	6.6	0.04		0
	166	6.64	0.04		0
	167	6.68	0.04		0
	168	6.72	0.04		0
	169	6.76	0.04		0
	170	6.8	0.04		0
	171	6.84	0.04		0
	172	6.88	0.04		0
	173	6.92	0.04		0
	174	6.96	0.04		0
	175	7	0.04		0
	176	7.04	0.04		0
	177	7.08	0.04		0
	178	7.12	0.04		0
	179	7.16	0.04		0
	180	7.2	0.04		0
	181	7.24	0.04		0
	182	7.28	0.04		0
	183	7.32	0.04		0
	184	7.36	0.04		0
	185	7.4	0.04		0
	186	7.44	0.04		0
	187	7.48	0.04		0
	188	7.52	0.04		0
	189	7.56	0.04		0
	190	7.6	0.04		0
	191	7.64	0.04		0
	192	7.68	0.04		0
	193	7.72	0.04		0
	194	7.76	0.04		0
	195	7.8	0.04		0
	196	7.84	0.04		0
	197	7.88	0.04		0
	198	7.92	0.04		0
	199	7.96	0.04		0
	200	8	0.04		0
	201	8.04	0.04		0
	202	8.08	0.04		0
	203	8.12	0.04		0
	204	8.16	0.04		0
	205	8.2	0.04		0
	206	8.24	0.04		0
	207	8.28	0.04		0
	208	8.32	0.04		0
	209	8.36	0.04		0
	210	8.4	0.04		0
	211	8.44	0.04		0
	212	8.48	0.04		0
	213	8.52	0.04		0
	214	8.56	0.04		0
	215	8.6	0.04		0
	216	8.64	0.04		0
	217	8.68	0.04		0
	218	8.72	0.04		0
	219	8.76	0.04		0
	220	8.8	0.04		770.676
	221	8.84	0.04		0
	222	8.88	0.04		0
	223	8.92	0.04		0
	224	8.96	0.04		730.011
	225	9	0.04		0
	226	9.04	0.04		0
	227	9.08	0.04		0
	228	9.12	0.04		0
	229	9.16	0.04		0
	230	9.2	0.04		0
	231	9.24	0.04		0
	232	9.28	0.04		0
	233	9.32	0.04		0
	234	9.36	0.04		0
	235	9.4	0.04		0
	236	9.44	0.04		0
	237	9.48	0.04		0
	238	9.52	0.04		0
	239	9.56	0.04		598.329
	240	9.6	0.04		0
	241	9.64	0.04		0
	242	9.68	0.04		0
	243	9.72	0.04		0
	244	9.76	0.04		0
	245	9.8	0.04		0
	246	9.84	0.04		0
	247	9.88	0.04		545.685
	248	9.92	0.04		0
	249	9.96	0.04		569.959
	250	10	0.04		0
	251	10.04	0.04		0
	252	10.08	0.04		0
	253	10.12	0.04		0
	254	10.16	0.04		0
	255	10.2	0.04		0
	256	10.24	0.04		0
	257	10.28	0.04		0
	258	10.32	0.04		0
	259	10.36	0.04		0
	260	10.4	0.04		0
	261	10.44	0.04		0
	262	10.48	0.04		0
	263	10.52	0.04		0
	264	0.04	0.08		0
	265	0.08	0.08		0
	266	0.12	0.08		0
	267	0.16	0.08		0
	268	0.2	0.08		0
	269	0.24	0.08		0
	270	0.28	0.08		0
	271	0.32	0.08		0
	272	0.36	0.08		0
	273	0.4	0.08		0
	274	0.44	0.08		0
	275	0.48	0.08		0
	276	0.52	0.08		0
	277	0.56	0.08		0
	278	0.6	0.08		0
	279	0.64	0.08		0
	280	0.68	0.08		0
	281	0.72	0.08		0
	282	0.76	0.08		0
	283	0.8	0.08		0
	284	0.84	0.08		0
	285	0.88	0.08		0
	286	0.92	0.08		0
	287	0.96	0.08		0
	288	1	0.08		0
	289	1.04	0.08		0
	290	1.08	0.08		0
	291	1.12	0.08		0
	292	1.16	0.08		0
	293	1.2	0.08		0
	294	1.24	0.08		0
	295	1.28	0.08		0
	296	1.32	0.08		0
	297	1.36	0.08		0
	298	1.4	0.08		0
	299	1.44	0.08		0
	300	1.48	0.08		0
	301	1.52	0.08		0
	302	1.56	0.08		0
	303	1.6	0.08		0
	304	1.64	0.08		0
	305	1.68	0.08		0
	306	1.72	0.08		0
	307	1.76	0.08		0
	308	1.8	0.08		0
	309	1.84	0.08		0
	310	1.88	0.08		0
	311	1.92	0.08		0
	312	1.96	0.08		0
	313	2	0.08		0
	314	2.04	0.08		0
	315	2.08	0.08		0
	316	2.12	0.08		0
	317	2.16	0.08		0
	318	2.2	0.08		0
	319	2.24	0.08		0
	320	2.28	0.08		0
	321	2.32	0.08		0
	322	2.36	0.08		0
	323	2.4	0.08		0
	324	2.44	0.08		0
	325	2.48	0.08		0
	326	2.52	0.08		0
	327	2.56	0.08		0
	328	2.6	0.08		0
	329	2.64	0.08		0
	330	2.68	0.08		0
	331	2.72	0.08		0
	332	2.76	0.08		0
	333	2.8	0.08		0
	334	2.84	0.08		0
	335	2.88	0.08		0
	336	2.92	0.08		0
	337	2.96	0.08		0
	338	3	0.08		0
	339	3.04	0.08		0
	340	3.08	0.08		0
	341	3.12	0.08		0
	342	3.16	0.08		0
	343	3.2	0.08		0
	344	3.24	0.08		0
	345	3.28	0.08		0
	346	3.32	0.08		0
	347	3.36	0.08		0
	348	3.4	0.08		0
	349	3.44	0.08		0
	350	3.48	0.08		0
	351	3.52	0.08		0
	352	3.56	0.08		0
	353	3.6	0.08		0
	354	3.64	0.08		0
	355	3.68	0.08		0
	356	3.72	0.08		0
	357	3.76	0.08		0
	358	3.8	0.08		0
	359	3.84	0.08		0
	360	3.88	0.08		0
	361	3.92	0.08		0
	362	3.96	0.08		0
	363	4	0.08		0
	364	4.04	0.08		0
	365	4.08	0.08		0
	366	4.12	0.08		0
	367	4.16	0.08		0
	368	4.2	0.08		0
	369	4.24	0.08		0
	370	4.28	0.08		0
	371	4.32	0.08		0
	372	4.36	0.08		0
	373	4.4	0.08		0
	374	4.44	0.08		0
	375	4.48	0.08		0
	376	4.52	0.08		0
	377	4.56	0.08		0
	378	4.6	0.08		0
	379	4.64	0.08		0
	380	4.68	0.08		0
	381	4.72	0.08		0
	382	4.76	0.08		0
	383	4.8	0.08		0
	384	4.84	0.08		0
	385	4.88	0.08		0
	386	4.92	0.08		0
	387	4.96	0.08		0
	388	5	0.08		0
	389	5.04	0.08		0
	390	5.08	0.08		0
	391	5.12	0.08		0
	392	5.16	0.08		0
	393	5.2	0.08		0
	394	5.24	0.08		0
	395	5.28	0.08		0
	396	5.32	0.08		0
	397	5.36	0.08		0
	398	5.4	0.08		0
	399	5.44	0.08		0
	400	5.48	0.08		0
	401	5.52	0.08		0
	402	5.56	0.08		0
	403	5.6	0.08		0
	404	5.64	0.08		0
	405	5.68	0.08		0
	406	5.72	0.08		0
	407	5.76	0.08		0
	408	5.8	0.08		0
	409	5.84	0.08		0
	410	5.88	0.08		0
	411	5.92	0.08		0
	412	5.96	0.08		0
	413	6	0.08		0
	414	6.04	0.08		0
	415	6.08	0.08		0
	416	6.12	0.08		0
	417	6.16	0.08		0
	418	6.2	0.08		0
	419	6.24	0.08		0
	420	6.28	0.08		0
	421	6.32	0.08		0
	422	6.36	0.08		0
	423	6.4	0.08		0
	424	6.44	0.08		0
	425	6.48	0.08		0
	426	6.52	0.08		0
	427	6.56	0.08		0
	428	6.6	0.08		0
	429	6.64	0.08		0
	430	6.68	0.08		0
	431	6.72	0.08		0
	432	6.76	0.08		0
	433	6.8	0.08		0
	434	6.84	0.08		0
	435	6.88	0.08		0
	436	6.92	0.08		0
	437	6.96	0.08		0
	438	7	0.08		0
	439	7.04	0.08		0
	440	7.08	0.08		0
	441	7.12	0.08		0
	442	7.16	0.08		0
	443	7.2	0.08		0
	444	7.24	0.08		0
	445	7.28	0.08		0
	446	7.32	0.08		0
	447	7.36	0.08		0
	448	7.4	0.08		0
	449	7.44	0.08		0
	450	7.48	0.08		0
	451	7.52	0.08		0
	452	7.56	0.08		0
	453	7.6	0.08		0
	454	7.64	0.08		0
	455	7.68	0.08		0
	456	7.72	0.08		0
	457	7.76	0.08		0
	458	7.8	0.08		0
	459	7.84	0.08		0
	460	7.88	0.08		0
	461	7.92	0.08		0
	462	7.96	0.08		0
	463	8	0.08		0
	464	8.04	0.08		0
	465	8.08	0.08		0
	466	8.12	0.08		0
	467	8.16	0.08		0
	468	8.2	0.08		0
	469	8.24	0.08		0
	470	8.28	0.08		0
	471	8.32	0.08		0
	472	8.36	0.08		0
	473	8.4	0.08		0
	474	8.44	0.08		0
	475	8.48	0.08		0
	476	8.52	0.08		0
	477	8.56	0.08		0
	478	8.6	0.08		0
	479	8.64	0.08		0
	480	8.68	0.08		0
	481	8.72	0.08		0
	482	8.76	0.08		0
	483	8.8	0.08		0
	484	8.84	0.08		669.575
	485	8.88	0.08		0
	486	8.92	0.08		0
	487	8.96	0.08		0
	488	9	0.08		0
	489	9.04	0.08		0
	490	9.08	0.08		0
	491	9.12	0.08		0
	492	9.16	0.08		0
	493	9.2	0.08		0
	494	9.24	0.08		0
	495	9.28	0.08		0
	496	9.32	0.08		0
	497	9.36	0.08		0
	498	9.4	0.08		0
	499	9.44	0.08		0
	500	9.48	0.08		0
	501	9.52	0.08		0
	502	9.56	0.08		0
	503	9.6	0.08		0
	504	9.64	0.08		0
	505	9.68	0.08		0
	506	9.72	0.08		0
	507	9.76	0.08		0
	508	9.8	0.08		0
	509	9.84	0.08		0
	510	9.88	0.08		0
	511	9.92	0.08		0
	512	9.96	0.08		0
	513	10	0.08		0
	514	10.04	0.08		0
	515	10.08	0.08		0
	516	10.12	0.08		0
	517	10.16	0.08		0
	518	10.2	0.08		0
	519	10.24	0.08		0
	520	10.28	0.08		0
	521	10.32	0.08		0
	522	10.36	0.08		0
	523	10.4	0.08		0
	524	10.44	0.08		0
	525	10.48	0.08		0
	526	10.52	0.08		0
	527	0.04	0.12		0
	528	0.08	0.12		0
	529	0.12	0.12		0
	530	0.16	0.12		0
	531	0.2	0.12		0
	532	0.24	0.12		0
	533	0.28	0.12		0
	534	0.32	0.12		0
	535	0.36	0.12		0
	536	0.4	0.12		0
	537	0.44	0.12		0
	538	0.48	0.12		0
	539	0.52	0.12		0
	540	0.56	0.12		0
	541	0.6	0.12		0
	542	0.64	0.12		0
	543	0.68	0.12		0
	544	0.72	0.12		0
	545	0.76	0.12		0
	546	0.8	0.12		0
	547	0.84	0.12		0
	548	0.88	0.12		0
	549	0.92	0.12		0
	550	0.96	0.12		0
	551	1	0.12		0
	552	1.04	0.12		0
	553	1.08	0.12		0
	554	1.12	0.12		0
	555	1.16	0.12		0
	556	1.2	0.12		0
	557	1.24	0.12		0
	558	1.28	0.12		0
	559	1.32	0.12		0
	560	1.36	0.12		0
	561	1.4	0.12		0
	562	1.44	0.12		0
	563	1.48	0.12		0
	564	1.52	0.12		0
	565	1.56	0.12		0
	566	1.6	0.12		0
	567	1.64	0.12		0
	568	1.68	0.12		0
	569	1.72	0.12		0
	570	1.76	0.12		0
	571	1.8	0.12		0
	572	1.84	0.12		0
	573	1.88	0.12		0
	574	1.92	0.12		0
	575	1.96	0.12		0
	576	2	0.12		0
	577	2.04	0.12		0
	578	2.08	0.12		0
	579	2.12	0.12		0
	580	2.16	0.12		0
	581	2.2	0.12		0
	582	2.24	0.12		0
	583	2.28	0.12		0
	584	2.32	0.12		0
	585	2.36	0.12		0
	586	2.4	0.12		0
	587	2.44	0.12		0
	588	2.48	0.12		0
	589	2.52	0.12		0
	590	2.56	0.12		0
	591	2.6	0.12		0
	592	2.64	0.12		0
	593	2.68	0.12		0
	594	2.72	0.12		0
	595	2.76	0.12		0
	596	2.8	0.12		0
	597	2.84	0.12		0
	598	2.88	0.12		0
	599	2.92	0.12		0
	600	2.96	0.12		0
	601	3	0.12		0
	602	3.04	0.12		0
	603	3.08	0.12		0
	604	3.12	0.12		0
	605	3.16	0.12		0
	606	3.2	0.12		0
	607	3.24	0.12		0
	608	3.28	0.12		0
	609	3.32	0.12		0
	610	3.36	0.12		0
	611	3.4	0.12		0
	612	3.44	0.12		0
	613	3.48	0.12		0
	614	3.52	0.12		0
	615	3.56	0.12		0
	616	3.6	0.12		0
	617	3.64	0.12		0
	618	3.68	0.12		0
	619	3.72	0.12		0
	620	3.76	0.12		0
	621	3.8	0.12		0
	622	3.84	0.12		0
	623	3.88	0.12		0
	624	3.92	0.12		0
	625	3.96	0.12		0
	626	4	0.12		0
	627	4.04	0.12		0
	628	4.08	0.12		0
	629	4.12	0.12		0
	630	4.16	0.12		0
	631	4.2	0.12		0
	632	4.24	0.12		0
	633	4.28	0.12		0
	634	4.32	0.12		0
	635	4.36	0.12		0
	636	4.4	0.12		0
	637	4.44	0.12		0
	638	4.48	0.12		0
	639	4.52	0.12		0
	640	4.56	0.12		0
	641	4.6	0.12		0
	642	4.64	0.12		0
	643	4.68	0.12		0
	644	4.72	0.12		0
	645	4.76	0.12		0
	646	4.8	0.12		0
	647	4.84	0.12		0
	648	4.88	0.12		0
	649	4.92	0.12		0
	650	4.96	0.12		0
	651	5	0.12		0
	652	5.04	0.12		0
	653	5.08	0.12		0
	654	5.12	0.12		0
	655	5.16	0.12		0
	656	5.2	0.12		0
	657	5.24	0.12		0
	658	5.28	0.12		0
	659	5.32	0.12		0
	660	5.36	0.12		0
	661	5.4	0.12		0
	662	5.44	0.12		0
	663	5.48	0.12		0
	664	5.52	0.12		0
	665	5.56	0.12		0
	666	5.6	0.12		0
	667	5.64	0.12		0
	668	5.68	0.12		0
	669	5.72	0.12		0
	670	5.76	0.12		0
	671	5.8	0.12		0
	672	5.84	0.12		0
	673	5.88	0.12		0
	674	5.92	0.12		0
	675	5.96	0.12		0
	676	6	0.12		0
	677	6.04	0.12		0
	678	6.08	0.12		0
	679	6.12	0.12		0
	680	6.16	0.12		0
	681	6.2	0.12		0
	682	6.24	0.12		0
	683	6.28	0.12		0
	684	6.32	0.12		0
	685	6.36	0.12		0
	686	6.4	0.12		0
	687	6.44	0.12		0
	688	6.48	0.12		0
	689	6.52	0.12		0
	690	6.56	0.12		0
	691	6.6	0.12		0
	692	6.64	0.12		0
	693	6.68	0.12		0
	694	6.72	0.12		0
	695	6.76	0.12		0
	696	6.8	0.12		0
	697	6.84	0.12		0
	698	6.88	0.12		0
	699	6.92	0.12		0
	700	6.96	0.12		0
	701	7	0.12		0
	702	7.04	0.12		0
	703	7.08	0.12		0
	704	7.12	0.12		0
	705	7.16	0.12		0
	706	7.2	0.12		0
	707	7.24	0.12		0
	708	7.28	0.12		0
	709	7.32	0.12		0
	710	7.36	0.12		0
	711	7.4	0.12		0
	712	7.44	0.12		0
	713	7.48	0.12		0
	714	7.52	0.12		0
	715	7.56	0.12		0
	716	7.6	0.12		0
	717	7.64	0.12		0
	718	7.68	0.12		0
	719	7.72	0.12		0
	720	7.76	0.12		0
	721	7.8	0.12		0
	722	7.84	0.12		0
	723	7.88	0.12		0
	724	7.92	0.12		0
	725	7.96	0.12		0
	726	8	0.12		0
	727	8.04	0.12		0
	728	8.08	0.12		0
	729	8.12	0.12		0
	730	8.16	0.12		0
	731	8.2	0.12		0
	732	8.24	0.12		0
	733	8.28	0.12		0
	734	8.32	0.12		0
	735	8.36	0.12		0
	736	8.4	0.12		0
	737	8.44	0.12		0
	738	8.48	0.12		0
	739	8.52	0.12		0
	740	8.56	0.12		0
	741	8.6	0.12		0
	742	8.64	0.12		0
	743	8.68	0.12		0
	744	8.72	0.12		0
	745	8.76	0.12		0
	746	8.8	0.12		0
	747	8.84	0.12		0
	748	8.88	0.12		0
	749	8.92	0.12		0
	750	8.96	0.12		0
	751	9	0.12		0
	752	9.04	0.12		0
	753	9.08	0.12		0
	754	9.12	0.12		0
	755	9.16	0.12		0
	756	9.2	0.12		0
	757	9.24	0.12		0
	758	9.28	0.12		0
	759	9.32	0.12		0
	760	9.36	0.12		0
	761	9.4	0.12		0
	762	9.44	0.12		0
	763	9.48	0.12		0
	764	9.52	0.12		0
	765	9.56	0.12		0
	766	9.6	0.12		0
	767	9.64	0.12		0
	768	9.68	0.12		0
	769	9.72	0.12		0
	770	9.76	0.12		0
	771	9.8	0.12		0
	772	9.84	0.12		0
	773	9.88	0.12		0
	774	9.92	0.12		0
	775	9.96	0.12		0
	776	10	0.12		0
	777	10.04	0.12		0
	778	10.08	0.12		0
	779	10.12	0.12		0
	780	10.16	0.12		0
	781	10.2	0.12		0
	782	10.24	0.12		0
	783	10.28	0.12		0
	784	10.32	0.12		0
	785	10.36	0.12		0
	786	10.4	0.12		0
	787	10.44	0.12		0
	788	10.48	0.12		0
	789	10.52	0.12		0
	790	0.04	0.16		0
	791	0.08	0.16		0
	792	0.12	0.16		0
	793	0.16	0.16		0
	794	0.2	0.16		0
	795	0.24	0.16		0
	796	0.28	0.16		0
	797	0.32	0.16		0
	798	0.36	0.16		0
	799	0.4	0.16		0
	800	0.44	0.16		0
	801	0.48	0.16		0
	802	0.52	0.16		0
	803	0.56	0.16		0
	804	0.6	0.16		0
	805	0.64	0.16		0
	806	0.68	0.16		0
	807	0.72	0.16		0
	808	0.76	0.16		0
	809	0.8	0.16		0
	810	0.84	0.16		0
	811	0.88	0.16		0
	812	0.92	0.16		0
	813	0.96	0.16		0
	814	1	0.16		0
	815	1.04	0.16		0
	816	1.08	0.16		0
	817	1.12	0.16		0
	818	1.16	0.16		0
	819	1.2	0.16		0
	820	1.24	0.16		0
	821	1.28	0.16		0
	822	1.32	0.16		0
	823	1.36	0.16		0
	824	1.4	0.16		0
	825	1.44	0.16		0
	826	1.48	0.16		0
	827	1.52	0.16		0
	828	1.56	0.16		0
	829	1.6	0.16		0
	830	1.64	0.16		0
	831	1.68	0.16		0
	832	1.72	0.16		0
	833	1.76	0.16		0
	834	1.8	0.16		0
	835	1.84	0.16		0
	836	1.88	0.16		0
	837	1.92	0.16		0
	838	1.96	0.16		0
	839	2	0.16		0
	840	2.04	0.16		0
	841	2.08	0.16		0
	842	2.12	0.16		0
	843	2.16	0.16		0
	844	2.2	0.16		0
	845	2.24	0.16		0
	846	2.28	0.16		0
	847	2.32	0.16		0
	848	2.36	0.16		0
	849	2.4	0.16		0
	850	2.44	0.16		0
	851	2.48	0.16		0
	852	2.52	0.16		0
	853	2.56	0.16		0
	854	2.6	0.16		0
	855	2.64	0.16		0
	856	2.68	0.16		0
	857	2.72	0.16		0
	858	2.76	0.16		0
	859	2.8	0.16		0
	860	2.84	0.16		0
	861	2.88	0.16		0
	862	2.92	0.16		0
	863	2.96	0.16		0
	864	3	0.16		0
	865	3.04	0.16		0
	866	3.08	0.16		0
	867	3.12	0.16		0
	868	3.16	0.16		0
	869	3.2	0.16		0
	870	3.24	0.16		0
	871	3.28	0.16		0
	872	3.32	0.16		0
	873	3.36	0.16		0
	874	3.4	0.16		0
	875	3.44	0.16		0
	876	3.48	0.16		0
	877	3.52	0.16		0
	878	3.56	0.16		0
	879	3.6	0.16		0
	880	3.64	0.16		0
	881	3.68	0.16		0
	882	3.72	0.16		0
	883	3.76	0.16		0
	884	3.8	0.16		0
	885	3.84	0.16		0
	886	3.88	0.16		0
	887	3.92	0.16		0
	888	3.96	0.16		0
	889	4	0.16		0
	890	4.04	0.16		0
	891	4.08	0.16		0
	892	4.12	0.16		0
	893	4.16	0.16		0
	894	4.2	0.16		0
	895	4.24	0.16		0
	896	4.28	0.16		0
	897	4.32	0.16		0
	898	4.36	0.16		0
	899	4.4	0.16		0
	900	4.44	0.16		0
	901	4.48	0.16		0
	902	4.52	0.16		0
	903	4.56	0.16		0
	904	4.6	0.16		0
	905	4.64	0.16		0
	906	4.68	0.16		0
	907	4.72	0.16		0
	908	4.76	0.16		0
	909	4.8	0.16		0
	910	4.84	0.16		0
	911	4.88	0.16		0
	912	4.92	0.16		0
	913	4.96	0.16		0
	914	5	0.16		0
	915	5.04	0.16		0
	916	5.08	0.16		0
	917	5.12	0.16		0
	918	5.16	0.16		0
	919	5.2	0.16		0
	920	5.24	0.16		0
	921	5.28	0.16		0
	922	5.32	0.16		0
	923	5.36	0.16		0
	924	5.4	0.16		0
	925	5.44	0.16		0
	926	5.48	0.16		0
	927	5.52	0.16		0
	928	5.56	0.16		0
	929	5.6	0.16		0
	930	5.64	0.16		0
	931	5.68	0.16		0
	932	5.72	0.16		0
	933	5.76	0.16		0
	934	5.8	0.16		0
	935	5.84	0.16		0
	936	5.88	0.16		0
	937	5.92	0.16		0
	938	5.96	0.16		0
	939	6	0.16		0
	940	6.04	0.16		0
	941	6.08	0.16		0
	942	6.12	0.16		0
	943	6.16	0.16		0
	944	6.2	0.16		0
	945	6.24	0.16		0
	946	6.28	0.16		0
	947	6.32	0.16		0
	948	6.36	0.16		0
	949	6.4	0.16		0
	950	6.44	0.16		0
	951	6.48	0.16		0
	952	6.52	0.16		0
	953	6.56	0.16		0
	954	6.6	0.16		0
	955	6.64	0.16		0
	956	6.68	0.16		0
	957	6.72	0.16		0
	958	6.76	0.16		0
	959	6.8	0.16		0
	960	6.84	0.16		0
	961	6.88	0.16		0
	962	6.92	0.16		0
	963	6.96	0.16		0
	964	7	0.16		0
	965	7.04	0.16		0
	966	7.08	0.16		0
	967	7.12	0.16		0
	968	7.16	0.16		0
	969	7.2	0.16		0
	970	7.24	0.16		0
	971	7.28	0.16		0
	972	7.32	0.16		0
	973	7.36	0.16		0
	974	7.4	0.16		0
	975	7.44	0.16		0
	976	7.48	0.16		0
	977	7.52	0.16		0
	978	7.56	0.16		0
	979	7.6	0.16		0
	980	7.64	0.16		0
	981	7.68	0.16		0
	982	7.72	0.16		0
	983	7.76	0.16		0
	984	7.8	0.16		0
	985	7.84	0.16		0
	986	7.88	0.16		0
	987	7.92	0.16		0
	988	7.96	0.16		0
	989	8	0.16		0
	990	8.04	0.16		0
	991	8.08	0.16		0
	992	8.12	0.16		0
	993	8.16	0.16		0
	994	8.2	0.16		0
	995	8.24	0.16		0
	996	8.28	0.16		0
	997	8.32	0.16		0
	998	8.36	0.16		0
	999	8.4	0.16		0
	1000	8.44	0.16		0
	1001	8.48	0.16		0
	1002	8.52	0.16		0
	1003	8.56	0.16		0
	1004	8.6	0.16		0
	1005	8.64	0.16		0
	1006	8.68	0.16		0
	1007	8.72	0.16		0
	1008	8.76	0.16		0
	1009	8.8	0.16		0
	1010	8.84	0.16		0
	1011	8.88	0.16		0
	1012	8.92	0.16		0
	1013	8.96	0.16		0
	1014	9	0.16		0
	1015	9.04	0.16		687.446
	1016	9.08	0.16		0
	1017	9.12	0.16		0
	1018	9.16	0.16		0
	1019	9.2	0.16		0
	1020	9.24	0.16		0
	1021	9.28	0.16		0
	1022	9.32	0.16		0
	1023	9.36	0.16		0
	1024	9.4	0.16		0
	1025	9.44	0.16		0
	1026	9.48	0.16		0
	1027	9.52	0.16		0
	1028	9.56	0.16		0
	1029	9.6	0.16		0
	1030	9.64	0.16		0
	1031	9.68	0.16		0
	1032	9.72	0.16		0
	1033	9.76	0.16		0
	1034	9.8	0.16		0
	1035	9.84	0.16		0
	1036	9.88	0.16		0
	1037	9.92	0.16		0
	1038	9.96	0.16		0
	1039	10	0.16		0
	1040	10.04	0.16		0
	1041	10.08	0.16		0
	1042	10.12	0.16		0
	1043	10.16	0.16		0
	1044	10.2	0.16		0
	1045	10.24	0.16		0
	1046	10.28	0.16		0
	1047	10.32	0.16		0
	1048	10.36	0.16		0
	1049	10.4	0.16		0
	1050	10.44	0.16		0
	1051	10.48	0.16		0
	1052	10.52	0.16		0
	1053	0.04	0.2		0
	1054	0.08	0.2		0
	1055	0.12	0.2		0
	1056	0.16	0.2		0
	1057	0.2	0.2		0
	1058	0.24	0.2		0
	1059	0.28	0.2		0
	1060	0.32	0.2		0
	1061	0.36	0.2		0
	1062	0.4	0.2		0
	1063	0.44	0.2		0
	1064	0.48	0.2		0
	1065	0.52	0.2		0
	1066	0.56	0.2		0
	1067	0.6	0.2		0
	1068	0.64	0.2		0
	1069	0.68	0.2		0
	1070	0.72	0.2		0
	1071	0.76	0.2		0
	1072	0.8	0.2		0
	1073	0.84	0.2		0
	1074	0.88	0.2		0
	1075	0.92	0.2		0
	1076	0.96	0.2		0
	1077	1	0.2		0
	1078	1.04	0.2		0
	1079	1.08	0.2		0
	1080	1.12	0.2		0
	1081	1.16	0.2		0
	1082	1.2	0.2		0
	1083	1.24	0.2		0
	1084	1.28	0.2		0
	1085	1.32	0.2		0
	1086	1.36	0.2		0
	1087	1.4	0.2		0
	1088	1.44	0.2		0
	1089	1.48	0.2		0
	1090	1.52	0.2		0
	1091	1.56	0.2		0
	1092	1.6	0.2		0
	1093	1.64	0.2		0
	1094	1.68	0.2		0
	1095	1.72	0.2		0
	1096	1.76	0.2		0
	1097	1.8	0.2		0
	1098	1.84	0.2		0
	1099	1.88	0.2		0
	1100	1.92	0.2		0
	1101	1.96	0.2		0
	1102	2	0.2		0
	1103	2.04	0.2		0
	1104	2.08	0.2		0
	1105	2.12	0.2		0
	1106	2.16	0.2		0
	1107	2.2	0.2		0
	1108	2.24	0.2		0
	1109	2.28	0.2		0
	1110	2.32	0.2		0
	1111	2.36	0.2		0
	1112	2.4	0.2		0
	1113	2.44	0.2		0
	1114	2.48	0.2		0
	1115	2.52	0.2		0
	1116	2.56	0.2		0
	1117	2.6	0.2		0
	1118	2.64	0.2		0
	1119	2.68	0.2		0
	1120	2.72	0.2		0
	1121	2.76	0.2		0
	1122	2.8	0.2		0
	1123	2.84	0.2		0
	1124	2.88	0.2		0
	1125	2.92	0.2		0
	1126	2.96	0.2		0
	1127	3	0.2		0
	1128	3.04	0.2		0
	1129	3.08	0.2		0
	1130	3.12	0.2		0
	1131	3.16	0.2		0
	1132	3.2	0.2		0
	1133	3.24	0.2		0
	1134	3.28	0.2		0
	1135	3.32	0.2		0
	1136	3.36	0.2		0
	1137	3.4	0.2		0
	1138	3.44	0.2		0
	1139	3.48	0.2		0
	1140	3.52	0.2		0
	1141	3.56	0.2		0
	1142	3.6	0.2		0
	1143	3.64	0.2		0
	1144	3.68	0.2		0
	1145	3.72	0.2		0
	1146	3.76	0.2		0
	1147	3.8	0.2		0
	1148	3.84	0.2		0
	1149	3.88	0.2		0
	1150	3.92	0.2		0
	1151	3.96	0.2		0
	1152	4	0.2		0
	1153	4.04	0.2		0
	1154	4.08	0.2		0
	1155	4.12	0.2		0
	1156	4.16	0.2		0
	1157	4.2	0.2		0
	1158	4.24	0.2		0
	1159	4.28	0.2		0
	1160	4.32	0.2		0
	1161	4.36	0.2		0
	1162	4.4	0.2		0
	1163	4.44	0.2		0
	1164	4.48	0.2		0
	1165	4.52	0.2		0
	1166	4.56	0.2		0
	1167	4.6	0.2		0
	1168	4.64	0.2		0
	1169	4.68	0.2		0
	1170	4.72	0.2		0
	1171	4.76	0.2		0
	1172	4.8	0.2		0
	1173	4.84	0.2		0
	1174	4.88	0.2		0
	1175	4.92	0.2		0
	1176	4.96	0.2		0
	1177	5	0.2		0
	1178	5.04	0.2		0
	1179	5.08	0.2		0
	1180	5.12	0.2		0
	1181	5.16	0.2		0
	1182	5.2	0.2		0
	1183	5.24	0.2		0
	1184	5.28	0.2		0
	1185	5.32	0.2		0
	1186	5.36	0.2		0
	1187	5.4	0.2		0
	1188	5.44	0.2		0
	1189	5.48	0.2		0
	1190	5.52	0.2		0
	1191	5.56	0.2		0
	1192	5.6	0.2		0
	1193	5.64	0.2		0
	1194	5.68	0.2		0
	1195	5.72	0.2		0
	1196	5.76	0.2		0
	1197	5.8	0.2		0
	1198	5.84	0.2		0
	1199	5.88	0.2		0
	1200	5.92	0.2		0
	1201	5.96	0.2		0
	1202	6	0.2		0
	1203	6.04	0.2		0
	1204	6.08	0.2		0
	1205	6.12	0.2		0
	1206	6.16	0.2		0
	1207	6.2	0.2		0
	1208	6.24	0.2		0
	1209	6.28	0.2		0
	1210	6.32	0.2		0
	1211	6.36	0.2		0
	1212	6.4	0.2		0
	1213	6.44	0.2		0
	1214	6.48	0.2		0
	1215	6.52	0.2		0
	1216	6.56	0.2		0
	1217	6.6	0.2		0
	1218	6.64	0.2		0
	1219	6.68	0.2		0
	1220	6.72	0.2		0
	1221	6.76	0.2		0
	1222	6.8	0.2		0
	1223	6.84	0.2		0
	1224	6.88	0.2		0
	1225	6.92	0.2		0
	1226	6.96	0.2		0
	1227	7	0.2		0
	1228	7.04	0.2		0
	1229	7.08	0.2		0
	1230	7.12	0.2		0
	1231	7.16	0.2		0
	1232	7.2	0.2		0
	1233	7.24	0.2		0
	1234	7.28	0.2		0
	1235	7.32	0.2		0
	1236	7.36	0.2		0
	1237	7.4	0.2		0
	1238	7.44	0.2		0
	1239	7.48	0.2		0
	1240	7.52	0.2		0
	1241	7.56	0.2		0
	1242	7.6	0.2		0
	1243	7.64	0.2		0
	1244	7.68	0.2		0
	1245	7.72	0.2		0
	1246	7.76	0.2		0
	1247	7.8	0.2		0
	1248	7.84	0.2		0
	1249	7.88	0.2		0
	1250	7.92	0.2		0
	1251	7.96	0.2		0
	1252	8	0.2		0
	1253	8.04	0.2		0
	1254	8.08	0.2		0
	1255	8.12	0.2		0
	1256	8.16	0.2		0
	1257	8.2	0.2		0
	1258	8.24	0.2		0
	1259	8.28	0.2		0
	1260	8.32	0.2		0
	1261	8.36	0.2		0
	1262	8.4	0.2		0
	1263	8.44	0.2		0
	1264	8.48	0.2		0
	1265	8.52	0.2		0
	1266	8.56	0.2		0
	1267	8.6	0.2		0
	1268	8.64	0.2		0
	1269	8.68	0.2		0
	1270	8.72	0.2		0
	1271	8.76	0.2		0
	1272	8.8	0.2		0
	1273	8.84	0.2		0
	1274	8.88	0.2		0
	1275	8.92	0.2		0
	1276	8.96	0.2		0
	1277	9	0.2		0
	1278	9.04	0.2		0
	1279	9.08	0.2		0
	1280	9.12	0.2		0
	1281	9.16	0.2		0
	1282	9.2	0.2		0
	1283	9.24	0.2		0
	1284	9.28	0.2		0
	1285	9.32	0.2		0
	1286	9.36	0.2		0
	1287	9.4	0.2		0
	1288	9.44	0.2		0
	1289	9.48	0.2		0
	1290	9.52	0.2		323.261
	1291	9.56	0.2		0
	1292	9.6	0.2		0
	1293	9.64	0.2		0
	1294	9.68	0.2		0
	1295	9.72	0.2		0
	1296	9.76	0.2		0
	1297	9.8	0.2		0
	1298	9.84	0.2		0
	1299	9.88	0.2		0
	1300	9.92	0.2		0
	1301	9.96	0.2		0
	1302	10	0.2		0
	1303	10.04	0.2		0
	1304	10.08	0.2		0
	1305	10.12	0.2		0
	1306	10.16	0.2		0
	1307	10.2	0.2		0
	1308	10.24	0.2		0
	1309	10.28	0.2		0
	1310	10.32	0.2		0
	1311	10.36	0.2		0
	1312	10.4	0.2		0
	1313	10.44	0.2		0
	1314	10.48	0.2		0
	1315	10.52	0.2		0
	1316	0.04	0.24		0
	1317	0.08	0.24		0
	1318	0.12	0.24		0
	1319	0.16	0.24		0
	1320	0.2	0.24		0
	1321	0.24	0.24		0
	1322	0.28	0.24		0
	1323	0.32	0.24		0
	1324	0.36	0.24		0
	1325	0.4	0.24		0
	1326	0.44	0.24		0
	1327	0.48	0.24		0
	1328	0.52	0.24		0
	1329	0.56	0.24		0
	1330	0.6	0.24		0
	1331	0.64	0.24		0
	1332	0.68	0.24		0
	1333	0.72	0.24		0
	1334	0.76	0.24		0
	1335	0.8	0.24		0
	1336	0.84	0.24		0
	1337	0.88	0.24		0
	1338	0.92	0.24		0
	1339	0.96	0.24		0
	1340	1	0.24		0
	1341	1.04	0.24		0
	1342	1.08	0.24		0
	1343	1.12	0.24		0
	1344	1.16	0.24		0
	1345	1.2	0.24		0
	1346	1.24	0.24		0
	1347	1.28	0.24		0
	1348	1.32	0.24		0
	1349	1.36	0.24		0
	1350	1.4	0.24		0
	1351	1.44	0.24		0
	1352	1.48	0.24		0
	1353	1.52	0.24		0
	1354	1.56	0.24		0
	1355	1.6	0.24		0
	1356	1.64	0.24		0
	1357	1.68	0.24		0
	1358	1.72	0.24		0
	1359	1.76	0.24		0
	1360	1.8	0.24		0
	1361	1.84	0.24		0
	1362	1.88	0.24		0
	1363	1.92	0.24		0
	1364	1.96	0.24		0
	1365	2	0.24		0
	1366	2.04	0.24		0
	1367	2.08	0.24		0
	1368	2.12	0.24		0
	1369	2.16	0.24		0
	1370	2.2	0.24		0
	1371	2.24	0.24		0
	1372	2.28	0.24		0
	1373	2.32	0.24		0
	1374	2.36	0.24		0
	1375	2.4	0.24		0
	1376	2.44	0.24		0
	1377	2.48	0.24		0
	1378	2.52	0.24		0
	1379	2.56	0.24		0
	1380	2.6	0.24		0
	1381	2.64	0.24		0
	1382	2.68	0.24		0
	1383	2.72	0.24		0
	1384	2.76	0.24		0
	1385	2.8	0.24		0
	1386	2.84	0.24		0
	1387	2.88	0.24		0
	1388	2.92	0.24		0
	1389	2.96	0.24		0
	1390	3	0.24		0
	1391	3.04	0.24		0
	1392	3.08	0.24		0
	1393	3.12	0.24		0
	1394	3.16	0.24		0
	1395	3.2	0.24		0
	1396	3.24	0.24		0
	1397	3.28	0.24		0
	1398	3.32	0.24		0
	1399	3.36	0.24		0
	1400	3.4	0.24		0
	1401	3.44	0.24		0
	1402	3.48	0.24		0
	1403	3.52	0.24		0
	1404	3.56	0.24		0
	1405	3.6	0.24		0
	1406	3.64	0.24		0
	1407	3.68	0.24		0
	1408	3.72	0.24		0
	1409	3.76	0.24		0
	1410	3.8	0.24		0
	1411	3.84	0.24		0
	1412	3.88	0.24		0
	1413	3.92	0.24		0
	1414	3.96	0.24		0
	1415	4	0.24		0
	1416	4.04	0.24		0
	1417	4.08	0.24		0
	1418	4.12	0.24		0
	1419	4.16	0.24		0
	1420	4.2	0.24		0
	1421	4.24	0.24		0
	1422	4.28	0.24		0
	1423	4.32	0.24		0
	1424	4.36	0.24		0
	1425	4.4	0.24		0
	1426	4.44	0.24		0
	1427	4.48	0.24		0
	1428	4.52	0.24		0
	1429	4.56	0.24		0
	1430	4.6	0.24		0
	1431	4.64	0.24		0
	1432	4.68	0.24		0
	1433	4.72	0.24		0
	1434	4.76	0.24		0
	1435	4.8	0.24		0
	1436	4.84	0.24		0
	1437	4.88	0.24		0
	1438	4.92	0.24		0
	1439	4.96	0.24		0
	1440	5	0.24		0
	1441	5.04	0.24		0
	1442	5.08	0.24		0
	1443	5.12	0.24		0
	1444	5.16	0.24		0
	1445	5.2	0.24		0
	1446	5.24	0.24		0
	1447	5.28	0.24		0
	1448	5.32	0.24		0
	1449	5.36	0.24		0
	1450	5.4	0.24		0
	1451	5.44	0.24		0
	1452	5.48	0.24		0
	1453	5.52	0.24		0
	1454	5.56	0.24		0
	1455	5.6	0.24		0
	1456	5.64	0.24		0
	1457	5.68	0.24		0
	1458	5.72	0.24		0
	1459	5.76	0.24		0
	1460	5.8	0.24		0
	1461	5.84	0.24		0
	1462	5.88	0.24		0
	1463	5.92	0.24		0
	1464	5.96	0.24		0
	1465	6	0.24		0
	1466	6.04	0.24		0
	1467	6.08	0.24		0
	1468	6.12	0.24		0
	1469	6.16	0.24		0
	1470	6.2	0.24		0
	1471	6.24	0.24		0
	1472	6.28	0.24		0
	1473	6.32	0.24		0
	1474	6.36	0.24		0
	1475	6.4	0.24		0
	1476	6.44	0.24		0
	1477	6.48	0.24		0
	1478	6.52	0.24		0
	1479	6.56	0.24		0
	1480	6.6	0.24		0
	1481	6.64	0.24		0
	1482	6.68	0.24		0
	1483	6.72	0.24		0
	1484	6.76	0.24		0
	1485	6.8	0.24		0
	1486	6.84	0.24		0
	1487	6.88	0.24		0
	1488	6.92	0.24		0
	1489	6.96	0.24		0
	1490	7	0.24		0
	1491	7.04	0.24		0
	1492	7.08	0.24		0
	1493	7.12	0.24		0
	1494	7.16	0.24		0
	1495	7.2	0.24		0
	1496	7.24	0.24		0
	1497	7.28	0.24		0
	1498	7.32	0.24		0
	1499	7.36	0.24		0
	1500	7.4	0.24		0
	1501	7.44	0.24		0
	1502	7.48	0.24		0
	1503	7.52	0.24		0
	1504	7.56	0.24		0
	1505	7.6	0.24		0
	1506	7.64	0.24		0
	1507	7.68	0.24		0
	1508	7.72	0.24		0
	1509	7.76	0.24		0
	1510	7.8	0.24		0
	1511	7.84	0.24		0
	1512	7.88	0.24		0
	1513	7.92	0.24		0
	1514	7.96	0.24		0
	1515	8	0.24		0
	1516	8.04	0.24		0
	1517	8.08	0.24		0
	1518	8.12	0.24		0
	1519	8.16	0.24		0
	1520	8.2	0.24		0
	1521	8.24	0.24		0
	1522	8.28	0.24		0
	1523	8.32	0.24		0
	1524	8.36	0.24		0
	1525	8.4	0.24		0
	1526	8.44	0.24		0
	1527	8.48	0.24		0
	1528	8.52	0.24		0
	1529	8.56	0.24		0
	1530	8.6	0.24		0
	1531	8.64	0.24		0
	1532	8.68	0.24		0
	1533	8.72	0.24		0
	1534	8.76	0.24		0
	1535	8.8	0.24		0
	1536	8.84	0.24		0
	1537	8.88	0.24		0
	1538	8.92	0.24		0
	1539	8.96	0.24		0
	1540	9	0.24		0
	1541	9.04	0.24		0
	1542	9.08	0.24		0
	1543	9.12	0.24		0
	1544	9.16	0.24		0
	1545	9.2	0.24		0
	1546	9.24	0.24		0
	1547	9.28	0.24		0
	1548	9.32	0.24		0
	1549	9.36	0.24		0
	1550	9.4	0.24		0
	1551	9.44	0.24		0
	1552	9.48	0.24		0
	1553	9.52	0.24		0
	1554	9.56	0.24		0
	1555	9.6	0.24		0
	1556	9.64	0.24		0
	1557	9.68	0.24		0
	1558	9.72	0.24		0
	1559	9.76	0.24		0
	1560	9.8	0.24		0
	1561	9.84	0.24		0
	1562	9.88	0.24		0
	1563	9.92	0.24		0
	1564	9.96	0.24		0
	1565	10	0.24		0
	1566	10.04	0.24		0
	1567	10.08	0.24		0
	1568	10.12	0.24		0
	1569	10.16	0.24		0
	1570	10.2	0.24		0
	1571	10.24	0.24		0
	1572	10.28	0.24		0
	1573	10.32	0.24		0
	1574	10.36	0.24		0
	1575	10.4	0.24		0
	1576	10.44	0.24		0
	1577	10.48	0.24		0
	1578	10.52	0.24		0
	1579	0.04	0.28		0
	1580	0.08	0.28		0
	1581	0.12	0.28		0
	1582	0.16	0.28		0
	1583	0.2	0.28		0
	1584	0.24	0.28		0
	1585	0.28	0.28		0
	1586	0.32	0.28		0
	1587	0.36	0.28		0
	1588	0.4	0.28		0
	1589	0.44	0.28		0
	1590	0.48	0.28		0
	1591	0.52	0.28		0
	1592	0.56	0.28		0
	1593	0.6	0.28		0
	1594	0.64	0.28		0
	1595	0.68	0.28		0
	1596	0.72	0.28		0
	1597	0.76	0.28		0
	1598	0.8	0.28		0
	1599	0.84	0.28		0
	1600	0.88	0.28		0
	1601	0.92	0.28		0
	1602	0.96	0.28		0
	1603	1	0.28		0
	1604	1.04	0.28		0
	1605	1.08	0.28		0
	1606	1.12	0.28		0
	1607	1.16	0.28		0
	1608	1.2	0.28		0
	1609	1.24	0.28		0
	1610	1.28	0.28		0
	1611	1.32	0.28		0
	1612	1.36	0.28		0
	1613	1.4	0.28		0
	1614	1.44	0.28		0
	1615	1.48	0.28		0
	1616	1.52	0.28		0
	1617	1.56	0.28		0
	1618	1.6	0.28		0
	1619	1.64	0.28		0
	1620	1.68	0.28		0
	1621	1.72	0.28		0
	1622	1.76	0.28		0
	1623	1.8	0.28		0
	1624	1.84	0.28		0
	1625	1.88	0.28		0
	1626	1.92	0.28		0
	1627	1.96	0.28		0
	1628	2	0.28		0
	1629	2.04	0.28		0
	1630	2.08	0.28		0
	1631	2.12	0.28		0
	1632	2.16	0.28		0
	1633	2.2	0.28		0
	1634	2.24	0.28		0
	1635	2.28	0.28		0
	1636	2.32	0.28		0
	1637	2.36	0.28		0
	1638	2.4	0.28		0
	1639	2.44	0.28		0
	1640	2.48	0.28		0
	1641	2.52	0.28		0
	1642	2.56	0.28		0
	1643	2.6	0.28		0
	1644	2.64	0.28		0
	1645	2.68	0.28		0
	1646	2.72	0.28		0
	1647	2.76	0.28		0
	1648	2.8	0.28		0
	1649	2.84	0.28		0
	1650	2.88	0.28		0
	1651	2.92	0.28		0
	1652	2.96	0.28		0
	1653	3	0.28		0
	1654	3.04	0.28		0
	1655	3.08	0.28		0
	1656	3.12	0.28		0
	1657	3.16	0.28		0
	1658	3.2	0.28		0
	1659	3.24	0.28		0
	1660	3.28	0.28		0
	1661	3.32	0.28		0
	1662	3.36	0.28		0
	1663	3.4	0.28		0
	1664	3.44	0.28		0
	1665	3.48	0.28		0
	1666	3.52	0.28		0
	1667	3.56	0.28		0
	1668	3.6	0.28		0
	1669	3.64	0.28		0
	1670	3.68	0.28		0
	1671	3.72	0.28		0
	1672	3.76	0.28		0
	1673	3.8	0.28		0
	1674	3.84	0.28		0
	1675	3.88	0.28		0
	1676	3.92	0.28		0
	1677	3.96	0.28		0
	1678	4	0.28		0
	1679	4.04	0.28		0
	1680	4.08	0.28		0
	1681	4.12	0.28		0
	1682	4.16	0.28		0
	1683	4.2	0.28		0
	1684	4.24	0.28		0
	1685	4.28	0.28		0
	1686	4.32	0.28		0
	1687	4.36	0.28		0
	1688	4.4	0.28		0
	1689	4.44	0.28		0
	1690	4.48	0.28		0
	1691	4.52	0.28		0
	1692	4.56	0.28		0
	1693	4.6	0.28		0
	1694	4.64	0.28		0
	1695	4.68	0.28		0
	1696	4.72	0.28		0
	1697	4.76	0.28		0
	1698	4.8	0.28		0
	1699	4.84	0.28		0
	1700	4.88	0.28		0
	1701	4.92	0.28		0
	1702	4.96	0.28		0
	1703	5	0.28		0
	1704	5.04	0.28		0
	1705	5.08	0.28		0
	1706	5.12	0.28		0
	1707	5.16	0.28		0
	1708	5.2	0.28		0
	1709	5.24	0.28		0
	1710	5.28	0.28		0
	1711	5.32	0.28		0
	1712	5.36	0.28		0
	1713	5.4	0.28		0
	1714	5.44	0.28		0
	1715	5.48	0.28		0
	1716	5.52	0.28		0
	1717	5.56	0.28		0
	1718	5.6	0.28		0
	1719	5.64	0.28		0
	1720	5.68	0.28		0
	1721	5.72	0.28		0
	1722	5.76	0.28		0
	1723	5.8	0.28		0
	1724	5.84	0.28		0
	1725	5.88	0.28		0
	1726	5.92	0.28		0
	1727	5.96	0.28		0
	1728	6	0.28		0
	1729	6.04	0.28		0
	1730	6.08	0.28		0
	1731	6.12	0.28		0
	1732	6.16	0.28		0
	1733	6.2	0.28		0
	1734	6.24	0.28		0
	1735	6.28	0.28		0
	1736	6.32	0.28		0
	1737	6.36	0.28		0
	1738	6.4	0.28		0
	1739	6.44	0.28		0
	1740	6.48	0.28		0
	1741	6.52	0.28		0
	1742	6.56	0.28		0
	1743	6.6	0.28		0
	1744	6.64	0.28		0
	1745	6.68	0.28		0
	1746	6.72	0.28		0
	1747	6.76	0.28		0
	1748	6.8	0.28		0
	1749	6.84	0.28		0
	1750	6.88	0.28		0
	1751	6.92	0.28		0
	1752	6.96	0.28		0
	1753	7	0.28		0
	1754	7.04	0.28		0
	1755	7.08	0.28		0
	1756	7.12	0.28		0
	1757	7.16	0.28		0
	1758	7.2	0.28		0
	1759	7.24	0.28		0
	1760	7.28	0.28		0
	1761	7.32	0.28		0
	1762	7.36	0.28		0
	1763	7.4	0.28		0
	1764	7.44	0.28		0
	1765	7.48	0.28		0
	1766	7.52	0.28		0
	1767	7.56	0.28		0
	1768	7.6	0.28		0
	1769	7.64	0.28		0
	1770	7.68	0.28		0
	1771	7.72	0.28		0
	1772	7.76	0.28		0
	1773	7.8	0.28		0
	1774	7.84	0.28		0
	1775	7.88	0.28		0
	1776	7.92	0.28		0
	1777	7.96	0.28		0
	1778	8	0.28		0
	1779	8.04	0.28		0
	1780	8.08	0.28		0
	1781	8.12	0.28		0
	1782	8.16	0.28		0
	1783	8.2	0.28		0
	1784	8.24	0.28		0
	1785	8.28	0.28		0
	1786	8.32	0.28		0
	1787	8.36	0.28		0
	1788	8.4	0.28		0
	1789	8.44	0.28		0
	1790	8.48	0.28		0
	1791	8.52	0.28		0
	1792	8.56	0.28		0
	1793	8.6	0.28		0
	1794	8.64	0.28		0
	1795	8.68	0.28		0
	1796	8.72	0.28		0
	1797	8.76	0.28		0
	1798	8.8	0.28		0
	1799	8.84	0.28		0
	1800	8.88	0.28		0
	1801	8.92	0.28		0
	1802	8.96	0.28		0
	1803	9	0.28		0
	1804	9.04	0.28		0
	1805	9.08	0.28		0
	1806	9.12	0.28		0
	1807	9.16	0.28		0
	1808	9.2	0.28		0
	1809	9.24	0.28		0
	1810	9.28	0.28		0
	1811	9.32	0.28		0
	1812	9.36	0.28		0
	1813	9.4	0.28		0
	1814	9.44	0.28		0
	1815	9.48	0.28		0
	1816	9.52	0.28		0
	1817	9.56	0.28		0
	1818	9.6	0.28		0
	1819	9.64	0.28		0
	1820	9.68	0.28		0
	1821	9.72	0.28		0
	1822	9.76	0.28		0
	1823	9.8	0.28		0
	1824	9.84	0.28		0
	1825	9.88	0.28		0
	1826	9.92	0.28		0
	1827	9.96	0.28		0
	1828	10	0.28		0
	1829	10.04	0.28		0
	1830	10.08	0.28		0
	1831	10.12	0.28		0
	1832	10.16	0.28		0
	1833	10.2	0.28		0
	1834	10.24	0.28		0
	1835	10.28	0.28		0
	1836	10.32	0.28		0
	1837	10.36	0.28		0
	1838	10.4	0.28		0
	1839	10.44	0.28		0
	1840	10.48	0.28		0
	1841	10.52	0.28		0
	1842	0.04	0.32		0
	1843	0.08	0.32		0
	1844	0.12	0.32		0
	1845	0.16	0.32		0
	1846	0.2	0.32		0
	1847	0.24	0.32		0
	1848	0.28	0.32		0
	1849	0.32	0.32		0
	1850	0.36	0.32		0
	1851	0.4	0.32		0
	1852	0.44	0.32		0
	1853	0.48	0.32		0
	1854	0.52	0.32		0
	1855	0.56	0.32		0
	1856	0.6	0.32		0
	1857	0.64	0.32		0
	1858	0.68	0.32		0
	1859	0.72	0.32		0
	1860	0.76	0.32		0
	1861	0.8	0.32		0
	1862	0.84	0.32		0
	1863	0.88	0.32		0
	1864	0.92	0.32		0
	1865	0.96	0.32		0
	1866	1	0.32		0
	1867	1.04	0.32		0
	1868	1.08	0.32		0
	1869	1.12	0.32		0
	1870	1.16	0.32		0
	1871	1.2	0.32		0
	1872	1.24	0.32		0
	1873	1.28	0.32		0
	1874	1.32	0.32		0
	1875	1.36	0.32		0
	1876	1.4	0.32		0
	1877	1.44	0.32		0
	1878	1.48	0.32		0
	1879	1.52	0.32		0
	1880	1.56	0.32		0
	1881	1.6	0.32		0
	1882	1.64	0.32		0
	1883	1.68	0.32		0
	1884	1.72	0.32		0
	1885	1.76	0.32		0
	1886	1.8	0.32		0
	1887	1.84	0.32		0
	1888	1.88	0.32		0
	1889	1.92	0.32		0
	1890	1.96	0.32		0
	1891	2	0.32		0
	1892	2.04	0.32		0
	1893	2.08	0.32		0
	1894	2.12	0.32		0
	1895	2.16	0.32		0
	1896	2.2	0.32		0
	1897	2.24	0.32		0
	1898	2.28	0.32		0
	1899	2.32	0.32		0
	1900	2.36	0.32		0
	1901	2.4	0.32		0
	1902	2.44	0.32		0
	1903	2.48	0.32		0
	1904	2.52	0.32		0
	1905	2.56	0.32		0
	1906	2.6	0.32		0
	1907	2.64	0.32		0
	1908	2.68	0.32		0
	1909	2.72	0.32		0
	1910	2.76	0.32		0
	1911	2.8	0.32		0
	1912	2.84	0.32		0
	1913	2.88	0.32		0
	1914	2.92	0.32		0
	1915	2.96	0.32		0
	1916	3	0.32		0
	1917	3.04	0.32		0
	1918	3.08	0.32		0
	1919	3.12	0.32		0
	1920	3.16	0.32		0
	1921	3.2	0.32		0
	1922	3.24	0.32		0
	1923	3.28	0.32		0
	1924	3.32	0.32		0
	1925	3.36	0.32		0
	1926	3.4	0.32		0
	1927	3.44	0.32		0
	1928	3.48	0.32		0
	1929	3.52	0.32		0
	1930	3.56	0.32		0
	1931	3.6	0.32		0
	1932	3.64	0.32		0
	1933	3.68	0.32		0
	1934	3.72	0.32		0
	1935	3.76	0.32		0
	1936	3.8	0.32		0
	1937	3.84	0.32		0
	1938	3.88	0.32		0
	1939	3.92	0.32		0
	1940	3.96	0.32		0
	1941	4	0.32		0
	1942	4.04	0.32		0
	1943	4.08	0.32		0
	1944	4.12	0.32		0
	1945	4.16	0.32		0
	1946	4.2	0.32		0
	1947	4.24	0.32		0
	1948	4.28	0.32		0
	1949	4.32	0.32		0
	1950	4.36	0.32		0
	1951	4.4	0.32		0
	1952	4.44	0.32		0
	1953	4.48	0.32		0
	1954	4.52	0.32		0
	1955	4.56	0.32		0
	1956	4.6	0.32		0
	1957	4.64	0.32		0
	1958	4.68	0.32		0
	1959	4.72	0.32		0
	1960	4.76	0.32		0
	1961	4.8	0.32		0
	1962	4.84	0.32		0
	1963	4.88	0.32		0
	1964	4.92	0.32		0
	1965	4.96	0.32		0
	1966	5	0.32		0
	1967	5.04	0.32		0
	1968	5.08	0.32		0
	1969	5.12	0.32		0
	1970	5.16	0.32		0
	1971	5.2	0.32		0
	1972	5.24	0.32		0
	1973	5.28	0.32		0
	1974	5.32	0.32		0
	1975	5.36	0.32		0
	1976	5.4	0.32		0
	1977	5.44	0.32		0
	1978	5.48	0.32		0
	1979	5.52	0.32		0
	1980	5.56	0.32		0
	1981	5.6	0.32		0
	1982	5.64	0.32		0
	1983	5.68	0.32		0
	1984	5.72	0.32		0
	1985	5.76	0.32		0
	1986	5.8	0.32		0
	1987	5.84	0.32		0
	1988	5.88	0.32		0
	1989	5.92	0.32		0
	1990	5.96	0.32		0
	1991	6	0.32		0
	1992	6.04	0.32		0
	1993	6.08	0.32		0
	1994	6.12	0.32		0
	1995	6.16	0.32		0
	1996	6.2	0.32		0
[truncated: 40,873 more rows]

## Sheet: S6b
	Figure S6b
				m/z	482.361
				window	0.000964721
	Scan	X	Y		Abundance
	1	0.045	0.045		0
	2	0.09	0.045		0
	3	0.135	0.045		79.1464
	4	0.18	0.045		95.3985
	5	0.225	0.045		95.9335
	6	0.27	0.045		0
	7	0.315	0.045		0
	8	0.36	0.045		0
	9	0.405	0.045		113.616
	10	0.45	0.045		0
	11	0.495	0.045		0
	12	0.54	0.045		0
	13	0.585	0.045		0
	14	0.63	0.045		0
	15	0.675	0.045		164.055
	16	0.72	0.045		0
	17	0.765	0.045		122.075
	18	0.81	0.045		0
	19	0.855	0.045		0
	20	0.9	0.045		0
	21	0.945	0.045		182.208
	22	0.99	0.045		234.903
	23	1.035	0.045		146.993
	24	1.08	0.045		172.184
	25	1.125	0.045		0
	26	1.17	0.045		354.962
	27	1.215	0.045		155.61
	28	1.26	0.045		0
	29	1.305	0.045		162.64
	30	1.35	0.045		0
	31	1.395	0.045		176.049
	32	1.44	0.045		106.142
	33	1.485	0.045		0
	34	1.53	0.045		0
	35	1.575	0.045		0
	36	1.62	0.045		0
	37	1.665	0.045		227.703
	38	1.71	0.045		96.9111
	39	1.755	0.045		151.97
	40	1.8	0.045		149.349
	41	1.845	0.045		130.328
	42	1.89	0.045		98.9399
	43	1.935	0.045		0
	44	1.98	0.045		0
	45	2.025	0.045		0
	46	2.07	0.045		89.6879
	47	2.115	0.045		0
	48	2.16	0.045		0
	49	2.205	0.045		0
	50	2.25	0.045		0
	51	2.295	0.045		0
	52	2.34	0.045		0
	53	2.385	0.045		0
	54	2.43	0.045		194.134
	55	2.475	0.045		0
	56	2.52	0.045		163.063
	57	2.565	0.045		0
	58	2.61	0.045		93.5842
	59	2.655	0.045		0
	60	2.7	0.045		0
	61	2.745	0.045		185.089
	62	2.79	0.045		0
	63	2.835	0.045		0
	64	2.88	0.045		0
	65	2.925	0.045		0
	66	2.97	0.045		0
	67	3.015	0.045		0
	68	3.06	0.045		0
	69	3.105	0.045		0
	70	3.15	0.045		0
	71	3.195	0.045		0
	72	3.24	0.045		0
	73	3.285	0.045		136.456
	74	3.33	0.045		0
	75	3.375	0.045		0
	76	3.42	0.045		0
	77	3.465	0.045		0
	78	3.51	0.045		0
	79	3.555	0.045		0
	80	3.6	0.045		0
	81	3.645	0.045		141.126
	82	3.69	0.045		0
	83	3.735	0.045		0
	84	3.78	0.045		0
	85	3.825	0.045		0
	86	3.87	0.045		0
	87	3.915	0.045		0
	88	3.96	0.045		0
	89	4.005	0.045		0
	90	4.05	0.045		172.98
	91	4.095	0.045		0
	92	4.14	0.045		0
	93	4.185	0.045		0
	94	4.23	0.045		0
	95	4.275	0.045		0
	96	4.32	0.045		217.338
	97	4.365	0.045		0
	98	4.41	0.045		0
	99	4.455	0.045		117.938
	100	4.5	0.045		0
	101	4.545	0.045		0
	102	4.59	0.045		0
	103	4.635	0.045		0
	104	4.68	0.045		0
	105	4.725	0.045		0
	106	4.77	0.045		0
	107	4.815	0.045		0
	108	4.86	0.045		0
	109	4.905	0.045		0
	110	4.95	0.045		0
	111	4.995	0.045		0
	112	5.04	0.045		0
	113	5.085	0.045		0
	114	5.13	0.045		0
	115	5.175	0.045		0
	116	5.22	0.045		0
	117	5.265	0.045		0
	118	5.31	0.045		0
	119	5.355	0.045		0
	120	5.4	0.045		0
	121	5.445	0.045		0
	122	5.49	0.045		0
	123	5.535	0.045		0
	124	5.58	0.045		0
	125	5.625	0.045		0
	126	5.67	0.045		0
	127	5.715	0.045		0
	128	5.76	0.045		90.6095
	129	5.805	0.045		0
	130	5.85	0.045		0
	131	5.895	0.045		0
	132	5.94	0.045		0
	133	5.985	0.045		0
	134	6.03	0.045		0
	135	6.075	0.045		86.6685
	136	6.12	0.045		0
	137	6.165	0.045		0
	138	6.21	0.045		0
	139	6.255	0.045		0
	140	6.3	0.045		0
	141	6.345	0.045		0
	142	6.39	0.045		0
	143	6.435	0.045		0
	144	6.48	0.045		0
	145	6.525	0.045		0
	146	6.57	0.045		0
	147	6.615	0.045		0
	148	6.66	0.045		0
	149	6.705	0.045		0
	150	6.75	0.045		0
	151	6.795	0.045		0
	152	6.84	0.045		0
	153	6.885	0.045		0
	154	6.93	0.045		0
	155	6.975	0.045		0
	156	7.02	0.045		0
	157	7.065	0.045		0
	158	7.11	0.045		0
	159	7.155	0.045		0
	160	7.2	0.045		0
	161	7.245	0.045		0
	162	7.29	0.045		0
	163	7.335	0.045		0
	164	7.38	0.045		0
	165	7.425	0.045		0
	166	7.47	0.045		0
	167	7.515	0.045		0
	168	7.56	0.045		0
	169	7.605	0.045		0
	170	7.65	0.045		114.72
	171	7.695	0.045		0
	172	7.74	0.045		0
	173	7.785	0.045		0
	174	7.83	0.045		0
	175	7.875	0.045		0
	176	7.92	0.045		0
	177	7.965	0.045		0
	178	8.01	0.045		0
	179	8.055	0.045		0
	180	8.1	0.045		0
	181	8.145	0.045		0
	182	8.19	0.045		0
	183	8.235	0.045		0
	184	8.28	0.045		0
	185	8.325	0.045		0
	186	8.37	0.045		0
	187	8.415	0.045		0
	188	8.46	0.045		0
	189	8.505	0.045		0
	190	8.55	0.045		0
	191	8.595	0.045		0
	192	8.64	0.045		0
	193	8.685	0.045		0
	194	8.73	0.045		0
	195	8.775	0.045		0
	196	8.82	0.045		0
	197	8.865	0.045		0
	198	8.91	0.045		0
	199	8.955	0.045		0
	200	9	0.045		0
	201	9.045	0.045		0
	202	9.09	0.045		0
	203	9.135	0.045		0
	204	9.18	0.045		0
	205	9.225	0.045		0
	206	9.27	0.045		0
	207	9.315	0.045		0
	208	9.36	0.045		0
	209	9.405	0.045		0
	210	9.45	0.045		0
	211	9.495	0.045		0
	212	9.54	0.045		0
	213	9.585	0.045		0
	214	9.63	0.045		0
	215	9.675	0.045		0
	216	9.72	0.045		0
	217	9.765	0.045		0
	218	9.81	0.045		0
	219	9.855	0.045		0
	220	9.9	0.045		0
	221	9.945	0.045		0
	222	9.99	0.045		0
	223	10.035	0.045		0
	224	10.08	0.045		0
	225	10.125	0.045		0
	226	10.17	0.045		0
	227	10.215	0.045		0
	228	10.26	0.045		0
	229	10.305	0.045		0
	230	10.35	0.045		0
	231	10.395	0.045		0
	232	10.44	0.045		0
	233	10.485	0.045		0
	234	10.53	0.045		0
	235	10.575	0.045		0
	236	10.62	0.045		0
	237	10.665	0.045		0
	238	10.71	0.045		0
	239	10.755	0.045		0
	240	10.8	0.045		0
	241	10.845	0.045		0
	242	10.89	0.045		0
	243	10.935	0.045		0
	244	10.98	0.045		0
	245	11.025	0.045		0
	246	11.07	0.045		0
	247	11.115	0.045		0
	248	11.16	0.045		0
	249	11.205	0.045		0
	250	11.25	0.045		0
	251	11.295	0.045		0
	252	11.34	0.045		0
	253	11.385	0.045		0
	254	11.43	0.045		0
	255	11.475	0.045		0
	256	11.52	0.045		0
	257	11.565	0.045		0
	258	11.61	0.045		0
	259	11.655	0.045		0
	260	11.7	0.045		0
	261	11.745	0.045		0
	262	11.79	0.045		0
	263	11.835	0.045		0
	264	11.88	0.045		0
	265	11.925	0.045		0
	266	11.97	0.045		0
	267	12.015	0.045		0
	268	12.06	0.045		0
	269	12.105	0.045		0
	270	12.15	0.045		0
	271	12.195	0.045		0
	272	12.24	0.045		0
	273	12.285	0.045		0
	274	12.33	0.045		0
	275	12.375	0.045		0
	276	12.42	0.045		0
	277	12.465	0.045		0
	278	12.51	0.045		0
	279	12.555	0.045		0
	280	12.6	0.045		0
	281	12.645	0.045		0
	282	12.69	0.045		0
	283	12.735	0.045		0
	284	12.78	0.045		0
	285	12.825	0.045		0
	286	12.87	0.045		0
	287	12.915	0.045		0
	288	12.96	0.045		0
	289	13.005	0.045		0
	290	13.05	0.045		0
	291	13.095	0.045		0
	292	13.14	0.045		0
	293	13.185	0.045		0
	294	13.23	0.045		0
	295	13.275	0.045		0
	296	13.32	0.045		0
	297	13.365	0.045		0
	298	13.41	0.045		0
	299	13.455	0.045		0
	300	13.5	0.045		0
	301	0.045	0.09		0
	302	0.09	0.09		121.184
	303	0.135	0.09		0
	304	0.18	0.09		0
	305	0.225	0.09		0
	306	0.27	0.09		0
	307	0.315	0.09		80.5666
	308	0.36	0.09		96.4716
	309	0.405	0.09		0
	310	0.45	0.09		0
	311	0.495	0.09		0
	312	0.54	0.09		0
	313	0.585	0.09		0
	314	0.63	0.09		108.985
	315	0.675	0.09		138.218
	316	0.72	0.09		0
	317	0.765	0.09		0
	318	0.81	0.09		162.939
	319	0.855	0.09		0
	320	0.9	0.09		0
	321	0.945	0.09		126.166
	322	0.99	0.09		0
	323	1.035	0.09		163.013
	324	1.08	0.09		0
	325	1.125	0.09		0
	326	1.17	0.09		77.8654
	327	1.215	0.09		211.071
	328	1.26	0.09		0
	329	1.305	0.09		0
	330	1.35	0.09		0
	331	1.395	0.09		96.1603
	332	1.44	0.09		0
	333	1.485	0.09		0
	334	1.53	0.09		276.757
	335	1.575	0.09		143.037
	336	1.62	0.09		134.658
	337	1.665	0.09		0
	338	1.71	0.09		361.936
	339	1.755	0.09		179.182
	340	1.8	0.09		181.326
	341	1.845	0.09		0
	342	1.89	0.09		81.7781
	343	1.935	0.09		193.036
	344	1.98	0.09		0
	345	2.025	0.09		0
	346	2.07	0.09		143.664
	347	2.115	0.09		107.558
	348	2.16	0.09		0
	349	2.205	0.09		0
	350	2.25	0.09		145.369
	351	2.295	0.09		0
	352	2.34	0.09		0
	353	2.385	0.09		0
	354	2.43	0.09		0
	355	2.475	0.09		0
	356	2.52	0.09		0
	357	2.565	0.09		0
	358	2.61	0.09		0
	359	2.655	0.09		0
	360	2.7	0.09		126.474
	361	2.745	0.09		0
	362	2.79	0.09		0
	363	2.835	0.09		0
	364	2.88	0.09		0
	365	2.925	0.09		0
	366	2.97	0.09		0
	367	3.015	0.09		0
	368	3.06	0.09		113.019
	369	3.105	0.09		98.2748
	370	3.15	0.09		0
	371	3.195	0.09		0
	372	3.24	0.09		91.0198
	373	3.285	0.09		0
	374	3.33	0.09		0
	375	3.375	0.09		0
	376	3.42	0.09		0
	377	3.465	0.09		0
	378	3.51	0.09		0
	379	3.555	0.09		0
	380	3.6	0.09		0
	381	3.645	0.09		0
	382	3.69	0.09		0
	383	3.735	0.09		83.4791
	384	3.78	0.09		125.951
	385	3.825	0.09		0
	386	3.87	0.09		0
	387	3.915	0.09		112.006
	388	3.96	0.09		0
	389	4.005	0.09		0
	390	4.05	0.09		260.383
	391	4.095	0.09		114.555
	392	4.14	0.09		0
	393	4.185	0.09		94.5708
	394	4.23	0.09		0
	395	4.275	0.09		0
	396	4.32	0.09		237.936
	397	4.365	0.09		96.4752
	398	4.41	0.09		0
	399	4.455	0.09		82.2834
	400	4.5	0.09		0
	401	4.545	0.09		0
	402	4.59	0.09		0
	403	4.635	0.09		0
	404	4.68	0.09		0
	405	4.725	0.09		0
	406	4.77	0.09		0
	407	4.815	0.09		0
	408	4.86	0.09		0
	409	4.905	0.09		0
	410	4.95	0.09		0
	411	4.995	0.09		0
	412	5.04	0.09		0
	413	5.085	0.09		0
	414	5.13	0.09		0
	415	5.175	0.09		0
	416	5.22	0.09		0
	417	5.265	0.09		0
	418	5.31	0.09		0
	419	5.355	0.09		0
	420	5.4	0.09		0
	421	5.445	0.09		0
	422	5.49	0.09		0
	423	5.535	0.09		0
	424	5.58	0.09		0
	425	5.625	0.09		0
	426	5.67	0.09		90.312
	427	5.715	0.09		0
	428	5.76	0.09		0
	429	5.805	0.09		0
	430	5.85	0.09		0
	431	5.895	0.09		0
	432	5.94	0.09		0
	433	5.985	0.09		0
	434	6.03	0.09		0
	435	6.075	0.09		0
	436	6.12	0.09		0
	437	6.165	0.09		0
	438	6.21	0.09		0
	439	6.255	0.09		0
	440	6.3	0.09		0
	441	6.345	0.09		0
	442	6.39	0.09		0
	443	6.435	0.09		147.27
	444	6.48	0.09		0
	445	6.525	0.09		0
	446	6.57	0.09		0
	447	6.615	0.09		0
	448	6.66	0.09		0
	449	6.705	0.09		0
	450	6.75	0.09		0
	451	6.795	0.09		0
	452	6.84	0.09		0
	453	6.885	0.09		0
	454	6.93	0.09		0
	455	6.975	0.09		0
	456	7.02	0.09		0
	457	7.065	0.09		0
	458	7.11	0.09		0
	459	7.155	0.09		0
	460	7.2	0.09		0
	461	7.245	0.09		0
	462	7.29	0.09		0
	463	7.335	0.09		0
	464	7.38	0.09		0
	465	7.425	0.09		0
	466	7.47	0.09		0
	467	7.515	0.09		0
	468	7.56	0.09		0
	469	7.605	0.09		0
	470	7.65	0.09		0
	471	7.695	0.09		0
	472	7.74	0.09		0
	473	7.785	0.09		0
	474	7.83	0.09		0
	475	7.875	0.09		0
	476	7.92	0.09		0
	477	7.965	0.09		0
	478	8.01	0.09		0
	479	8.055	0.09		0
	480	8.1	0.09		0
	481	8.145	0.09		0
	482	8.19	0.09		0
	483	8.235	0.09		0
	484	8.28	0.09		0
	485	8.325	0.09		0
	486	8.37	0.09		0
	487	8.415	0.09		0
	488	8.46	0.09		0
	489	8.505	0.09		0
	490	8.55	0.09		0
	491	8.595	0.09		0
	492	8.64	0.09		0
	493	8.685	0.09		0
	494	8.73	0.09		0
	495	8.775	0.09		0
	496	8.82	0.09		0
	497	8.865	0.09		0
	498	8.91	0.09		0
	499	8.955	0.09		0
	500	9	0.09		0
	501	9.045	0.09		0
	502	9.09	0.09		0
	503	9.135	0.09		0
	504	9.18	0.09		0
	505	9.225	0.09		0
	506	9.27	0.09		0
	507	9.315	0.09		0
	508	9.36	0.09		0
	509	9.405	0.09		0
	510	9.45	0.09		0
	511	9.495	0.09		0
	512	9.54	0.09		0
	513	9.585	0.09		0
	514	9.63	0.09		0
	515	9.675	0.09		0
	516	9.72	0.09		0
	517	9.765	0.09		0
	518	9.81	0.09		0
	519	9.855	0.09		0
	520	9.9	0.09		0
	521	9.945	0.09		0
	522	9.99	0.09		0
	523	10.035	0.09		0
	524	10.08	0.09		0
	525	10.125	0.09		0
	526	10.17	0.09		0
	527	10.215	0.09		0
	528	10.26	0.09		0
	529	10.305	0.09		0
	530	10.35	0.09		0
	531	10.395	0.09		0
	532	10.44	0.09		0
	533	10.485	0.09		0
	534	10.53	0.09		0
	535	10.575	0.09		0
	536	10.62	0.09		0
	537	10.665	0.09		0
	538	10.71	0.09		0
	539	10.755	0.09		0
	540	10.8	0.09		0
	541	10.845	0.09		0
	542	10.89	0.09		0
	543	10.935	0.09		0
	544	10.98	0.09		0
	545	11.025	0.09		0
	546	11.07	0.09		0
	547	11.115	0.09		0
	548	11.16	0.09		0
	549	11.205	0.09		0
	550	11.25	0.09		0
	551	11.295	0.09		0
	552	11.34	0.09		0
	553	11.385	0.09		0
	554	11.43	0.09		0
	555	11.475	0.09		0
	556	11.52	0.09		0
	557	11.565	0.09		0
	558	11.61	0.09		0
	559	11.655	0.09		0
	560	11.7	0.09		0
	561	11.745	0.09		0
	562	11.79	0.09		0
	563	11.835	0.09		0
	564	11.88	0.09		0
	565	11.925	0.09		0
	566	11.97	0.09		0
	567	12.015	0.09		0
	568	12.06	0.09		0
	569	12.105	0.09		0
	570	12.15	0.09		0
	571	12.195	0.09		0
	572	12.24	0.09		0
	573	12.285	0.09		0
	574	12.33	0.09		0
	575	12.375	0.09		0
	576	12.42	0.09		0
	577	12.465	0.09		0
	578	12.51	0.09		0
	579	12.555	0.09		0
	580	12.6	0.09		0
	581	12.645	0.09		0
	582	12.69	0.09		0
	583	12.735	0.09		0
	584	12.78	0.09		0
	585	12.825	0.09		0
	586	12.87	0.09		0
	587	12.915	0.09		0
	588	12.96	0.09		0
	589	13.005	0.09		0
	590	13.05	0.09		0
	591	13.095	0.09		0
	592	13.14	0.09		0
	593	13.185	0.09		0
	594	13.23	0.09		0
	595	13.275	0.09		0
	596	13.32	0.09		0
	597	13.365	0.09		0
	598	13.41	0.09		0
	599	13.455	0.09		0
	600	13.5	0.09		0
	601	0.045	0.135		0
	602	0.09	0.135		126.372
	603	0.135	0.135		0
	604	0.18	0.135		113.209
	605	0.225	0.135		0
	606	0.27	0.135		0
	607	0.315	0.135		0
	608	0.36	0.135		115.909
	609	0.405	0.135		0
	610	0.45	0.135		146.468
	611	0.495	0.135		0
	612	0.54	0.135		0
	613	0.585	0.135		0
	614	0.63	0.135		0
	615	0.675	0.135		0
	616	0.72	0.135		83.2577
	617	0.765	0.135		123.465
	618	0.81	0.135		0
	619	0.855	0.135		109.449
	620	0.9	0.135		0
	621	0.945	0.135		0
	622	0.99	0.135		122.376
	623	1.035	0.135		131.499
	624	1.08	0.135		0
	625	1.125	0.135		0
	626	1.17	0.135		0
	627	1.215	0.135		0
	628	1.26	0.135		124.767
	629	1.305	0.135		103.529
	630	1.35	0.135		0
	631	1.395	0.135		100.704
	632	1.44	0.135		198.785
	633	1.485	0.135		105.354
	634	1.53	0.135		132.741
	635	1.575	0.135		121.732
	636	1.62	0.135		0
	637	1.665	0.135		152.685
	638	1.71	0.135		144.444
	639	1.755	0.135		186.352
	640	1.8	0.135		106.781
	641	1.845	0.135		186.63
	642	1.89	0.135		0
	643	1.935	0.135		156.582
	644	1.98	0.135		0
	645	2.025	0.135		0
	646	2.07	0.135		214.702
	647	2.115	0.135		103.094
	648	2.16	0.135		0
	649	2.205	0.135		182.918
	650	2.25	0.135		140.124
	651	2.295	0.135		0
	652	2.34	0.135		133.793
	653	2.385	0.135		0
	654	2.43	0.135		0
	655	2.475	0.135		125.558
	656	2.52	0.135		0
	657	2.565	0.135		76.9071
	658	2.61	0.135		0
	659	2.655	0.135		0
	660	2.7	0.135		0
	661	2.745	0.135		0
	662	2.79	0.135		0
	663	2.835	0.135		96.5653
	664	2.88	0.135		0
	665	2.925	0.135		0
	666	2.97	0.135		0
	667	3.015	0.135		0
	668	3.06	0.135		0
	669	3.105	0.135		0
	670	3.15	0.135		0
	671	3.195	0.135		0
	672	3.24	0.135		0
	673	3.285	0.135		0
	674	3.33	0.135		0
	675	3.375	0.135		0
	676	3.42	0.135		0
	677	3.465	0.135		129.638
	678	3.51	0.135		0
	679	3.555	0.135		151.647
	680	3.6	0.135		184.727
	681	3.645	0.135		0
	682	3.69	0.135		0
	683	3.735	0.135		106.693
	684	3.78	0.135		203.917
	685	3.825	0.135		0
	686	3.87	0.135		0
	687	3.915	0.135		205.227
	688	3.96	0.135		172.932
	689	4.005	0.135		112.227
	690	4.05	0.135		535.888
	691	4.095	0.135		114.352
	692	4.14	0.135		342.405
	693	4.185	0.135		229.235
	694	4.23	0.135		344.062
	695	4.275	0.135		0
	696	4.32	0.135		103.378
	697	4.365	0.135		0
	698	4.41	0.135		0
	699	4.455	0.135		0
	700	4.5	0.135		0
	701	4.545	0.135		0
	702	4.59	0.135		0
	703	4.635	0.135		0
	704	4.68	0.135		0
	705	4.725	0.135		0
	706	4.77	0.135		0
	707	4.815	0.135		0
	708	4.86	0.135		0
	709	4.905	0.135		0
	710	4.95	0.135		0
	711	4.995	0.135		0
	712	5.04	0.135		0
	713	5.085	0.135		137.75
	714	5.13	0.135		0
	715	5.175	0.135		0
	716	5.22	0.135		0
	717	5.265	0.135		0
	718	5.31	0.135		0
	719	5.355	0.135		0
	720	5.4	0.135		0
	721	5.445	0.135		0
	722	5.49	0.135		0
	723	5.535	0.135		0
	724	5.58	0.135		0
	725	5.625	0.135		100.023
	726	5.67	0.135		0
	727	5.715	0.135		0
	728	5.76	0.135		0
	729	5.805	0.135		0
	730	5.85	0.135		0
	731	5.895	0.135		0
	732	5.94	0.135		0
	733	5.985	0.135		0
	734	6.03	0.135		306.167
	735	6.075	0.135		0
	736	6.12	0.135		175.438
	737	6.165	0.135		0
	738	6.21	0.135		0
	739	6.255	0.135		0
	740	6.3	0.135		0
	741	6.345	0.135		0
	742	6.39	0.135		0
	743	6.435	0.135		0
	744	6.48	0.135		0
	745	6.525	0.135		0
	746	6.57	0.135		0
	747	6.615	0.135		0
	748	6.66	0.135		0
	749	6.705	0.135		0
	750	6.75	0.135		0
	751	6.795	0.135		0
	752	6.84	0.135		95.8303
	753	6.885	0.135		0
	754	6.93	0.135		0
	755	6.975	0.135		0
	756	7.02	0.135		0
	757	7.065	0.135		0
	758	7.11	0.135		0
	759	7.155	0.135		0
	760	7.2	0.135		0
	761	7.245	0.135		0
	762	7.29	0.135		0
	763	7.335	0.135		0
	764	7.38	0.135		0
	765	7.425	0.135		0
	766	7.47	0.135		0
	767	7.515	0.135		128.428
	768	7.56	0.135		0
	769	7.605	0.135		0
	770	7.65	0.135		0
	771	7.695	0.135		0
	772	7.74	0.135		0
	773	7.785	0.135		0
	774	7.83	0.135		0
	775	7.875	0.135		0
	776	7.92	0.135		0
	777	7.965	0.135		0
	778	8.01	0.135		0
	779	8.055	0.135		0
	780	8.1	0.135		0
	781	8.145	0.135		0
	782	8.19	0.135		0
	783	8.235	0.135		0
	784	8.28	0.135		0
	785	8.325	0.135		0
	786	8.37	0.135		0
	787	8.415	0.135		0
	788	8.46	0.135		0
	789	8.505	0.135		0
	790	8.55	0.135		0
	791	8.595	0.135		0
	792	8.64	0.135		0
	793	8.685	0.135		0
	794	8.73	0.135		0
	795	8.775	0.135		0
	796	8.82	0.135		0
	797	8.865	0.135		0
	798	8.91	0.135		0
	799	8.955	0.135		0
	800	9	0.135		0
	801	9.045	0.135		0
	802	9.09	0.135		0
	803	9.135	0.135		0
	804	9.18	0.135		0
	805	9.225	0.135		0
	806	9.27	0.135		0
	807	9.315	0.135		0
	808	9.36	0.135		0
	809	9.405	0.135		0
	810	9.45	0.135		0
	811	9.495	0.135		0
	812	9.54	0.135		0
	813	9.585	0.135		0
	814	9.63	0.135		0
	815	9.675	0.135		0
	816	9.72	0.135		0
	817	9.765	0.135		0
	818	9.81	0.135		0
	819	9.855	0.135		0
	820	9.9	0.135		0
	821	9.945	0.135		0
	822	9.99	0.135		0
	823	10.035	0.135		0
	824	10.08	0.135		0
	825	10.125	0.135		0
	826	10.17	0.135		0
	827	10.215	0.135		0
	828	10.26	0.135		0
	829	10.305	0.135		0
	830	10.35	0.135		0
	831	10.395	0.135		0
	832	10.44	0.135		0
	833	10.485	0.135		0
	834	10.53	0.135		0
	835	10.575	0.135		0
	836	10.62	0.135		0
	837	10.665	0.135		0
	838	10.71	0.135		0
	839	10.755	0.135		0
	840	10.8	0.135		0
	841	10.845	0.135		0
	842	10.89	0.135		0
	843	10.935	0.135		0
	844	10.98	0.135		0
	845	11.025	0.135		0
	846	11.07	0.135		0
	847	11.115	0.135		0
	848	11.16	0.135		0
	849	11.205	0.135		0
	850	11.25	0.135		0
	851	11.295	0.135		0
	852	11.34	0.135		0
	853	11.385	0.135		0
	854	11.43	0.135		0
	855	11.475	0.135		0
	856	11.52	0.135		0
	857	11.565	0.135		0
	858	11.61	0.135		0
	859	11.655	0.135		0
	860	11.7	0.135		0
	861	11.745	0.135		0
	862	11.79	0.135		0
	863	11.835	0.135		0
	864	11.88	0.135		0
	865	11.925	0.135		0
	866	11.97	0.135		0
	867	12.015	0.135		0
	868	12.06	0.135		0
	869	12.105	0.135		0
	870	12.15	0.135		0
	871	12.195	0.135		0
	872	12.24	0.135		0
	873	12.285	0.135		0
	874	12.33	0.135		0
	875	12.375	0.135		0
	876	12.42	0.135		0
	877	12.465	0.135		0
	878	12.51	0.135		0
	879	12.555	0.135		0
	880	12.6	0.135		0
	881	12.645	0.135		0
	882	12.69	0.135		0
	883	12.735	0.135		0
	884	12.78	0.135		0
	885	12.825	0.135		0
	886	12.87	0.135		0
	887	12.915	0.135		0
	888	12.96	0.135		0
	889	13.005	0.135		0
	890	13.05	0.135		0
	891	13.095	0.135		0
	892	13.14	0.135		0
	893	13.185	0.135		0
	894	13.23	0.135		0
	895	13.275	0.135		0
	896	13.32	0.135		0
	897	13.365	0.135		0
	898	13.41	0.135		0
	899	13.455	0.135		0
	900	13.5	0.135		0
	901	0.045	0.18		0
	902	0.09	0.18		0
	903	0.135	0.18		0
	904	0.18	0.18		356.78
	905	0.225	0.18		161.395
	906	0.27	0.18		0
	907	0.315	0.18		0
	908	0.36	0.18		0
	909	0.405	0.18		143.281
	910	0.45	0.18		0
	911	0.495	0.18		0
	912	0.54	0.18		104.134
	913	0.585	0.18		0
	914	0.63	0.18		0
	915	0.675	0.18		0
	916	0.72	0.18		0
	917	0.765	0.18		0
	918	0.81	0.18		0
	919	0.855	0.18		0
	920	0.9	0.18		173.348
	921	0.945	0.18		0
	922	0.99	0.18		0
	923	1.035	0.18		0
	924	1.08	0.18		117.642
	925	1.125	0.18		0
	926	1.17	0.18		0
	927	1.215	0.18		0
	928	1.26	0.18		0
	929	1.305	0.18		0
	930	1.35	0.18		194.497
	931	1.395	0.18		0
	932	1.44	0.18		0
	933	1.485	0.18		225.475
	934	1.53	0.18		317.886
	935	1.575	0.18		128.852
	936	1.62	0.18		79.464
	937	1.665	0.18		0
	938	1.71	0.18		0
	939	1.755	0.18		138.981
	940	1.8	0.18		144.544
	941	1.845	0.18		91.2136
	942	1.89	0.18		163.134
	943	1.935	0.18		194.229
	944	1.98	0.18		114.477
	945	2.025	0.18		146.033
	946	2.07	0.18		0
	947	2.115	0.18		0
	948	2.16	0.18		0
	949	2.205	0.18		0
	950	2.25	0.18		121.695
	951	2.295	0.18		0
	952	2.34	0.18		105.691
	953	2.385	0.18		0
	954	2.43	0.18		82.2176
	955	2.475	0.18		79.2717
	956	2.52	0.18		158.229
	957	2.565	0.18		123.502
	958	2.61	0.18		0
	959	2.655	0.18		0
	960	2.7	0.18		145.979
	961	2.745	0.18		112.595
	962	2.79	0.18		94.6858
	963	2.835	0.18		0
	964	2.88	0.18		0
	965	2.925	0.18		0
	966	2.97	0.18		0
	967	3.015	0.18		0
	968	3.06	0.18		0
	969	3.105	0.18		0
	970	3.15	0.18		0
	971	3.195	0.18		0
	972	3.24	0.18		111.652
	973	3.285	0.18		185.653
	974	3.33	0.18		192.16
	975	3.375	0.18		0
	976	3.42	0.18		481.621
	977	3.465	0.18		146.156
	978	3.51	0.18		789.243
	979	3.555	0.18		0
	980	3.6	0.18		385.761
	981	3.645	0.18		411.582
	982	3.69	0.18		311.794
	983	3.735	0.18		279.008
	984	3.78	0.18		267.637
	985	3.825	0.18		0
	986	3.87	0.18		337.698
	987	3.915	0.18		195.009
	988	3.96	0.18		0
	989	4.005	0.18		403.791
	990	4.05	0.18		0
	991	4.095	0.18		0
	992	4.14	0.18		175.147
	993	4.185	0.18		267.262
	994	4.23	0.18		589.695
	995	4.275	0.18		364.335
	996	4.32	0.18		293.889
	997	4.365	0.18		277.341
	998	4.41	0.18		422.789
	999	4.455	0.18		571.013
	1000	4.5	0.18		322.552
	1001	4.545	0.18		193.275
	1002	4.59	0.18		182.626
	1003	4.635	0.18		197.448
	1004	4.68	0.18		156.568
	1005	4.725	0.18		215.628
	1006	4.77	0.18		245.422
	1007	4.815	0.18		182.027
	1008	4.86	0.18		162.383
	1009	4.905	0.18		243.984
	1010	4.95	0.18		0
	1011	4.995	0.18		330.769
	1012	5.04	0.18		123.593
	1013	5.085	0.18		0
	1014	5.13	0.18		411.51
	1015	5.175	0.18		196.769
	1016	5.22	0.18		143.16
	1017	5.265	0.18		96.2077
	1018	5.31	0.18		0
	1019	5.355	0.18		0
	1020	5.4	0.18		0
	1021	5.445	0.18		132.099
	1022	5.49	0.18		0
	1023	5.535	0.18		116.865
	1024	5.58	0.18		0
	1025	5.625	0.18		116.423
	1026	5.67	0.18		0
	1027	5.715	0.18		0
	1028	5.76	0.18		139.335
	1029	5.805	0.18		0
	1030	5.85	0.18		282.601
	1031	5.895	0.18		0
	1032	5.94	0.18		0
	1033	5.985	0.18		0
	1034	6.03	0.18		323.486
	1035	6.075	0.18		78.7132
	1036	6.12	0.18		96.9895
	1037	6.165	0.18		0
	1038	6.21	0.18		93.5348
	1039	6.255	0.18		0
	1040	6.3	0.18		0
	1041	6.345	0.18		0
	1042	6.39	0.18		0
	1043	6.435	0.18		0
	1044	6.48	0.18		0
	1045	6.525	0.18		0
	1046	6.57	0.18		0
	1047	6.615	0.18		0
	1048	6.66	0.18		0
	1049	6.705	0.18		0
	1050	6.75	0.18		118.633
	1051	6.795	0.18		127.931
	1052	6.84	0.18		0
	1053	6.885	0.18		0
	1054	6.93	0.18		0
	1055	6.975	0.18		0
	1056	7.02	0.18		89.1727
	1057	7.065	0.18		0
	1058	7.11	0.18		0
	1059	7.155	0.18		0
	1060	7.2	0.18		0
	1061	7.245	0.18		0
	1062	7.29	0.18		0
	1063	7.335	0.18		0
	1064	7.38	0.18		0
	1065	7.425	0.18		0
	1066	7.47	0.18		0
	1067	7.515	0.18		0
	1068	7.56	0.18		0
	1069	7.605	0.18		0
	1070	7.65	0.18		0
	1071	7.695	0.18		0
	1072	7.74	0.18		0
	1073	7.785	0.18		0
	1074	7.83	0.18		0
	1075	7.875	0.18		0
	1076	7.92	0.18		0
	1077	7.965	0.18		0
	1078	8.01	0.18		0
	1079	8.055	0.18		0
	1080	8.1	0.18		0
	1081	8.145	0.18		0
	1082	8.19	0.18		0
	1083	8.235	0.18		0
	1084	8.28	0.18		0
	1085	8.325	0.18		0
	1086	8.37	0.18		0
	1087	8.415	0.18		0
	1088	8.46	0.18		0
	1089	8.505	0.18		0
	1090	8.55	0.18		0
	1091	8.595	0.18		0
	1092	8.64	0.18		0
	1093	8.685	0.18		0
	1094	8.73	0.18		0
	1095	8.775	0.18		0
	1096	8.82	0.18		0
	1097	8.865	0.18		0
	1098	8.91	0.18		0
	1099	8.955	0.18		0
	1100	9	0.18		0
	1101	9.045	0.18		0
	1102	9.09	0.18		0
	1103	9.135	0.18		0
	1104	9.18	0.18		0
	1105	9.225	0.18		0
	1106	9.27	0.18		0
	1107	9.315	0.18		0
	1108	9.36	0.18		0
	1109	9.405	0.18		0
	1110	9.45	0.18		0
	1111	9.495	0.18		0
	1112	9.54	0.18		0
	1113	9.585	0.18		0
	1114	9.63	0.18		0
	1115	9.675	0.18		0
	1116	9.72	0.18		0
	1117	9.765	0.18		0
	1118	9.81	0.18		0
	1119	9.855	0.18		0
	1120	9.9	0.18		0
	1121	9.945	0.18		0
	1122	9.99	0.18		0
	1123	10.035	0.18		0
	1124	10.08	0.18		0
	1125	10.125	0.18		0
	1126	10.17	0.18		0
	1127	10.215	0.18		0
	1128	10.26	0.18		0
	1129	10.305	0.18		0
	1130	10.35	0.18		0
	1131	10.395	0.18		0
	1132	10.44	0.18		0
	1133	10.485	0.18		0
	1134	10.53	0.18		0
	1135	10.575	0.18		0
	1136	10.62	0.18		0
	1137	10.665	0.18		0
	1138	10.71	0.18		0
	1139	10.755	0.18		0
	1140	10.8	0.18		0
	1141	10.845	0.18		0
	1142	10.89	0.18		0
	1143	10.935	0.18		0
	1144	10.98	0.18		0
	1145	11.025	0.18		0
	1146	11.07	0.18		0
	1147	11.115	0.18		0
	1148	11.16	0.18		0
	1149	11.205	0.18		0
	1150	11.25	0.18		0
	1151	11.295	0.18		0
	1152	11.34	0.18		0
	1153	11.385	0.18		0
	1154	11.43	0.18		0
	1155	11.475	0.18		0
	1156	11.52	0.18		0
	1157	11.565	0.18		0
	1158	11.61	0.18		0
	1159	11.655	0.18		0
	1160	11.7	0.18		0
	1161	11.745	0.18		0
	1162	11.79	0.18		0
	1163	11.835	0.18		0
	1164	11.88	0.18		0
	1165	11.925	0.18		0
	1166	11.97	0.18		0
	1167	12.015	0.18		0
	1168	12.06	0.18		0
	1169	12.105	0.18		0
	1170	12.15	0.18		0
	1171	12.195	0.18		0
	1172	12.24	0.18		0
	1173	12.285	0.18		0
	1174	12.33	0.18		0
	1175	12.375	0.18		0
	1176	12.42	0.18		0
	1177	12.465	0.18		0
	1178	12.51	0.18		0
	1179	12.555	0.18		0
	1180	12.6	0.18		0
	1181	12.645	0.18		0
	1182	12.69	0.18		0
	1183	12.735	0.18		0
	1184	12.78	0.18		0
	1185	12.825	0.18		0
	1186	12.87	0.18		0
	1187	12.915	0.18		0
	1188	12.96	0.18		0
	1189	13.005	0.18		0
	1190	13.05	0.18		0
	1191	13.095	0.18		0
	1192	13.14	0.18		0
	1193	13.185	0.18		0
	1194	13.23	0.18		0
	1195	13.275	0.18		0
	1196	13.32	0.18		0
	1197	13.365	0.18		0
	1198	13.41	0.18		0
	1199	13.455	0.18		0
	1200	13.5	0.18		0
	1201	0.045	0.225		0
	1202	0.09	0.225		0
	1203	0.135	0.225		0
	1204	0.18	0.225		0
	1205	0.225	0.225		97.2725
	1206	0.27	0.225		113.805
	1207	0.315	0.225		0
	1208	0.36	0.225		0
	1209	0.405	0.225		0
	1210	0.45	0.225		0
	1211	0.495	0.225		0
	1212	0.54	0.225		0
	1213	0.585	0.225		0
	1214	0.63	0.225		0
	1215	0.675	0.225		0
	1216	0.72	0.225		0
	1217	0.765	0.225		0
	1218	0.81	0.225		0
	1219	0.855	0.225		0
	1220	0.9	0.225		0
	1221	0.945	0.225		106.831
	1222	0.99	0.225		85.5498
	1223	1.035	0.225		0
	1224	1.08	0.225		0
	1225	1.125	0.225		129.729
	1226	1.17	0.225		135.583
	1227	1.215	0.225		0
	1228	1.26	0.225		0
	1229	1.305	0.225		0
	1230	1.35	0.225		0
	1231	1.395	0.225		84.8995
	1232	1.44	0.225		166.149
	1233	1.485	0.225		86.9284
	1234	1.53	0.225		175.943
	1235	1.575	0.225		263.222
	1236	1.62	0.225		178.611
	1237	1.665	0.225		0
	1238	1.71	0.225		0
	1239	1.755	0.225		140.891
	1240	1.8	0.225		0
	1241	1.845	0.225		150.767
	1242	1.89	0.225		143.371
	1243	1.935	0.225		115.118
	1244	1.98	0.225		144.306
	1245	2.025	0.225		0
	1246	2.07	0.225		0
	1247	2.115	0.225		0
	1248	2.16	0.225		0
	1249	2.205	0.225		0
	1250	2.25	0.225		0
	1251	2.295	0.225		0
	1252	2.34	0.225		0
	1253	2.385	0.225		0
	1254	2.43	0.225		0
	1255	2.475	0.225		91.9637
	1256	2.52	0.225		90.9201
	1257	2.565	0.225		0
	1258	2.61	0.225		0
	1259	2.655	0.225		0
	1260	2.7	0.225		142.382
	1261	2.745	0.225		109.655
	1262	2.79	0.225		0
	1263	2.835	0.225		0
	1264	2.88	0.225		0
	1265	2.925	0.225		0
	1266	2.97	0.225		0
	1267	3.015	0.225		0
	1268	3.06	0.225		196.014
	1269	3.105	0.225		0
	1270	3.15	0.225		219.631
	1271	3.195	0.225		138.674
	1272	3.24	0.225		347.482
	1273	3.285	0.225		269.69
	1274	3.33	0.225		556.594
	1275	3.375	0.225		162.168
	1276	3.42	0.225		0
	1277	3.465	0.225		0
	1278	3.51	0.225		380.253
	1279	3.555	0.225		254.66
	1280	3.6	0.225		701.189
	1281	3.645	0.225		163.666
	1282	3.69	0.225		377.711
	1283	3.735	0.225		302.299
	1284	3.78	0.225		392.661
	1285	3.825	0.225		0
	1286	3.87	0.225		293.416
	1287	3.915	0.225		139.63
	1288	3.96	0.225		0
	1289	4.005	0.225		162.339
	1290	4.05	0.225		134.761
	1291	4.095	0.225		650.092
	1292	4.14	0.225		0
	1293	4.185	0.225		0
	1294	4.23	0.225		188.34
	1295	4.275	0.225		126.476
	1296	4.32	0.225		93.2633
	1297	4.365	0.225		189.596
	1298	4.41	0.225		296.779
	1299	4.455	0.225		376.222
	1300	4.5	0.225		258.016
	1301	4.545	0.225		458.874
	1302	4.59	0.225		1012.17
	1303	4.635	0.225		597.246
	1304	4.68	0.225		692.112
	1305	4.725	0.225		502.021
	1306	4.77	0.225		157.786
	1307	4.815	0.225		0
	1308	4.86	0.225		86.8681
	1309	4.905	0.225		192.057
	1310	4.95	0.225		514.52
	1311	4.995	0.225		0
	1312	5.04	0.225		0
	1313	5.085	0.225		179.063
	1314	5.13	0.225		313.215
	1315	5.175	0.225		0
	1316	5.22	0.225		0
	1317	5.265	0.225		0
	1318	5.31	0.225		367.231
	1319	5.355	0.225		0
	1320	5.4	0.225		151.276
	1321	5.445	0.225		166.581
	1322	5.49	0.225		89.7595
	1323	5.535	0.225		195.807
	1324	5.58	0.225		0
	1325	5.625	0.225		0
	1326	5.67	0.225		137.724
	1327	5.715	0.225		194.327
	1328	5.76	0.225		0
	1329	5.805	0.225		0
	1330	5.85	0.225		118.733
	1331	5.895	0.225		113.294
	1332	5.94	0.225		361.344
	1333	5.985	0.225		177.009
	1334	6.03	0.225		149.652
	1335	6.075	0.225		92.5904
	1336	6.12	0.225		115.37
	1337	6.165	0.225		133.176
	1338	6.21	0.225		120.481
	1339	6.255	0.225		180.903
	1340	6.3	0.225		275.753
	1341	6.345	0.225		148.417
	1342	6.39	0.225		0
	1343	6.435	0.225		147.176
	1344	6.48	0.225		86.1752
	1345	6.525	0.225		0
	1346	6.57	0.225		0
	1347	6.615	0.225		0
	1348	6.66	0.225		0
	1349	6.705	0.225		0
	1350	6.75	0.225		0
	1351	6.795	0.225		139.709
	1352	6.84	0.225		160.358
	1353	6.885	0.225		0
	1354	6.93	0.225		0
	1355	6.975	0.225		0
	1356	7.02	0.225		0
	1357	7.065	0.225		0
	1358	7.11	0.225		0
	1359	7.155	0.225		0
	1360	7.2	0.225		0
	1361	7.245	0.225		0
	1362	7.29	0.225		0
	1363	7.335	0.225		0
	1364	7.38	0.225		0
	1365	7.425	0.225		0
	1366	7.47	0.225		0
	1367	7.515	0.225		0
	1368	7.56	0.225		0
	1369	7.605	0.225		0
	1370	7.65	0.225		0
	1371	7.695	0.225		0
	1372	7.74	0.225		0
	1373	7.785	0.225		76.3646
	1374	7.83	0.225		0
	1375	7.875	0.225		0
	1376	7.92	0.225		0
	1377	7.965	0.225		0
	1378	8.01	0.225		0
	1379	8.055	0.225		0
	1380	8.1	0.225		0
	1381	8.145	0.225		0
	1382	8.19	0.225		0
	1383	8.235	0.225		0
	1384	8.28	0.225		0
	1385	8.325	0.225		0
	1386	8.37	0.225		0
	1387	8.415	0.225		0
	1388	8.46	0.225		0
	1389	8.505	0.225		0
	1390	8.55	0.225		0
	1391	8.595	0.225		0
	1392	8.64	0.225		0
	1393	8.685	0.225		0
	1394	8.73	0.225		0
	1395	8.775	0.225		0
	1396	8.82	0.225		0
	1397	8.865	0.225		0
	1398	8.91	0.225		0
	1399	8.955	0.225		0
	1400	9	0.225		0
	1401	9.045	0.225		0
	1402	9.09	0.225		0
	1403	9.135	0.225		0
	1404	9.18	0.225		0
	1405	9.225	0.225		0
	1406	9.27	0.225		0
	1407	9.315	0.225		0
	1408	9.36	0.225		0
	1409	9.405	0.225		0
	1410	9.45	0.225		0
	1411	9.495	0.225		0
	1412	9.54	0.225		0
	1413	9.585	0.225		0
	1414	9.63	0.225		0
	1415	9.675	0.225		0
	1416	9.72	0.225		0
	1417	9.765	0.225		0
	1418	9.81	0.225		0
	1419	9.855	0.225		0
	1420	9.9	0.225		0
	1421	9.945	0.225		0
	1422	9.99	0.225		0
	1423	10.035	0.225		0
	1424	10.08	0.225		0
	1425	10.125	0.225		0
	1426	10.17	0.225		0
	1427	10.215	0.225		0
	1428	10.26	0.225		0
	1429	10.305	0.225		0
	1430	10.35	0.225		0
	1431	10.395	0.225		0
	1432	10.44	0.225		0
	1433	10.485	0.225		0
	1434	10.53	0.225		0
	1435	10.575	0.225		0
	1436	10.62	0.225		0
	1437	10.665	0.225		0
	1438	10.71	0.225		0
	1439	10.755	0.225		0
	1440	10.8	0.225		0
	1441	10.845	0.225		0
	1442	10.89	0.225		0
	1443	10.935	0.225		0
	1444	10.98	0.225		0
	1445	11.025	0.225		0
	1446	11.07	0.225		0
	1447	11.115	0.225		0
	1448	11.16	0.225		0
	1449	11.205	0.225		0
	1450	11.25	0.225		0
	1451	11.295	0.225		0
	1452	11.34	0.225		0
	1453	11.385	0.225		0
	1454	11.43	0.225		0
	1455	11.475	0.225		0
	1456	11.52	0.225		0
	1457	11.565	0.225		0
	1458	11.61	0.225		0
	1459	11.655	0.225		0
	1460	11.7	0.225		0
	1461	11.745	0.225		0
	1462	11.79	0.225		0
	1463	11.835	0.225		0
	1464	11.88	0.225		0
	1465	11.925	0.225		0
	1466	11.97	0.225		0
	1467	12.015	0.225		0
	1468	12.06	0.225		0
	1469	12.105	0.225		0
	1470	12.15	0.225		0
	1471	12.195	0.225		0
	1472	12.24	0.225		0
	1473	12.285	0.225		0
	1474	12.33	0.225		0
	1475	12.375	0.225		0
	1476	12.42	0.225		0
	1477	12.465	0.225		0
	1478	12.51	0.225		0
	1479	12.555	0.225		0
	1480	12.6	0.225		0
	1481	12.645	0.225		0
	1482	12.69	0.225		0
	1483	12.735	0.225		0
	1484	12.78	0.225		0
	1485	12.825	0.225		0
	1486	12.87	0.225		0
	1487	12.915	0.225		0
	1488	12.96	0.225		0
	1489	13.005	0.225		0
	1490	13.05	0.225		0
	1491	13.095	0.225		0
	1492	13.14	0.225		0
	1493	13.185	0.225		0
	1494	13.23	0.225		0
	1495	13.275	0.225		0
	1496	13.32	0.225		0
	1497	13.365	0.225		0
	1498	13.41	0.225		0
	1499	13.455	0.225		0
	1500	13.5	0.225		0
	1501	0.045	0.27		0
	1502	0.09	0.27		0
	1503	0.135	0.27		0
	1504	0.18	0.27		0
	1505	0.225	0.27		0
	1506	0.27	0.27		82.9881
	1507	0.315	0.27		0
	1508	0.36	0.27		0
	1509	0.405	0.27		150.58
	1510	0.45	0.27		107.674
	1511	0.495	0.27		0
	1512	0.54	0.27		125.136
	1513	0.585	0.27		94.9172
	1514	0.63	0.27		0
	1515	0.675	0.27		0
	1516	0.72	0.27		81.4286
	1517	0.765	0.27		0
	1518	0.81	0.27		108.467
	1519	0.855	0.27		107.269
	1520	0.9	0.27		0
	1521	0.945	0.27		137.268
	1522	0.99	0.27		174.749
	1523	1.035	0.27		397.709
	1524	1.08	0.27		203.386
	1525	1.125	0.27		0
	1526	1.17	0.27		349.811
	1527	1.215	0.27		104.313
	1528	1.26	0.27		84.1918
	1529	1.305	0.27		0
	1530	1.35	0.27		0
	1531	1.395	0.27		163.688
	1532	1.44	0.27		102.55
	1533	1.485	0.27		0
	1534	1.53	0.27		230.478
	1535	1.575	0.27		184.718
	1536	1.62	0.27		0
	1537	1.665	0.27		172.986
	1538	1.71	0.27		84.1298
	1539	1.755	0.27		0
	1540	1.8	0.27		0
	1541	1.845	0.27		133.636
	1542	1.89	0.27		274.458
	1543	1.935	0.27		311.175
	1544	1.98	0.27		182.408
	1545	2.025	0.27		198.628
	1546	2.07	0.27		228.591
	1547	2.115	0.27		308.996
	1548	2.16	0.27		692.986
	1549	2.205	0.27		237.073
	1550	2.25	0.27		102.455
	1551	2.295	0.27		301.303
	1552	2.34	0.27		110.817
	1553	2.385	0.27		135.242
	1554	2.43	0.27		0
	1555	2.475	0.27		195.124
	1556	2.52	0.27		459.366
	1557	2.565	0.27		750.271
	1558	2.61	0.27		150.332
	1559	2.655	0.27		864.116
	1560	2.7	0.27		259.853
	1561	2.745	0.27		269.622
	1562	2.79	0.27		375.338
	1563	2.835	0.27		125.844
	1564	2.88	0.27		180.618
	1565	2.925	0.27		187.283
	1566	2.97	0.27		402.692
	1567	3.015	0.27		222.739
	1568	3.06	0.27		391.556
	1569	3.105	0.27		213.08
	1570	3.15	0.27		0
	1571	3.195	0.27		160.739
	1572	3.24	0.27		487.708
	1573	3.285	0.27		762.833
	1574	3.33	0.27		500.72
	1575	3.375	0.27		248.037
	1576	3.42	0.27		322.464
	1577	3.465	0.27		306.218
	1578	3.51	0.27		0
	1579	3.555	0.27		0
	1580	3.6	0.27		0
	1581	3.645	0.27		711.248
	1582	3.69	0.27		862.994
	1583	3.735	0.27		252.478
	1584	3.78	0.27		249.157
	1585	3.825	0.27		343.243
	1586	3.87	0.27		371.746
	1587	3.915	0.27		267.669
	1588	3.96	0.27		368.62
	1589	4.005	0.27		183.97
	1590	4.05	0.27		132.523
	1591	4.095	0.27		0
	1592	4.14	0.27		208.425
	1593	4.185	0.27		161.583
	1594	4.23	0.27		0
	1595	4.275	0.27		0
	1596	4.32	0.27		98.7072
	1597	4.365	0.27		173.279
	1598	4.41	0.27		131.706
	1599	4.455	0.27		251.78
	1600	4.5	0.27		445.5
	1601	4.545	0.27		351.971
	1602	4.59	0.27		0
	1603	4.635	0.27		353.213
	1604	4.68	0.27		0
	1605	4.725	0.27		251.588
	1606	4.77	0.27		241.192
	1607	4.815	0.27		175.83
	1608	4.86	0.27		157.625
	1609	4.905	0.27		174.093
	1610	4.95	0.27		149.954
	1611	4.995	0.27		0
	1612	5.04	0.27		0
	1613	5.085	0.27		175.654
	1614	5.13	0.27		0
	1615	5.175	0.27		154.64
	1616	5.22	0.27		0
	1617	5.265	0.27		0
	1618	5.31	0.27		0
	1619	5.355	0.27		0
	1620	5.4	0.27		0
	1621	5.445	0.27		123.687
	1622	5.49	0.27		147.177
	1623	5.535	0.27		0
	1624	5.58	0.27		0
	1625	5.625	0.27		0
	1626	5.67	0.27		0
	1627	5.715	0.27		141.354
	1628	5.76	0.27		0
	1629	5.805	0.27		0
	1630	5.85	0.27		0
	1631	5.895	0.27		0
	1632	5.94	0.27		93.9939
	1633	5.985	0.27		218.028
	1634	6.03	0.27		0
	1635	6.075	0.27		0
	1636	6.12	0.27		0
	1637	6.165	0.27		108.13
	1638	6.21	0.27		0
	1639	6.255	0.27		127.125
	1640	6.3	0.27		117.846
	1641	6.345	0.27		0
	1642	6.39	0.27		0
	1643	6.435	0.27		169.513
	1644	6.48	0.27		141.449
	1645	6.525	0.27		0
	1646	6.57	0.27		0
	1647	6.615	0.27		0
	1648	6.66	0.27		0
	1649	6.705	0.27		156.854
	1650	6.75	0.27		164.473
	1651	6.795	0.27		253.106
	1652	6.84	0.27		234.309
	1653	6.885	0.27		0
	1654	6.93	0.27		153.728
	1655	6.975	0.27		0
	1656	7.02	0.27		0
	1657	7.065	0.27		0
	1658	7.11	0.27		0
	1659	7.155	0.27		0
	1660	7.2	0.27		0
	1661	7.245	0.27		0
	1662	7.29	0.27		0
	1663	7.335	0.27		0
	1664	7.38	0.27		0
	1665	7.425	0.27		0
	1666	7.47	0.27		79.8575
	1667	7.515	0.27		102.113
	1668	7.56	0.27		0
	1669	7.605	0.27		0
	1670	7.65	0.27		0
	1671	7.695	0.27		0
	1672	7.74	0.27		0
	1673	7.785	0.27		0
	1674	7.83	0.27		0
	1675	7.875	0.27		0
	1676	7.92	0.27		0
	1677	7.965	0.27		0
	1678	8.01	0.27		0
	1679	8.055	0.27		0
	1680	8.1	0.27		0
	1681	8.145	0.27		0
	1682	8.19	0.27		0
	1683	8.235	0.27		0
	1684	8.28	0.27		0
	1685	8.325	0.27		0
	1686	8.37	0.27		0
	1687	8.415	0.27		0
	1688	8.46	0.27		0
	1689	8.505	0.27		0
	1690	8.55	0.27		0
	1691	8.595	0.27		0
	1692	8.64	0.27		0
	1693	8.685	0.27		0
	1694	8.73	0.27		0
	1695	8.775	0.27		0
	1696	8.82	0.27		0
	1697	8.865	0.27		0
	1698	8.91	0.27		0
	1699	8.955	0.27		0
	1700	9	0.27		0
	1701	9.045	0.27		0
	1702	9.09	0.27		0
	1703	9.135	0.27		0
	1704	9.18	0.27		0
	1705	9.225	0.27		0
	1706	9.27	0.27		0
	1707	9.315	0.27		0
	1708	9.36	0.27		0
	1709	9.405	0.27		0
	1710	9.45	0.27		0
	1711	9.495	0.27		0
	1712	9.54	0.27		0
	1713	9.585	0.27		0
	1714	9.63	0.27		0
	1715	9.675	0.27		0
	1716	9.72	0.27		0
	1717	9.765	0.27		0
	1718	9.81	0.27		0
	1719	9.855	0.27		0
	1720	9.9	0.27		0
	1721	9.945	0.27		0
	1722	9.99	0.27		0
	1723	10.035	0.27		0
	1724	10.08	0.27		0
	1725	10.125	0.27		0
	1726	10.17	0.27		0
	1727	10.215	0.27		0
	1728	10.26	0.27		0
	1729	10.305	0.27		0
	1730	10.35	0.27		0
	1731	10.395	0.27		0
	1732	10.44	0.27		0
	1733	10.485	0.27		0
	1734	10.53	0.27		0
	1735	10.575	0.27		0
	1736	10.62	0.27		0
	1737	10.665	0.27		0
	1738	10.71	0.27		0
	1739	10.755	0.27		0
	1740	10.8	0.27		0
	1741	10.845	0.27		0
	1742	10.89	0.27		0
	1743	10.935	0.27		0
	1744	10.98	0.27		0
	1745	11.025	0.27		0
	1746	11.07	0.27		0
	1747	11.115	0.27		0
	1748	11.16	0.27		0
	1749	11.205	0.27		0
	1750	11.25	0.27		0
	1751	11.295	0.27		0
	1752	11.34	0.27		0
	1753	11.385	0.27		0
	1754	11.43	0.27		0
	1755	11.475	0.27		0
	1756	11.52	0.27		0
	1757	11.565	0.27		0
	1758	11.61	0.27		0
	1759	11.655	0.27		0
	1760	11.7	0.27		0
	1761	11.745	0.27		0
	1762	11.79	0.27		0
	1763	11.835	0.27		0
	1764	11.88	0.27		0
	1765	11.925	0.27		0
	1766	11.97	0.27		0
	1767	12.015	0.27		0
	1768	12.06	0.27		0
	1769	12.105	0.27		0
	1770	12.15	0.27		0
	1771	12.195	0.27		0
	1772	12.24	0.27		0
	1773	12.285	0.27		0
	1774	12.33	0.27		0
	1775	12.375	0.27		0
	1776	12.42	0.27		0
	1777	12.465	0.27		0
	1778	12.51	0.27		0
	1779	12.555	0.27		0
	1780	12.6	0.27		0
	1781	12.645	0.27		0
	1782	12.69	0.27		0
	1783	12.735	0.27		0
	1784	12.78	0.27		0
	1785	12.825	0.27		0
	1786	12.87	0.27		0
	1787	12.915	0.27		0
	1788	12.96	0.27		0
	1789	13.005	0.27		0
	1790	13.05	0.27		0
	1791	13.095	0.27		0
	1792	13.14	0.27		0
	1793	13.185	0.27		0
	1794	13.23	0.27		0
	1795	13.275	0.27		0
	1796	13.32	0.27		0
	1797	13.365	0.27		0
	1798	13.41	0.27		0
	1799	13.455	0.27		0
	1800	13.5	0.27		0
	1801	0.045	0.315		0
	1802	0.09	0.315		0
	1803	0.135	0.315		0
	1804	0.18	0.315		138.68
	1805	0.225	0.315		140.516
	1806	0.27	0.315		154.944
	1807	0.315	0.315		118.289
	1808	0.36	0.315		145.6
	1809	0.405	0.315		0
	1810	0.45	0.315		0
	1811	0.495	0.315		0
	1812	0.54	0.315		136.839
	1813	0.585	0.315		230.372
	1814	0.63	0.315		177.894
	1815	0.675	0.315		473.769
	1816	0.72	0.315		314.731
	1817	0.765	0.315		361.159
	1818	0.81	0.315		200.694
	1819	0.855	0.315		247.855
	1820	0.9	0.315		241.931
	1821	0.945	0.315		419.913
	1822	0.99	0.315		152.296
	1823	1.035	0.315		473.529
	1824	1.08	0.315		268.696
	1825	1.125	0.315		128.324
	1826	1.17	0.315		0
	1827	1.215	0.315		227.535
	1828	1.26	0.315		336.528
	1829	1.305	0.315		518.948
	1830	1.35	0.315		325.043
	1831	1.395	0.315		489.094
	1832	1.44	0.315		369.417
	1833	1.485	0.315		337.608
	1834	1.53	0.315		251.815
	1835	1.575	0.315		414.823
	1836	1.62	0.315		0
	1837	1.665	0.315		115.341
	1838	1.71	0.315		92.8205
	1839	1.755	0.315		548.962
	1840	1.8	0.315		168.291
	1841	1.845	0.315		495.544
	1842	1.89	0.315		258.435
	1843	1.935	0.315		335.548
	1844	1.98	0.315		388.959
	1845	2.025	0.315		276.695
	1846	2.07	0.315		201.564
	1847	2.115	0.315		103.607
	1848	2.16	0.315		398.327
	1849	2.205	0.315		131.815
	1850	2.25	0.315		211.754
	1851	2.295	0.315		158.726
	1852	2.34	0.315		131.169
	1853	2.385	0.315		481.479
	1854	2.43	0.315		120.267
	1855	2.475	0.315		388.217
	1856	2.52	0.315		383.161
	1857	2.565	0.315		144.931
	1858	2.61	0.315		488.162
	1859	2.655	0.315		335.148
	1860	2.7	0.315		189.176
	1861	2.745	0.315		292.646
	1862	2.79	0.315		129.929
	1863	2.835	0.315		0
	1864	2.88	0.315		395.534
	1865	2.925	0.315		421.189
	1866	2.97	0.315		237.83
	1867	3.015	0.315		278.574
	1868	3.06	0.315		472.701
	1869	3.105	0.315		161.804
	1870	3.15	0.315		535.909
	1871	3.195	0.315		508.907
	1872	3.24	0.315		582.409
	1873	3.285	0.315		551.545
	1874	3.33	0.315		356.558
	1875	3.375	0.315		200.652
	1876	3.42	0.315		394.032
	1877	3.465	0.315		144.572
	1878	3.51	0.315		734.736
	1879	3.555	0.315		230.903
	1880	3.6	0.315		195.62
	1881	3.645	0.315		375.775
	1882	3.69	0.315		306.044
	1883	3.735	0.315		340.103
	1884	3.78	0.315		186.562
	1885	3.825	0.315		265.479
	1886	3.87	0.315		583.942
	1887	3.915	0.315		391.065
	1888	3.96	0.315		143.23
	1889	4.005	0.315		184.71
	1890	4.05	0.315		456.523
	1891	4.095	0.315		211.197
	1892	4.14	0.315		164.519
	1893	4.185	0.315		0
	1894	4.23	0.315		0
	1895	4.275	0.315		150.098
	1896	4.32	0.315		121.862
	1897	4.365	0.315		161.78
	1898	4.41	0.315		0
	1899	4.455	0.315		101.159
	1900	4.5	0.315		130.989
	1901	4.545	0.315		216.048
	1902	4.59	0.315		230.763
	1903	4.635	0.315		0
	1904	4.68	0.315		306.768
	1905	4.725	0.315		289.831
	1906	4.77	0.315		0
	1907	4.815	0.315		111.953
	1908	4.86	0.315		449.805
	1909	4.905	0.315		107.04
	1910	4.95	0.315		318.214
	1911	4.995	0.315		0
	1912	5.04	0.315		219.138
	1913	5.085	0.315		123.704
	1914	5.13	0.315		0
	1915	5.175	0.315		0
	1916	5.22	0.315		0
	1917	5.265	0.315		211.891
	1918	5.31	0.315		0
	1919	5.355	0.315		162.718
	1920	5.4	0.315		0
	1921	5.445	0.315		0
	1922	5.49	0.315		0
	1923	5.535	0.315		124.427
	1924	5.58	0.315		107.313
	1925	5.625	0.315		188.453
	1926	5.67	0.315		0
	1927	5.715	0.315		144.398
	1928	5.76	0.315		0
	1929	5.805	0.315		0
	1930	5.85	0.315		0
	1931	5.895	0.315		0
	1932	5.94	0.315		104.047
	1933	5.985	0.315		0
	1934	6.03	0.315		115.167
	1935	6.075	0.315		0
	1936	6.12	0.315		0
	1937	6.165	0.315		0
	1938	6.21	0.315		0
	1939	6.255	0.315		210.033
	1940	6.3	0.315		0
	1941	6.345	0.315		0
	1942	6.39	0.315		169.041
	1943	6.435	0.315		0
	1944	6.48	0.315		203.286
	1945	6.525	0.315		170.733
	1946	6.57	0.315		158.243
	1947	6.615	0.315		213.565
	1948	6.66	0.315		0
	1949	6.705	0.315		0
	1950	6.75	0.315		209.499
	1951	6.795	0.315		0
	1952	6.84	0.315		0
	1953	6.885	0.315		231.328
	1954	6.93	0.315		136.338
	1955	6.975	0.315		0
	1956	7.02	0.315		103.26
	1957	7.065	0.315		0
	1958	7.11	0.315		0
	1959	7.155	0.315		0
	1960	7.2	0.315		0
	1961	7.245	0.315		0
	1962	7.29	0.315		0
	1963	7.335	0.315		0
	1964	7.38	0.315		0
	1965	7.425	0.315		156.708
	1966	7.47	0.315		0
	1967	7.515	0.315		0
	1968	7.56	0.315		0
	1969	7.605	0.315		0
	1970	7.65	0.315		0
	1971	7.695	0.315		0
	1972	7.74	0.315		0
	1973	7.785	0.315		0
	1974	7.83	0.315		0
	1975	7.875	0.315		0
	1976	7.92	0.315		0
	1977	7.965	0.315		0
	1978	8.01	0.315		0
	1979	8.055	0.315		0
	1980	8.1	0.315		0
	1981	8.145	0.315		0
	1982	8.19	0.315		0
	1983	8.235	0.315		0
	1984	8.28	0.315		0
	1985	8.325	0.315		0
	1986	8.37	0.315		0
	1987	8.415	0.315		0
	1988	8.46	0.315		0
	1989	8.505	0.315		0
	1990	8.55	0.315		0
	1991	8.595	0.315		0
	1992	8.64	0.315		0
	1993	8.685	0.315		0
	1994	8.73	0.315		0
	1995	8.775	0.315		0
	1996	8.82	0.315		0
[truncated: 55,004 more rows]

## Sheet: S6c
	Figure S6c
				m/z	432.084
				window	0.000864167
	Scan	X	Y		Abundance
	1	0.045	0.045		0
	2	0.09	0.045		0
	3	0.135	0.045		0
	4	0.18	0.045		0
	5	0.225	0.045		0
	6	0.27	0.045		0
	7	0.315	0.045		0
	8	0.36	0.045		0
	9	0.405	0.045		0
	10	0.45	0.045		0
	11	0.495	0.045		0
	12	0.54	0.045		0
	13	0.585	0.045		0
	14	0.63	0.045		0
	15	0.675	0.045		0
	16	0.72	0.045		0
	17	0.765	0.045		0
	18	0.81	0.045		0
	19	0.855	0.045		0
	20	0.9	0.045		0
	21	0.945	0.045		0
	22	0.99	0.045		0
	23	1.035	0.045		0
	24	1.08	0.045		0
	25	1.125	0.045		0
	26	1.17	0.045		0
	27	1.215	0.045		0
	28	1.26	0.045		0
	29	1.305	0.045		0
	30	1.35	0.045		0
	31	1.395	0.045		0
	32	1.44	0.045		0
	33	1.485	0.045		0
	34	1.53	0.045		0
	35	1.575	0.045		0
	36	1.62	0.045		0
	37	1.665	0.045		0
	38	1.71	0.045		0
	39	1.755	0.045		0
	40	1.8	0.045		0
	41	1.845	0.045		0
	42	1.89	0.045		0
	43	1.935	0.045		0
	44	1.98	0.045		0
	45	2.025	0.045		0
	46	2.07	0.045		0
	47	2.115	0.045		0
	48	2.16	0.045		0
	49	2.205	0.045		0
	50	2.25	0.045		0
	51	2.295	0.045		0
	52	2.34	0.045		0
	53	2.385	0.045		0
	54	2.43	0.045		0
	55	2.475	0.045		0
	56	2.52	0.045		0
	57	2.565	0.045		0
	58	2.61	0.045		0
	59	2.655	0.045		0
	60	2.7	0.045		0
	61	2.745	0.045		0
	62	2.79	0.045		0
	63	2.835	0.045		0
	64	2.88	0.045		0
	65	2.925	0.045		0
	66	2.97	0.045		0
	67	3.015	0.045		0
	68	3.06	0.045		0
	69	3.105	0.045		0
	70	3.15	0.045		0
	71	3.195	0.045		0
	72	3.24	0.045		0
	73	3.285	0.045		0
	74	3.33	0.045		0
	75	3.375	0.045		0
	76	3.42	0.045		0
	77	3.465	0.045		0
	78	3.51	0.045		0
	79	3.555	0.045		0
	80	3.6	0.045		0
	81	3.645	0.045		0
	82	3.69	0.045		0
	83	3.735	0.045		0
	84	3.78	0.045		0
	85	3.825	0.045		0
	86	3.87	0.045		0
	87	3.915	0.045		0
	88	3.96	0.045		0
	89	4.005	0.045		0
	90	4.05	0.045		0
	91	4.095	0.045		0
	92	4.14	0.045		0
	93	4.185	0.045		0
	94	4.23	0.045		0
	95	4.275	0.045		0
	96	4.32	0.045		0
	97	4.365	0.045		0
	98	4.41	0.045		0
	99	4.455	0.045		0
	100	4.5	0.045		0
	101	4.545	0.045		0
	102	4.59	0.045		0
	103	4.635	0.045		0
	104	4.68	0.045		0
	105	4.725	0.045		0
	106	4.77	0.045		0
	107	4.815	0.045		0
	108	4.86	0.045		0
	109	4.905	0.045		0
	110	4.95	0.045		0
	111	4.995	0.045		0
	112	5.04	0.045		0
	113	5.085	0.045		0
	114	5.13	0.045		0
	115	5.175	0.045		0
	116	5.22	0.045		0
	117	5.265	0.045		0
	118	5.31	0.045		0
	119	5.355	0.045		0
	120	5.4	0.045		0
	121	5.445	0.045		0
	122	5.49	0.045		0
	123	5.535	0.045		0
	124	5.58	0.045		0
	125	5.625	0.045		0
	126	5.67	0.045		0
	127	5.715	0.045		0
	128	5.76	0.045		0
	129	5.805	0.045		0
	130	5.85	0.045		0
	131	5.895	0.045		0
	132	5.94	0.045		0
	133	5.985	0.045		0
	134	6.03	0.045		0
	135	6.075	0.045		0
	136	6.12	0.045		0
	137	6.165	0.045		0
	138	6.21	0.045		0
	139	6.255	0.045		0
	140	6.3	0.045		0
	141	6.345	0.045		0
	142	6.39	0.045		0
	143	6.435	0.045		0
	144	6.48	0.045		0
	145	6.525	0.045		0
	146	6.57	0.045		0
	147	6.615	0.045		0
	148	6.66	0.045		0
	149	6.705	0.045		0
	150	6.75	0.045		0
	151	6.795	0.045		0
	152	6.84	0.045		0
	153	6.885	0.045		0
	154	6.93	0.045		0
	155	6.975	0.045		0
	156	7.02	0.045		0
	157	7.065	0.045		0
	158	7.11	0.045		0
	159	7.155	0.045		0
	160	7.2	0.045		0
	161	7.245	0.045		0
	162	7.29	0.045		0
	163	7.335	0.045		0
	164	7.38	0.045		0
	165	7.425	0.045		0
	166	7.47	0.045		0
	167	7.515	0.045		0
	168	7.56	0.045		0
	169	7.605	0.045		0
	170	7.65	0.045		0
	171	7.695	0.045		0
	172	7.74	0.045		0
	173	7.785	0.045		0
	174	7.83	0.045		0
	175	7.875	0.045		0
	176	7.92	0.045		0
	177	7.965	0.045		0
	178	8.01	0.045		0
	179	8.055	0.045		0
	180	8.1	0.045		0
	181	8.145	0.045		0
	182	8.19	0.045		0
	183	8.235	0.045		0
	184	8.28	0.045		0
	185	8.325	0.045		0
	186	8.37	0.045		0
	187	8.415	0.045		0
	188	8.46	0.045		0
	189	8.505	0.045		0
	190	8.55	0.045		0
	191	8.595	0.045		0
	192	8.64	0.045		0
	193	8.685	0.045		0
	194	8.73	0.045		0
	195	8.775	0.045		0
	196	8.82	0.045		0
	197	8.865	0.045		0
	198	8.91	0.045		0
	199	8.955	0.045		0
	200	9	0.045		0
	201	9.045	0.045		0
	202	9.09	0.045		0
	203	9.135	0.045		0
	204	9.18	0.045		0
	205	9.225	0.045		0
	206	9.27	0.045		0
	207	9.315	0.045		0
	208	9.36	0.045		0
	209	9.405	0.045		0
	210	9.45	0.045		0
	211	9.495	0.045		0
	212	9.54	0.045		0
	213	9.585	0.045		0
	214	9.63	0.045		0
	215	9.675	0.045		0
	216	9.72	0.045		0
	217	9.765	0.045		0
	218	9.81	0.045		0
	219	9.855	0.045		0
	220	9.9	0.045		0
	221	9.945	0.045		0
	222	9.99	0.045		0
	223	10.035	0.045		0
	224	10.08	0.045		0
	225	10.125	0.045		0
	226	10.17	0.045		0
	227	10.215	0.045		0
	228	10.26	0.045		0
	229	10.305	0.045		0
	230	10.35	0.045		0
	231	10.395	0.045		0
	232	10.44	0.045		0
	233	10.485	0.045		0
	234	10.53	0.045		0
	235	10.575	0.045		0
	236	10.62	0.045		0
	237	10.665	0.045		0
	238	10.71	0.045		0
	239	10.755	0.045		0
	240	10.8	0.045		0
	241	10.845	0.045		0
	242	10.89	0.045		0
	243	10.935	0.045		0
	244	10.98	0.045		0
	245	11.025	0.045		0
	246	11.07	0.045		0
	247	11.115	0.045		0
	248	11.16	0.045		0
	249	11.205	0.045		0
	250	11.25	0.045		0
	251	11.295	0.045		0
	252	11.34	0.045		0
	253	11.385	0.045		0
	254	11.43	0.045		0
	255	11.475	0.045		0
	256	11.52	0.045		0
	257	11.565	0.045		0
	258	11.61	0.045		0
	259	11.655	0.045		0
	260	11.7	0.045		0
	261	11.745	0.045		0
	262	11.79	0.045		0
	263	11.835	0.045		0
	264	11.88	0.045		0
	265	11.925	0.045		0
	266	11.97	0.045		0
	267	12.015	0.045		0
	268	12.06	0.045		0
	269	12.105	0.045		0
	270	12.15	0.045		0
	271	12.195	0.045		0
	272	12.24	0.045		0
	273	12.285	0.045		0
	274	12.33	0.045		0
	275	12.375	0.045		0
	276	12.42	0.045		0
	277	12.465	0.045		0
	278	12.51	0.045		0
	279	12.555	0.045		0
	280	12.6	0.045		0
	281	12.645	0.045		0
	282	12.69	0.045		0
	283	12.735	0.045		0
	284	12.78	0.045		0
	285	12.825	0.045		0
	286	12.87	0.045		0
	287	12.915	0.045		0
	288	12.96	0.045		0
	289	13.005	0.045		0
	290	13.05	0.045		0
	291	13.095	0.045		0
	292	13.14	0.045		0
	293	13.185	0.045		0
	294	13.23	0.045		0
	295	13.275	0.045		0
	296	13.32	0.045		0
	297	13.365	0.045		0
	298	13.41	0.045		0
	299	13.455	0.045		0
	300	13.5	0.045		0
	301	0.045	0.09		0
	302	0.09	0.09		0
	303	0.135	0.09		0
	304	0.18	0.09		0
	305	0.225	0.09		0
	306	0.27	0.09		0
	307	0.315	0.09		0
	308	0.36	0.09		0
	309	0.405	0.09		0
	310	0.45	0.09		0
	311	0.495	0.09		0
	312	0.54	0.09		0
	313	0.585	0.09		0
	314	0.63	0.09		0
	315	0.675	0.09		0
	316	0.72	0.09		0
	317	0.765	0.09		0
	318	0.81	0.09		0
	319	0.855	0.09		0
	320	0.9	0.09		0
	321	0.945	0.09		0
	322	0.99	0.09		0
	323	1.035	0.09		0
	324	1.08	0.09		0
	325	1.125	0.09		0
	326	1.17	0.09		0
	327	1.215	0.09		0
	328	1.26	0.09		0
	329	1.305	0.09		0
	330	1.35	0.09		0
	331	1.395	0.09		0
	332	1.44	0.09		0
	333	1.485	0.09		0
	334	1.53	0.09		0
	335	1.575	0.09		0
	336	1.62	0.09		0
	337	1.665	0.09		0
	338	1.71	0.09		0
	339	1.755	0.09		0
	340	1.8	0.09		0
	341	1.845	0.09		0
	342	1.89	0.09		0
	343	1.935	0.09		0
	344	1.98	0.09		0
	345	2.025	0.09		0
	346	2.07	0.09		0
	347	2.115	0.09		0
	348	2.16	0.09		0
	349	2.205	0.09		0
	350	2.25	0.09		0
	351	2.295	0.09		0
	352	2.34	0.09		0
	353	2.385	0.09		0
	354	2.43	0.09		0
	355	2.475	0.09		0
	356	2.52	0.09		0
	357	2.565	0.09		0
	358	2.61	0.09		0
	359	2.655	0.09		0
	360	2.7	0.09		0
	361	2.745	0.09		0
	362	2.79	0.09		0
	363	2.835	0.09		0
	364	2.88	0.09		0
	365	2.925	0.09		0
	366	2.97	0.09		0
	367	3.015	0.09		0
	368	3.06	0.09		0
	369	3.105	0.09		0
	370	3.15	0.09		0
	371	3.195	0.09		0
	372	3.24	0.09		0
	373	3.285	0.09		0
	374	3.33	0.09		0
	375	3.375	0.09		0
	376	3.42	0.09		0
	377	3.465	0.09		0
	378	3.51	0.09		0
	379	3.555	0.09		0
	380	3.6	0.09		0
	381	3.645	0.09		0
	382	3.69	0.09		0
	383	3.735	0.09		0
	384	3.78	0.09		0
	385	3.825	0.09		0
	386	3.87	0.09		0
	387	3.915	0.09		0
	388	3.96	0.09		0
	389	4.005	0.09		0
	390	4.05	0.09		0
	391	4.095	0.09		0
	392	4.14	0.09		0
	393	4.185	0.09		0
	394	4.23	0.09		0
	395	4.275	0.09		0
	396	4.32	0.09		0
	397	4.365	0.09		0
	398	4.41	0.09		0
	399	4.455	0.09		0
	400	4.5	0.09		0
	401	4.545	0.09		0
	402	4.59	0.09		0
	403	4.635	0.09		0
	404	4.68	0.09		0
	405	4.725	0.09		0
	406	4.77	0.09		0
	407	4.815	0.09		0
	408	4.86	0.09		0
	409	4.905	0.09		0
	410	4.95	0.09		0
	411	4.995	0.09		0
	412	5.04	0.09		0
	413	5.085	0.09		0
	414	5.13	0.09		0
	415	5.175	0.09		0
	416	5.22	0.09		0
	417	5.265	0.09		0
	418	5.31	0.09		0
	419	5.355	0.09		0
	420	5.4	0.09		0
	421	5.445	0.09		0
	422	5.49	0.09		0
	423	5.535	0.09		0
	424	5.58	0.09		0
	425	5.625	0.09		0
	426	5.67	0.09		0
	427	5.715	0.09		0
	428	5.76	0.09		0
	429	5.805	0.09		0
	430	5.85	0.09		0
	431	5.895	0.09		0
	432	5.94	0.09		0
	433	5.985	0.09		0
	434	6.03	0.09		0
	435	6.075	0.09		0
	436	6.12	0.09		0
	437	6.165	0.09		0
	438	6.21	0.09		0
	439	6.255	0.09		0
	440	6.3	0.09		0
	441	6.345	0.09		0
	442	6.39	0.09		0
	443	6.435	0.09		0
	444	6.48	0.09		0
	445	6.525	0.09		0
	446	6.57	0.09		0
	447	6.615	0.09		0
	448	6.66	0.09		0
	449	6.705	0.09		0
	450	6.75	0.09		0
	451	6.795	0.09		0
	452	6.84	0.09		0
	453	6.885	0.09		0
	454	6.93	0.09		0
	455	6.975	0.09		0
	456	7.02	0.09		0
	457	7.065	0.09		0
	458	7.11	0.09		0
	459	7.155	0.09		0
	460	7.2	0.09		0
	461	7.245	0.09		0
	462	7.29	0.09		0
	463	7.335	0.09		0
	464	7.38	0.09		0
	465	7.425	0.09		0
	466	7.47	0.09		0
	467	7.515	0.09		0
	468	7.56	0.09		0
	469	7.605	0.09		0
	470	7.65	0.09		0
	471	7.695	0.09		0
	472	7.74	0.09		0
	473	7.785	0.09		0
	474	7.83	0.09		0
	475	7.875	0.09		0
	476	7.92	0.09		0
	477	7.965	0.09		0
	478	8.01	0.09		0
	479	8.055	0.09		0
	480	8.1	0.09		0
	481	8.145	0.09		0
	482	8.19	0.09		0
	483	8.235	0.09		0
	484	8.28	0.09		0
	485	8.325	0.09		0
	486	8.37	0.09		0
	487	8.415	0.09		0
	488	8.46	0.09		0
	489	8.505	0.09		0
	490	8.55	0.09		0
	491	8.595	0.09		0
	492	8.64	0.09		0
	493	8.685	0.09		0
	494	8.73	0.09		0
	495	8.775	0.09		0
	496	8.82	0.09		0
	497	8.865	0.09		0
	498	8.91	0.09		0
	499	8.955	0.09		0
	500	9	0.09		0
	501	9.045	0.09		0
	502	9.09	0.09		0
	503	9.135	0.09		0
	504	9.18	0.09		0
	505	9.225	0.09		0
	506	9.27	0.09		0
	507	9.315	0.09		0
	508	9.36	0.09		0
	509	9.405	0.09		0
	510	9.45	0.09		0
	511	9.495	0.09		0
	512	9.54	0.09		0
	513	9.585	0.09		0
	514	9.63	0.09		0
	515	9.675	0.09		0
	516	9.72	0.09		0
	517	9.765	0.09		0
	518	9.81	0.09		0
	519	9.855	0.09		0
	520	9.9	0.09		0
	521	9.945	0.09		0
	522	9.99	0.09		0
	523	10.035	0.09		0
	524	10.08	0.09		0
	525	10.125	0.09		0
	526	10.17	0.09		0
	527	10.215	0.09		0
	528	10.26	0.09		0
	529	10.305	0.09		0
	530	10.35	0.09		0
	531	10.395	0.09		0
	532	10.44	0.09		0
	533	10.485	0.09		0
	534	10.53	0.09		0
	535	10.575	0.09		0
	536	10.62	0.09		0
	537	10.665	0.09		0
	538	10.71	0.09		0
	539	10.755	0.09		0
	540	10.8	0.09		0
	541	10.845	0.09		0
	542	10.89	0.09		0
	543	10.935	0.09		0
	544	10.98	0.09		0
	545	11.025	0.09		0
	546	11.07	0.09		0
	547	11.115	0.09		0
	548	11.16	0.09		0
	549	11.205	0.09		0
	550	11.25	0.09		0
	551	11.295	0.09		0
	552	11.34	0.09		0
	553	11.385	0.09		0
	554	11.43	0.09		0
	555	11.475	0.09		0
	556	11.52	0.09		0
	557	11.565	0.09		0
	558	11.61	0.09		0
	559	11.655	0.09		0
	560	11.7	0.09		0
	561	11.745	0.09		0
	562	11.79	0.09		0
	563	11.835	0.09		0
	564	11.88	0.09		0
	565	11.925	0.09		0
	566	11.97	0.09		0
	567	12.015	0.09		0
	568	12.06	0.09		0
	569	12.105	0.09		0
	570	12.15	0.09		0
	571	12.195	0.09		0
	572	12.24	0.09		0
	573	12.285	0.09		0
	574	12.33	0.09		0
	575	12.375	0.09		0
	576	12.42	0.09		0
	577	12.465	0.09		0
	578	12.51	0.09		0
	579	12.555	0.09		0
	580	12.6	0.09		0
	581	12.645	0.09		0
	582	12.69	0.09		0
	583	12.735	0.09		0
	584	12.78	0.09		0
	585	12.825	0.09		0
	586	12.87	0.09		0
	587	12.915	0.09		0
	588	12.96	0.09		0
	589	13.005	0.09		0
	590	13.05	0.09		0
	591	13.095	0.09		0
	592	13.14	0.09		0
	593	13.185	0.09		0
	594	13.23	0.09		0
	595	13.275	0.09		0
	596	13.32	0.09		0
	597	13.365	0.09		0
	598	13.41	0.09		0
	599	13.455	0.09		0
	600	13.5	0.09		0
	601	0.045	0.135		0
	602	0.09	0.135		0
	603	0.135	0.135		0
	604	0.18	0.135		0
	605	0.225	0.135		0
	606	0.27	0.135		0
	607	0.315	0.135		0
	608	0.36	0.135		0
	609	0.405	0.135		0
	610	0.45	0.135		0
	611	0.495	0.135		0
	612	0.54	0.135		0
	613	0.585	0.135		0
	614	0.63	0.135		0
	615	0.675	0.135		0
	616	0.72	0.135		0
	617	0.765	0.135		0
	618	0.81	0.135		0
	619	0.855	0.135		0
	620	0.9	0.135		0
	621	0.945	0.135		0
	622	0.99	0.135		0
	623	1.035	0.135		0
	624	1.08	0.135		0
	625	1.125	0.135		0
	626	1.17	0.135		0
	627	1.215	0.135		0
	628	1.26	0.135		0
	629	1.305	0.135		0
	630	1.35	0.135		0
	631	1.395	0.135		0
	632	1.44	0.135		0
	633	1.485	0.135		0
	634	1.53	0.135		0
	635	1.575	0.135		0
	636	1.62	0.135		0
	637	1.665	0.135		0
	638	1.71	0.135		0
	639	1.755	0.135		0
	640	1.8	0.135		0
	641	1.845	0.135		0
	642	1.89	0.135		0
	643	1.935	0.135		0
	644	1.98	0.135		0
	645	2.025	0.135		0
	646	2.07	0.135		0
	647	2.115	0.135		0
	648	2.16	0.135		0
	649	2.205	0.135		0
	650	2.25	0.135		0
	651	2.295	0.135		0
	652	2.34	0.135		0
	653	2.385	0.135		0
	654	2.43	0.135		0
	655	2.475	0.135		0
	656	2.52	0.135		0
	657	2.565	0.135		0
	658	2.61	0.135		0
	659	2.655	0.135		0
	660	2.7	0.135		0
	661	2.745	0.135		0
	662	2.79	0.135		0
	663	2.835	0.135		0
	664	2.88	0.135		0
	665	2.925	0.135		0
	666	2.97	0.135		0
	667	3.015	0.135		0
	668	3.06	0.135		0
	669	3.105	0.135		0
	670	3.15	0.135		0
	671	3.195	0.135		0
	672	3.24	0.135		0
	673	3.285	0.135		0
	674	3.33	0.135		0
	675	3.375	0.135		0
	676	3.42	0.135		0
	677	3.465	0.135		130.602
	678	3.51	0.135		0
	679	3.555	0.135		0
	680	3.6	0.135		0
	681	3.645	0.135		0
	682	3.69	0.135		0
	683	3.735	0.135		0
	684	3.78	0.135		0
	685	3.825	0.135		0
	686	3.87	0.135		0
	687	3.915	0.135		0
	688	3.96	0.135		0
	689	4.005	0.135		0
	690	4.05	0.135		0
	691	4.095	0.135		0
	692	4.14	0.135		0
	693	4.185	0.135		0
	694	4.23	0.135		0
	695	4.275	0.135		0
	696	4.32	0.135		0
	697	4.365	0.135		0
	698	4.41	0.135		0
	699	4.455	0.135		0
	700	4.5	0.135		0
	701	4.545	0.135		0
	702	4.59	0.135		0
	703	4.635	0.135		0
	704	4.68	0.135		0
	705	4.725	0.135		0
	706	4.77	0.135		0
	707	4.815	0.135		0
	708	4.86	0.135		0
	709	4.905	0.135		0
	710	4.95	0.135		0
	711	4.995	0.135		0
	712	5.04	0.135		0
	713	5.085	0.135		0
	714	5.13	0.135		0
	715	5.175	0.135		0
	716	5.22	0.135		0
	717	5.265	0.135		0
	718	5.31	0.135		0
	719	5.355	0.135		0
	720	5.4	0.135		0
	721	5.445	0.135		0
	722	5.49	0.135		0
	723	5.535	0.135		0
	724	5.58	0.135		0
	725	5.625	0.135		0
	726	5.67	0.135		0
	727	5.715	0.135		0
	728	5.76	0.135		0
	729	5.805	0.135		0
	730	5.85	0.135		0
	731	5.895	0.135		0
	732	5.94	0.135		0
	733	5.985	0.135		0
	734	6.03	0.135		0
	735	6.075	0.135		0
	736	6.12	0.135		0
	737	6.165	0.135		0
	738	6.21	0.135		0
	739	6.255	0.135		0
	740	6.3	0.135		0
	741	6.345	0.135		0
	742	6.39	0.135		0
	743	6.435	0.135		0
	744	6.48	0.135		0
	745	6.525	0.135		0
	746	6.57	0.135		0
	747	6.615	0.135		0
	748	6.66	0.135		0
	749	6.705	0.135		0
	750	6.75	0.135		0
	751	6.795	0.135		0
	752	6.84	0.135		0
	753	6.885	0.135		0
	754	6.93	0.135		0
	755	6.975	0.135		0
	756	7.02	0.135		0
	757	7.065	0.135		0
	758	7.11	0.135		0
	759	7.155	0.135		0
	760	7.2	0.135		0
	761	7.245	0.135		0
	762	7.29	0.135		0
	763	7.335	0.135		0
	764	7.38	0.135		0
	765	7.425	0.135		0
	766	7.47	0.135		0
	767	7.515	0.135		0
	768	7.56	0.135		0
	769	7.605	0.135		0
	770	7.65	0.135		0
	771	7.695	0.135		0
	772	7.74	0.135		0
	773	7.785	0.135		0
	774	7.83	0.135		0
	775	7.875	0.135		0
	776	7.92	0.135		0
	777	7.965	0.135		0
	778	8.01	0.135		0
	779	8.055	0.135		0
	780	8.1	0.135		0
	781	8.145	0.135		0
	782	8.19	0.135		0
	783	8.235	0.135		0
	784	8.28	0.135		0
	785	8.325	0.135		0
	786	8.37	0.135		0
	787	8.415	0.135		0
	788	8.46	0.135		0
	789	8.505	0.135		0
	790	8.55	0.135		0
	791	8.595	0.135		0
	792	8.64	0.135		0
	793	8.685	0.135		0
	794	8.73	0.135		0
	795	8.775	0.135		0
	796	8.82	0.135		0
	797	8.865	0.135		0
	798	8.91	0.135		0
	799	8.955	0.135		0
	800	9	0.135		0
	801	9.045	0.135		0
	802	9.09	0.135		0
	803	9.135	0.135		0
	804	9.18	0.135		0
	805	9.225	0.135		0
	806	9.27	0.135		0
	807	9.315	0.135		0
	808	9.36	0.135		0
	809	9.405	0.135		0
	810	9.45	0.135		0
	811	9.495	0.135		0
	812	9.54	0.135		0
	813	9.585	0.135		0
	814	9.63	0.135		0
	815	9.675	0.135		0
	816	9.72	0.135		0
	817	9.765	0.135		0
	818	9.81	0.135		0
	819	9.855	0.135		0
	820	9.9	0.135		0
	821	9.945	0.135		0
	822	9.99	0.135		0
	823	10.035	0.135		0
	824	10.08	0.135		0
	825	10.125	0.135		0
	826	10.17	0.135		0
	827	10.215	0.135		0
	828	10.26	0.135		0
	829	10.305	0.135		0
	830	10.35	0.135		0
	831	10.395	0.135		0
	832	10.44	0.135		0
	833	10.485	0.135		0
	834	10.53	0.135		0
	835	10.575	0.135		0
	836	10.62	0.135		0
	837	10.665	0.135		0
	838	10.71	0.135		0
	839	10.755	0.135		0
	840	10.8	0.135		0
	841	10.845	0.135		0
	842	10.89	0.135		0
	843	10.935	0.135		0
	844	10.98	0.135		0
	845	11.025	0.135		0
	846	11.07	0.135		0
	847	11.115	0.135		0
	848	11.16	0.135		0
	849	11.205	0.135		0
	850	11.25	0.135		0
	851	11.295	0.135		0
	852	11.34	0.135		0
	853	11.385	0.135		0
	854	11.43	0.135		0
	855	11.475	0.135		0
	856	11.52	0.135		0
	857	11.565	0.135		0
	858	11.61	0.135		0
	859	11.655	0.135		0
	860	11.7	0.135		0
	861	11.745	0.135		0
	862	11.79	0.135		0
	863	11.835	0.135		0
	864	11.88	0.135		0
	865	11.925	0.135		0
	866	11.97	0.135		0
	867	12.015	0.135		0
	868	12.06	0.135		0
	869	12.105	0.135		0
	870	12.15	0.135		0
	871	12.195	0.135		0
	872	12.24	0.135		0
	873	12.285	0.135		0
	874	12.33	0.135		0
	875	12.375	0.135		0
	876	12.42	0.135		0
	877	12.465	0.135		0
	878	12.51	0.135		0
	879	12.555	0.135		0
	880	12.6	0.135		0
	881	12.645	0.135		0
	882	12.69	0.135		0
	883	12.735	0.135		0
	884	12.78	0.135		0
	885	12.825	0.135		0
	886	12.87	0.135		0
	887	12.915	0.135		0
	888	12.96	0.135		0
	889	13.005	0.135		0
	890	13.05	0.135		0
	891	13.095	0.135		0
	892	13.14	0.135		0
	893	13.185	0.135		0
	894	13.23	0.135		0
	895	13.275	0.135		0
	896	13.32	0.135		0
	897	13.365	0.135		0
	898	13.41	0.135		0
	899	13.455	0.135		0
	900	13.5	0.135		0
	901	0.045	0.18		0
	902	0.09	0.18		0
	903	0.135	0.18		0
	904	0.18	0.18		0
	905	0.225	0.18		0
	906	0.27	0.18		0
	907	0.315	0.18		0
	908	0.36	0.18		0
	909	0.405	0.18		0
	910	0.45	0.18		0
	911	0.495	0.18		0
	912	0.54	0.18		0
	913	0.585	0.18		0
	914	0.63	0.18		0
	915	0.675	0.18		0
	916	0.72	0.18		0
	917	0.765	0.18		0
	918	0.81	0.18		0
	919	0.855	0.18		0
	920	0.9	0.18		0
	921	0.945	0.18		0
	922	0.99	0.18		0
	923	1.035	0.18		0
	924	1.08	0.18		0
	925	1.125	0.18		0
	926	1.17	0.18		0
	927	1.215	0.18		0
	928	1.26	0.18		0
	929	1.305	0.18		0
	930	1.35	0.18		0
	931	1.395	0.18		0
	932	1.44	0.18		0
	933	1.485	0.18		0
	934	1.53	0.18		0
	935	1.575	0.18		0
	936	1.62	0.18		0
	937	1.665	0.18		0
	938	1.71	0.18		0
	939	1.755	0.18		0
	940	1.8	0.18		0
	941	1.845	0.18		0
	942	1.89	0.18		0
	943	1.935	0.18		0
	944	1.98	0.18		0
	945	2.025	0.18		0
	946	2.07	0.18		0
	947	2.115	0.18		0
	948	2.16	0.18		0
	949	2.205	0.18		0
	950	2.25	0.18		0
	951	2.295	0.18		0
	952	2.34	0.18		0
	953	2.385	0.18		0
	954	2.43	0.18		0
	955	2.475	0.18		0
	956	2.52	0.18		0
	957	2.565	0.18		0
	958	2.61	0.18		0
	959	2.655	0.18		0
	960	2.7	0.18		0
	961	2.745	0.18		0
	962	2.79	0.18		0
	963	2.835	0.18		0
	964	2.88	0.18		0
	965	2.925	0.18		0
	966	2.97	0.18		0
	967	3.015	0.18		0
	968	3.06	0.18		0
	969	3.105	0.18		0
	970	3.15	0.18		0
	971	3.195	0.18		0
	972	3.24	0.18		0
	973	3.285	0.18		0
	974	3.33	0.18		0
	975	3.375	0.18		0
	976	3.42	0.18		0
	977	3.465	0.18		0
	978	3.51	0.18		0
	979	3.555	0.18		0
	980	3.6	0.18		0
	981	3.645	0.18		0
	982	3.69	0.18		0
	983	3.735	0.18		0
	984	3.78	0.18		0
	985	3.825	0.18		0
	986	3.87	0.18		0
	987	3.915	0.18		0
	988	3.96	0.18		0
	989	4.005	0.18		0
	990	4.05	0.18		0
	991	4.095	0.18		0
	992	4.14	0.18		0
	993	4.185	0.18		0
	994	4.23	0.18		0
	995	4.275	0.18		0
	996	4.32	0.18		0
	997	4.365	0.18		0
	998	4.41	0.18		0
	999	4.455	0.18		0
	1000	4.5	0.18		0
	1001	4.545	0.18		0
	1002	4.59	0.18		0
	1003	4.635	0.18		0
	1004	4.68	0.18		0
	1005	4.725	0.18		0
	1006	4.77	0.18		0
	1007	4.815	0.18		0
	1008	4.86	0.18		0
	1009	4.905	0.18		0
	1010	4.95	0.18		0
	1011	4.995	0.18		0
	1012	5.04	0.18		0
	1013	5.085	0.18		0
	1014	5.13	0.18		0
	1015	5.175	0.18		0
	1016	5.22	0.18		0
	1017	5.265	0.18		0
	1018	5.31	0.18		0
	1019	5.355	0.18		0
	1020	5.4	0.18		0
	1021	5.445	0.18		0
	1022	5.49	0.18		0
	1023	5.535	0.18		0
	1024	5.58	0.18		0
	1025	5.625	0.18		0
	1026	5.67	0.18		0
	1027	5.715	0.18		0
	1028	5.76	0.18		0
	1029	5.805	0.18		0
	1030	5.85	0.18		0
	1031	5.895	0.18		0
	1032	5.94	0.18		0
	1033	5.985	0.18		0
	1034	6.03	0.18		0
	1035	6.075	0.18		0
	1036	6.12	0.18		0
	1037	6.165	0.18		0
	1038	6.21	0.18		0
	1039	6.255	0.18		0
	1040	6.3	0.18		0
	1041	6.345	0.18		0
	1042	6.39	0.18		0
	1043	6.435	0.18		0
	1044	6.48	0.18		0
	1045	6.525	0.18		0
	1046	6.57	0.18		0
	1047	6.615	0.18		0
	1048	6.66	0.18		0
	1049	6.705	0.18		0
	1050	6.75	0.18		0
	1051	6.795	0.18		0
	1052	6.84	0.18		0
	1053	6.885	0.18		0
	1054	6.93	0.18		0
	1055	6.975	0.18		0
	1056	7.02	0.18		0
	1057	7.065	0.18		0
	1058	7.11	0.18		0
	1059	7.155	0.18		0
	1060	7.2	0.18		0
	1061	7.245	0.18		0
	1062	7.29	0.18		0
	1063	7.335	0.18		0
	1064	7.38	0.18		0
	1065	7.425	0.18		0
	1066	7.47	0.18		0
	1067	7.515	0.18		0
	1068	7.56	0.18		0
	1069	7.605	0.18		0
	1070	7.65	0.18		0
	1071	7.695	0.18		0
	1072	7.74	0.18		0
	1073	7.785	0.18		0
	1074	7.83	0.18		0
	1075	7.875	0.18		0
	1076	7.92	0.18		0
	1077	7.965	0.18		0
	1078	8.01	0.18		0
	1079	8.055	0.18		0
	1080	8.1	0.18		0
	1081	8.145	0.18		0
	1082	8.19	0.18		0
	1083	8.235	0.18		0
	1084	8.28	0.18		0
	1085	8.325	0.18		0
	1086	8.37	0.18		0
	1087	8.415	0.18		0
	1088	8.46	0.18		0
	1089	8.505	0.18		0
	1090	8.55	0.18		0
	1091	8.595	0.18		0
	1092	8.64	0.18		0
	1093	8.685	0.18		0
	1094	8.73	0.18		0
	1095	8.775	0.18		0
	1096	8.82	0.18		0
	1097	8.865	0.18		0
	1098	8.91	0.18		0
	1099	8.955	0.18		0
	1100	9	0.18		0
	1101	9.045	0.18		0
	1102	9.09	0.18		0
	1103	9.135	0.18		0
	1104	9.18	0.18		0
	1105	9.225	0.18		0
	1106	9.27	0.18		0
	1107	9.315	0.18		0
	1108	9.36	0.18		0
	1109	9.405	0.18		0
	1110	9.45	0.18		0
	1111	9.495	0.18		0
	1112	9.54	0.18		0
	1113	9.585	0.18		0
	1114	9.63	0.18		0
	1115	9.675	0.18		0
	1116	9.72	0.18		0
	1117	9.765	0.18		0
	1118	9.81	0.18		0
	1119	9.855	0.18		0
	1120	9.9	0.18		0
	1121	9.945	0.18		0
	1122	9.99	0.18		0
	1123	10.035	0.18		0
	1124	10.08	0.18		0
	1125	10.125	0.18		0
	1126	10.17	0.18		0
	1127	10.215	0.18		0
	1128	10.26	0.18		0
	1129	10.305	0.18		0
	1130	10.35	0.18		0
	1131	10.395	0.18		0
	1132	10.44	0.18		0
	1133	10.485	0.18		0
	1134	10.53	0.18		0
	1135	10.575	0.18		0
	1136	10.62	0.18		0
	1137	10.665	0.18		0
	1138	10.71	0.18		0
	1139	10.755	0.18		0
	1140	10.8	0.18		0
	1141	10.845	0.18		0
	1142	10.89	0.18		0
	1143	10.935	0.18		0
	1144	10.98	0.18		0
	1145	11.025	0.18		0
	1146	11.07	0.18		0
	1147	11.115	0.18		0
	1148	11.16	0.18		0
	1149	11.205	0.18		0
	1150	11.25	0.18		0
	1151	11.295	0.18		0
	1152	11.34	0.18		0
	1153	11.385	0.18		0
	1154	11.43	0.18		0
	1155	11.475	0.18		0
	1156	11.52	0.18		0
	1157	11.565	0.18		0
	1158	11.61	0.18		0
	1159	11.655	0.18		0
	1160	11.7	0.18		0
	1161	11.745	0.18		0
	1162	11.79	0.18		0
	1163	11.835	0.18		0
	1164	11.88	0.18		0
	1165	11.925	0.18		0
	1166	11.97	0.18		0
	1167	12.015	0.18		0
	1168	12.06	0.18		0
	1169	12.105	0.18		0
	1170	12.15	0.18		0
	1171	12.195	0.18		0
	1172	12.24	0.18		0
	1173	12.285	0.18		0
	1174	12.33	0.18		0
	1175	12.375	0.18		0
	1176	12.42	0.18		0
	1177	12.465	0.18		0
	1178	12.51	0.18		0
	1179	12.555	0.18		0
	1180	12.6	0.18		0
	1181	12.645	0.18		0
	1182	12.69	0.18		0
	1183	12.735	0.18		0
	1184	12.78	0.18		0
	1185	12.825	0.18		0
	1186	12.87	0.18		0
	1187	12.915	0.18		0
	1188	12.96	0.18		0
	1189	13.005	0.18		0
	1190	13.05	0.18		0
	1191	13.095	0.18		0
	1192	13.14	0.18		0
	1193	13.185	0.18		0
	1194	13.23	0.18		0
	1195	13.275	0.18		0
	1196	13.32	0.18		0
	1197	13.365	0.18		0
	1198	13.41	0.18		0
	1199	13.455	0.18		0
	1200	13.5	0.18		0
	1201	0.045	0.225		0
	1202	0.09	0.225		0
	1203	0.135	0.225		0
	1204	0.18	0.225		0
	1205	0.225	0.225		0
	1206	0.27	0.225		0
	1207	0.315	0.225		0
	1208	0.36	0.225		0
	1209	0.405	0.225		0
	1210	0.45	0.225		0
	1211	0.495	0.225		0
	1212	0.54	0.225		0
	1213	0.585	0.225		0
	1214	0.63	0.225		0
	1215	0.675	0.225		0
	1216	0.72	0.225		0
	1217	0.765	0.225		0
	1218	0.81	0.225		0
	1219	0.855	0.225		0
	1220	0.9	0.225		0
	1221	0.945	0.225		0
	1222	0.99	0.225		0
	1223	1.035	0.225		0
	1224	1.08	0.225		0
	1225	1.125	0.225		0
	1226	1.17	0.225		0
	1227	1.215	0.225		0
	1228	1.26	0.225		0
	1229	1.305	0.225		0
	1230	1.35	0.225		0
	1231	1.395	0.225		0
	1232	1.44	0.225		0
	1233	1.485	0.225		0
	1234	1.53	0.225		0
	1235	1.575	0.225		0
	1236	1.62	0.225		0
	1237	1.665	0.225		0
	1238	1.71	0.225		0
	1239	1.755	0.225		0
	1240	1.8	0.225		0
	1241	1.845	0.225		0
	1242	1.89	0.225		0
	1243	1.935	0.225		0
	1244	1.98	0.225		0
	1245	2.025	0.225		0
	1246	2.07	0.225		0
	1247	2.115	0.225		0
	1248	2.16	0.225		0
	1249	2.205	0.225		0
	1250	2.25	0.225		0
	1251	2.295	0.225		0
	1252	2.34	0.225		0
	1253	2.385	0.225		0
	1254	2.43	0.225		0
	1255	2.475	0.225		0
	1256	2.52	0.225		0
	1257	2.565	0.225		0
	1258	2.61	0.225		0
	1259	2.655	0.225		0
	1260	2.7	0.225		0
	1261	2.745	0.225		0
	1262	2.79	0.225		0
	1263	2.835	0.225		0
	1264	2.88	0.225		0
	1265	2.925	0.225		0
	1266	2.97	0.225		0
	1267	3.015	0.225		0
	1268	3.06	0.225		0
	1269	3.105	0.225		0
	1270	3.15	0.225		0
	1271	3.195	0.225		0
	1272	3.24	0.225		0
	1273	3.285	0.225		0
	1274	3.33	0.225		0
	1275	3.375	0.225		0
	1276	3.42	0.225		0
	1277	3.465	0.225		0
	1278	3.51	0.225		0
	1279	3.555	0.225		0
	1280	3.6	0.225		0
	1281	3.645	0.225		0
	1282	3.69	0.225		0
	1283	3.735	0.225		0
	1284	3.78	0.225		0
	1285	3.825	0.225		0
	1286	3.87	0.225		0
	1287	3.915	0.225		0
	1288	3.96	0.225		0
	1289	4.005	0.225		0
	1290	4.05	0.225		0
	1291	4.095	0.225		0
	1292	4.14	0.225		0
	1293	4.185	0.225		0
	1294	4.23	0.225		0
	1295	4.275	0.225		0
	1296	4.32	0.225		0
	1297	4.365	0.225		0
	1298	4.41	0.225		0
	1299	4.455	0.225		0
	1300	4.5	0.225		0
	1301	4.545	0.225		0
	1302	4.59	0.225		0
	1303	4.635	0.225		0
	1304	4.68	0.225		0
	1305	4.725	0.225		0
	1306	4.77	0.225		0
	1307	4.815	0.225		0
	1308	4.86	0.225		0
	1309	4.905	0.225		0
	1310	4.95	0.225		0
	1311	4.995	0.225		0
	1312	5.04	0.225		0
	1313	5.085	0.225		0
	1314	5.13	0.225		0
	1315	5.175	0.225		0
	1316	5.22	0.225		0
	1317	5.265	0.225		0
	1318	5.31	0.225		0
	1319	5.355	0.225		0
	1320	5.4	0.225		0
	1321	5.445	0.225		0
	1322	5.49	0.225		0
	1323	5.535	0.225		0
	1324	5.58	0.225		0
	1325	5.625	0.225		0
	1326	5.67	0.225		0
	1327	5.715	0.225		0
	1328	5.76	0.225		0
	1329	5.805	0.225		0
	1330	5.85	0.225		0
	1331	5.895	0.225		0
	1332	5.94	0.225		0
	1333	5.985	0.225		0
	1334	6.03	0.225		0
	1335	6.075	0.225		0
	1336	6.12	0.225		0
	1337	6.165	0.225		0
	1338	6.21	0.225		0
	1339	6.255	0.225		0
	1340	6.3	0.225		0
	1341	6.345	0.225		0
	1342	6.39	0.225		0
	1343	6.435	0.225		0
	1344	6.48	0.225		0
	1345	6.525	0.225		0
	1346	6.57	0.225		0
	1347	6.615	0.225		0
	1348	6.66	0.225		0
	1349	6.705	0.225		0
	1350	6.75	0.225		0
	1351	6.795	0.225		0
	1352	6.84	0.225		0
	1353	6.885	0.225		0
	1354	6.93	0.225		0
	1355	6.975	0.225		0
	1356	7.02	0.225		0
	1357	7.065	0.225		0
	1358	7.11	0.225		0
	1359	7.155	0.225		0
	1360	7.2	0.225		0
	1361	7.245	0.225		0
	1362	7.29	0.225		0
	1363	7.335	0.225		0
	1364	7.38	0.225		0
	1365	7.425	0.225		0
	1366	7.47	0.225		0
	1367	7.515	0.225		0
	1368	7.56	0.225		0
	1369	7.605	0.225		0
	1370	7.65	0.225		0
	1371	7.695	0.225		0
	1372	7.74	0.225		0
	1373	7.785	0.225		0
	1374	7.83	0.225		0
	1375	7.875	0.225		0
	1376	7.92	0.225		0
	1377	7.965	0.225		0
	1378	8.01	0.225		0
	1379	8.055	0.225		0
	1380	8.1	0.225		0
	1381	8.145	0.225		0
	1382	8.19	0.225		0
	1383	8.235	0.225		0
	1384	8.28	0.225		0
	1385	8.325	0.225		0
	1386	8.37	0.225		0
	1387	8.415	0.225		0
	1388	8.46	0.225		0
	1389	8.505	0.225		0
	1390	8.55	0.225		0
	1391	8.595	0.225		0
	1392	8.64	0.225		0
	1393	8.685	0.225		0
	1394	8.73	0.225		0
	1395	8.775	0.225		449.49
	1396	8.82	0.225		0
	1397	8.865	0.225		0
	1398	8.91	0.225		0
	1399	8.955	0.225		0
	1400	9	0.225		0
	1401	9.045	0.225		0
	1402	9.09	0.225		0
	1403	9.135	0.225		0
	1404	9.18	0.225		0
	1405	9.225	0.225		0
	1406	9.27	0.225		0
	1407	9.315	0.225		0
	1408	9.36	0.225		0
	1409	9.405	0.225		0
	1410	9.45	0.225		0
	1411	9.495	0.225		0
	1412	9.54	0.225		0
	1413	9.585	0.225		0
	1414	9.63	0.225		0
	1415	9.675	0.225		0
	1416	9.72	0.225		0
	1417	9.765	0.225		0
	1418	9.81	0.225		0
	1419	9.855	0.225		0
	1420	9.9	0.225		0
	1421	9.945	0.225		0
	1422	9.99	0.225		0
	1423	10.035	0.225		0
	1424	10.08	0.225		0
	1425	10.125	0.225		0
	1426	10.17	0.225		0
	1427	10.215	0.225		0
	1428	10.26	0.225		0
	1429	10.305	0.225		0
	1430	10.35	0.225		0
	1431	10.395	0.225		0
	1432	10.44	0.225		0
	1433	10.485	0.225		0
	1434	10.53	0.225		0
	1435	10.575	0.225		0
	1436	10.62	0.225		0
	1437	10.665	0.225		0
	1438	10.71	0.225		0
	1439	10.755	0.225		0
	1440	10.8	0.225		0
	1441	10.845	0.225		0
	1442	10.89	0.225		0
	1443	10.935	0.225		0
	1444	10.98	0.225		0
	1445	11.025	0.225		0
	1446	11.07	0.225		0
	1447	11.115	0.225		0
	1448	11.16	0.225		0
	1449	11.205	0.225		0
	1450	11.25	0.225		0
	1451	11.295	0.225		0
	1452	11.34	0.225		0
	1453	11.385	0.225		0
	1454	11.43	0.225		0
	1455	11.475	0.225		0
	1456	11.52	0.225		0
	1457	11.565	0.225		0
	1458	11.61	0.225		0
	1459	11.655	0.225		0
	1460	11.7	0.225		0
	1461	11.745	0.225		0
	1462	11.79	0.225		0
	1463	11.835	0.225		0
	1464	11.88	0.225		0
	1465	11.925	0.225		0
	1466	11.97	0.225		0
	1467	12.015	0.225		0
	1468	12.06	0.225		0
	1469	12.105	0.225		0
	1470	12.15	0.225		0
	1471	12.195	0.225		0
	1472	12.24	0.225		0
	1473	12.285	0.225		0
	1474	12.33	0.225		0
	1475	12.375	0.225		0
	1476	12.42	0.225		0
	1477	12.465	0.225		0
	1478	12.51	0.225		0
	1479	12.555	0.225		0
	1480	12.6	0.225		0
	1481	12.645	0.225		0
	1482	12.69	0.225		0
	1483	12.735	0.225		0
	1484	12.78	0.225		0
	1485	12.825	0.225		0
	1486	12.87	0.225		0
	1487	12.915	0.225		0
	1488	12.96	0.225		0
	1489	13.005	0.225		0
	1490	13.05	0.225		0
	1491	13.095	0.225		0
	1492	13.14	0.225		0
	1493	13.185	0.225		0
	1494	13.23	0.225		0
	1495	13.275	0.225		0
	1496	13.32	0.225		0
	1497	13.365	0.225		0
	1498	13.41	0.225		0
	1499	13.455	0.225		0
	1500	13.5	0.225		0
	1501	0.045	0.27		0
	1502	0.09	0.27		0
	1503	0.135	0.27		0
	1504	0.18	0.27		0
	1505	0.225	0.27		0
	1506	0.27	0.27		0
	1507	0.315	0.27		0
	1508	0.36	0.27		0
	1509	0.405	0.27		0
	1510	0.45	0.27		0
	1511	0.495	0.27		0
	1512	0.54	0.27		0
	1513	0.585	0.27		0
	1514	0.63	0.27		0
	1515	0.675	0.27		0
	1516	0.72	0.27		0
	1517	0.765	0.27		0
	1518	0.81	0.27		0
	1519	0.855	0.27		0
	1520	0.9	0.27		0
	1521	0.945	0.27		0
	1522	0.99	0.27		0
	1523	1.035	0.27		0
	1524	1.08	0.27		0
	1525	1.125	0.27		0
	1526	1.17	0.27		0
	1527	1.215	0.27		0
	1528	1.26	0.27		0
	1529	1.305	0.27		0
	1530	1.35	0.27		0
	1531	1.395	0.27		0
	1532	1.44	0.27		0
	1533	1.485	0.27		0
	1534	1.53	0.27		0
	1535	1.575	0.27		0
	1536	1.62	0.27		0
	1537	1.665	0.27		0
	1538	1.71	0.27		0
	1539	1.755	0.27		0
	1540	1.8	0.27		0
	1541	1.845	0.27		0
	1542	1.89	0.27		0
	1543	1.935	0.27		0
	1544	1.98	0.27		0
	1545	2.025	0.27		0
	1546	2.07	0.27		0
	1547	2.115	0.27		0
	1548	2.16	0.27		0
	1549	2.205	0.27		0
	1550	2.25	0.27		0
	1551	2.295	0.27		0
	1552	2.34	0.27		0
	1553	2.385	0.27		0
	1554	2.43	0.27		0
	1555	2.475	0.27		0
	1556	2.52	0.27		0
	1557	2.565	0.27		0
	1558	2.61	0.27		0
	1559	2.655	0.27		0
	1560	2.7	0.27		0
	1561	2.745	0.27		0
	1562	2.79	0.27		0
	1563	2.835	0.27		0
	1564	2.88	0.27		0
	1565	2.925	0.27		0
	1566	2.97	0.27		0
	1567	3.015	0.27		0
	1568	3.06	0.27		0
	1569	3.105	0.27		0
	1570	3.15	0.27		0
	1571	3.195	0.27		0
	1572	3.24	0.27		0
	1573	3.285	0.27		0
	1574	3.33	0.27		0
	1575	3.375	0.27		0
	1576	3.42	0.27		0
	1577	3.465	0.27		0
	1578	3.51	0.27		0
	1579	3.555	0.27		0
	1580	3.6	0.27		0
	1581	3.645	0.27		0
	1582	3.69	0.27		0
	1583	3.735	0.27		0
	1584	3.78	0.27		0
	1585	3.825	0.27		0
	1586	3.87	0.27		0
	1587	3.915	0.27		0
	1588	3.96	0.27		0
	1589	4.005	0.27		0
	1590	4.05	0.27		0
	1591	4.095	0.27		0
	1592	4.14	0.27		0
	1593	4.185	0.27		0
	1594	4.23	0.27		0
	1595	4.275	0.27		0
	1596	4.32	0.27		0
	1597	4.365	0.27		0
	1598	4.41	0.27		0
	1599	4.455	0.27		0
	1600	4.5	0.27		0
	1601	4.545	0.27		0
	1602	4.59	0.27		0
	1603	4.635	0.27		0
	1604	4.68	0.27		0
	1605	4.725	0.27		0
	1606	4.77	0.27		0
	1607	4.815	0.27		0
	1608	4.86	0.27		0
	1609	4.905	0.27		0
	1610	4.95	0.27		0
	1611	4.995	0.27		0
	1612	5.04	0.27		0
	1613	5.085	0.27		0
	1614	5.13	0.27		0
	1615	5.175	0.27		0
	1616	5.22	0.27		0
	1617	5.265	0.27		0
	1618	5.31	0.27		0
	1619	5.355	0.27		0
	1620	5.4	0.27		0
	1621	5.445	0.27		0
	1622	5.49	0.27		0
	1623	5.535	0.27		0
	1624	5.58	0.27		0
	1625	5.625	0.27		0
	1626	5.67	0.27		0
	1627	5.715	0.27		0
	1628	5.76	0.27		0
	1629	5.805	0.27		0
	1630	5.85	0.27		0
	1631	5.895	0.27		0
	1632	5.94	0.27		0
	1633	5.985	0.27		0
	1634	6.03	0.27		0
	1635	6.075	0.27		0
	1636	6.12	0.27		0
	1637	6.165	0.27		0
	1638	6.21	0.27		0
	1639	6.255	0.27		0
	1640	6.3	0.27		0
	1641	6.345	0.27		0
	1642	6.39	0.27		0
	1643	6.435	0.27		0
	1644	6.48	0.27		0
	1645	6.525	0.27		0
	1646	6.57	0.27		0
	1647	6.615	0.27		0
	1648	6.66	0.27		0
	1649	6.705	0.27		0
	1650	6.75	0.27		0
	1651	6.795	0.27		0
	1652	6.84	0.27		0
	1653	6.885	0.27		0
	1654	6.93	0.27		0
	1655	6.975	0.27		0
	1656	7.02	0.27		0
	1657	7.065	0.27		0
	1658	7.11	0.27		0
	1659	7.155	0.27		0
	1660	7.2	0.27		0
	1661	7.245	0.27		0
	1662	7.29	0.27		0
	1663	7.335	0.27		0
	1664	7.38	0.27		0
	1665	7.425	0.27		0
	1666	7.47	0.27		0
	1667	7.515	0.27		0
	1668	7.56	0.27		0
	1669	7.605	0.27		0
	1670	7.65	0.27		0
	1671	7.695	0.27		0
	1672	7.74	0.27		0
	1673	7.785	0.27		0
	1674	7.83	0.27		0
	1675	7.875	0.27		0
	1676	7.92	0.27		0
	1677	7.965	0.27		0
	1678	8.01	0.27		0
	1679	8.055	0.27		0
	1680	8.1	0.27		0
	1681	8.145	0.27		0
	1682	8.19	0.27		0
	1683	8.235	0.27		0
	1684	8.28	0.27		0
	1685	8.325	0.27		0
	1686	8.37	0.27		0
	1687	8.415	0.27		0
	1688	8.46	0.27		0
	1689	8.505	0.27		0
	1690	8.55	0.27		0
	1691	8.595	0.27		0
	1692	8.64	0.27		0
	1693	8.685	0.27		0
	1694	8.73	0.27		0
	1695	8.775	0.27		0
	1696	8.82	0.27		0
	1697	8.865	0.27		0
	1698	8.91	0.27		0
	1699	8.955	0.27		0
	1700	9	0.27		0
	1701	9.045	0.27		0
	1702	9.09	0.27		0
	1703	9.135	0.27		0
	1704	9.18	0.27		0
	1705	9.225	0.27		0
	1706	9.27	0.27		0
	1707	9.315	0.27		0
	1708	9.36	0.27		0
	1709	9.405	0.27		0
	1710	9.45	0.27		528.524
	1711	9.495	0.27		0
	1712	9.54	0.27		0
	1713	9.585	0.27		0
	1714	9.63	0.27		0
	1715	9.675	0.27		0
	1716	9.72	0.27		0
	1717	9.765	0.27		0
	1718	9.81	0.27		0
	1719	9.855	0.27		0
	1720	9.9	0.27		0
	1721	9.945	0.27		0
	1722	9.99	0.27		0
	1723	10.035	0.27		0
	1724	10.08	0.27		0
	1725	10.125	0.27		0
	1726	10.17	0.27		0
	1727	10.215	0.27		0
	1728	10.26	0.27		0
	1729	10.305	0.27		0
	1730	10.35	0.27		0
	1731	10.395	0.27		0
	1732	10.44	0.27		0
	1733	10.485	0.27		0
	1734	10.53	0.27		0
	1735	10.575	0.27		0
	1736	10.62	0.27		0
	1737	10.665	0.27		0
	1738	10.71	0.27		0
	1739	10.755	0.27		0
	1740	10.8	0.27		0
	1741	10.845	0.27		0
	1742	10.89	0.27		0
	1743	10.935	0.27		0
	1744	10.98	0.27		0
	1745	11.025	0.27		0
	1746	11.07	0.27		0
	1747	11.115	0.27		0
	1748	11.16	0.27		0
	1749	11.205	0.27		0
	1750	11.25	0.27		0
	1751	11.295	0.27		0
	1752	11.34	0.27		0
	1753	11.385	0.27		0
	1754	11.43	0.27		0
	1755	11.475	0.27		0
	1756	11.52	0.27		0
	1757	11.565	0.27		0
	1758	11.61	0.27		0
	1759	11.655	0.27		0
	1760	11.7	0.27		0
	1761	11.745	0.27		0
	1762	11.79	0.27		0
	1763	11.835	0.27		0
	1764	11.88	0.27		0
	1765	11.925	0.27		0
	1766	11.97	0.27		0
	1767	12.015	0.27		0
	1768	12.06	0.27		0
	1769	12.105	0.27		0
	1770	12.15	0.27		0
	1771	12.195	0.27		0
	1772	12.24	0.27		0
	1773	12.285	0.27		0
	1774	12.33	0.27		0
	1775	12.375	0.27		0
	1776	12.42	0.27		0
	1777	12.465	0.27		0
	1778	12.51	0.27		0
	1779	12.555	0.27		0
	1780	12.6	0.27		0
	1781	12.645	0.27		0
	1782	12.69	0.27		0
	1783	12.735	0.27		0
	1784	12.78	0.27		0
	1785	12.825	0.27		0
	1786	12.87	0.27		0
	1787	12.915	0.27		0
	1788	12.96	0.27		0
	1789	13.005	0.27		0
	1790	13.05	0.27		0
	1791	13.095	0.27		0
	1792	13.14	0.27		0
	1793	13.185	0.27		0
	1794	13.23	0.27		0
	1795	13.275	0.27		0
	1796	13.32	0.27		0
	1797	13.365	0.27		0
	1798	13.41	0.27		0
	1799	13.455	0.27		0
	1800	13.5	0.27		0
	1801	0.045	0.315		0
	1802	0.09	0.315		0
	1803	0.135	0.315		0
	1804	0.18	0.315		0
	1805	0.225	0.315		0
	1806	0.27	0.315		0
	1807	0.315	0.315		0
	1808	0.36	0.315		0
	1809	0.405	0.315		0
	1810	0.45	0.315		0
	1811	0.495	0.315		0
	1812	0.54	0.315		0
	1813	0.585	0.315		0
	1814	0.63	0.315		0
	1815	0.675	0.315		0
	1816	0.72	0.315		0
	1817	0.765	0.315		0
	1818	0.81	0.315		0
	1819	0.855	0.315		0
	1820	0.9	0.315		0
	1821	0.945	0.315		0
	1822	0.99	0.315		0
	1823	1.035	0.315		0
	1824	1.08	0.315		0
	1825	1.125	0.315		0
	1826	1.17	0.315		0
	1827	1.215	0.315		0
	1828	1.26	0.315		0
	1829	1.305	0.315		0
	1830	1.35	0.315		0
	1831	1.395	0.315		0
	1832	1.44	0.315		0
	1833	1.485	0.315		0
	1834	1.53	0.315		0
	1835	1.575	0.315		0
	1836	1.62	0.315		0
	1837	1.665	0.315		0
	1838	1.71	0.315		0
	1839	1.755	0.315		0
	1840	1.8	0.315		0
	1841	1.845	0.315		0
	1842	1.89	0.315		553.573
	1843	1.935	0.315		0
	1844	1.98	0.315		0
	1845	2.025	0.315		0
	1846	2.07	0.315		0
	1847	2.115	0.315		0
	1848	2.16	0.315		0
	1849	2.205	0.315		0
	1850	2.25	0.315		0
	1851	2.295	0.315		0
	1852	2.34	0.315		0
	1853	2.385	0.315		0
	1854	2.43	0.315		0
	1855	2.475	0.315		0
	1856	2.52	0.315		0
	1857	2.565	0.315		0
	1858	2.61	0.315		0
	1859	2.655	0.315		0
	1860	2.7	0.315		0
	1861	2.745	0.315		0
	1862	2.79	0.315		0
	1863	2.835	0.315		0
	1864	2.88	0.315		0
	1865	2.925	0.315		0
	1866	2.97	0.315		0
	1867	3.015	0.315		0
	1868	3.06	0.315		0
	1869	3.105	0.315		0
	1870	3.15	0.315		0
	1871	3.195	0.315		0
	1872	3.24	0.315		0
	1873	3.285	0.315		0
	1874	3.33	0.315		0
	1875	3.375	0.315		0
	1876	3.42	0.315		0
	1877	3.465	0.315		0
	1878	3.51	0.315		0
	1879	3.555	0.315		0
	1880	3.6	0.315		0
	1881	3.645	0.315		0
	1882	3.69	0.315		0
	1883	3.735	0.315		0
	1884	3.78	0.315		0
	1885	3.825	0.315		0
	1886	3.87	0.315		0
	1887	3.915	0.315		0
	1888	3.96	0.315		0
	1889	4.005	0.315		0
	1890	4.05	0.315		0
	1891	4.095	0.315		0
	1892	4.14	0.315		0
	1893	4.185	0.315		0
	1894	4.23	0.315		0
	1895	4.275	0.315		0
	1896	4.32	0.315		0
	1897	4.365	0.315		0
	1898	4.41	0.315		0
	1899	4.455	0.315		0
	1900	4.5	0.315		0
	1901	4.545	0.315		0
	1902	4.59	0.315		0
	1903	4.635	0.315		0
	1904	4.68	0.315		0
	1905	4.725	0.315		0
	1906	4.77	0.315		0
	1907	4.815	0.315		0
	1908	4.86	0.315		0
	1909	4.905	0.315		0
	1910	4.95	0.315		0
	1911	4.995	0.315		0
	1912	5.04	0.315		0
	1913	5.085	0.315		0
	1914	5.13	0.315		0
	1915	5.175	0.315		0
[truncated: 55,085 more rows]

## Sheet: S7a
	Figure S7a
[truncated: 96,353 more rows]

[truncated: 8 more sheets: S7b, S10e, S10f, S10g, S10h, S12b, S12c, S12d]
