# Supplementary material for: The clinical-stage drug BTZ-043 accumulates in murine tuberculosis lesions and efficiently acts against Mycobacterium tuberculosis
Source: Nat Commun. 2025 Jan 18;16:826. doi: 10.1038/s41467-025-56146-9 (PMC11742723; doi:10.1038/s41467-025-56146-9)
Supplement: Supplementary file 13 — Source Data [file 41467_2025_56146_MOESM13_ESM.xlsx]

## Sheet: 1a&b
	Figure 1a and b
			pulmonary CFU counts / mouse
			before Therapy					treatment group
								no treatmen (NT)						50 mg/kg BTZ-043						100 mg/kg BTZ-043						250 mg/kg BTZ-043						500 mg/kg BTZ-043						1000 mg/kg BTZ-043						25 mg/kg INH
	3 weeks before therapy start (-3)		176	182	162	176	159
	therapy start (0)		3450000	23700000	18600000	9900000	13800000
	4 weeks of treatment							3.79421e+06	4.40471e+06	4.60421e+06	3.05455e+06	2112000	6.351e+06	555882	499154	2156250	558800	525176	501562	416625	429231	396000	458571	415800	472500	634800	254308	513000	409500	484500	249923	154286	324000	360000	251750	312857	230769	228000	325600	166909	226154	205800	140000	306600	698438	504562	274286	298200	595125
	6 weeks of treatment							7.78421e+06	2640000	6.05368e+06	6.76364e+06	3.42e+06	6375000	151667	250364	426300	300706	257455	439714	34200	61090.9	157500	207692	197308	173438	49400	35887.5	49309.1	39876.9	52521.4	45750	54000	150231	60750	101769	56100	15346.2	42075	43130.8	54450	36450	58900	98571.4	135000	142312	207692	103500	144000	145312
	8 weeks of treatment							3240000	3.27273e+06	1.11273e+07	5.23909e+06	3.61636e+06	1.10118e+07	287143	182471	166050	110400	84000		156000	66000	39128.6	101769	139765	67764.7	25080	15272.7	21930	15218.2	42693.8	15750	13200	24750	35550	13714.3	20250	14657.1	9207.69	16615.4	22100	11500	17737.5	28600	40714.3	48085.7	100000	45000	32560	144000
	sex: all mice were female

## Sheet: 1c
	Figure 1c
				pulmonary CFU counts / mouse
				before therapy			treatment group
							no treatment (NT)			2.5 mg/kg BTZ-043 QD				2.5 mg/kg BTZ-043 BID				5 mg/kg BTZ-043 QD				5 mg/kg BTZ-043 BID				10 mg/kg BTZ-043 QD				10 mg/kg BTZ-043 BID				25 mg/kg BTZ-043 QD				25 mg/kg BTZ-043 BID				50 mg/kg BTZ-043 QD				50 mg/kg BTZ-043 BID
	therapy start (0)			1012501	553334	49501
	6 weeks of treatment						490001	325001	490001	157501	50001	110001	82501	20001	18001	34001	55001	160001	92501	117501	42501	21501	4501	12501	8001	42501	37501	24001		2001	501	1501	8501	4501	4901	12501	4901	301	201	301	251	801	2501	901	101	201	251	2751	1151
	sex: all mice were female
[truncated: 12 more columns]

## Sheet: 2a&b
	Figure 2 a and b
	BTZ-043:	* amorphous; ** microcrystalline
		no sampling
			BTZ-043 total concentration [ng/mL]
	dose / day [mg/kg]	Time [h] Mouse #	Pre-dose	0.5	1	2	4	8
	2.5*	21	0		282		16.0
		22	0		282		11.2
		23	0		243		19.8
		24		425		145		2.09
		25		450		74.6		20.9
		26		686		61.3		2.04
	5*	31	0		587		25.0
		32	0		403		20.9
		33	0		558		39.6
		34		951		220		12.2
		35		1290		150		8.68
		36		909		233		21.7
	50*	41	0		7870		496
		42	0		4040		900
		43	0		6140		307
		44		7130		2620		256
		45		7300		1460		538
		46		9780		2130		125
	250*	51	59.5		6720		1190
		52	0		8530		3870
		53	86.3		5320		2290
		54		7610		5000		1890
		56		8460		2100		530
	250**	11	0		7920		977
		12	0		9820		1590
		13	0		8830		2740
		14		8250		5440		519
		15		7480		6670		339
		16		6040		8170		111

## Sheet: 3a
	Figure 3a
		pulmonary CFU counts / mouse
	sex	male	male	female	female	female	male	male	male	male	female	male
	before therapy	222857143	955846154	153913043	72562500
	10 days BTZ-043 [250mg/kg]					27394286	102937500	45750000	44909091	35490909	22032000	60497561

## Sheet: 4a
	Figure 4a
		pulmonary CFU / mouse
	therapy	vehicle					BTZ-043 [250 mg/kg]					vehicle						BTZ-043 [250 mg/kg]
	sex	female	female	female	male	male	female	male	male	male	male	female	male	male	male	male	male	female	female	male	male	male
	2 weeks of therapy	225000000	2.98884e+08	231000000	2.98723e+08	3.738e+06	3.416e+07	22750000	1.95643e+07	20000000	2.26353e+07
	4-6 weeks of therapy											6.67241e+08	5.29043e+08	5.65476e+08	3.37778e+08	6.75905e+08	3.6855e+08	823500	616966	3.48279e+06	4.04372e+06	7.632e+06

## Sheet: 4b
	Figure 4b
		CFU / mm3 (MBLA)
	therapy	vehicle		BTZ-043 [250 mg/kg]		vehicle			BTZ-043 [250 mg/kg]
	sex	female	female	male	male	female	male	male	female	female	male
	2 weeks of therapy	2.44215e+06	2.68821e+06	322664	2.32944e+06
	4-6 weeks of therapy					14807229	1.06571e+07	10650309	91947.5	205657	228171

## Sheet: 5f
	Figure 5f
	Left Granuloma			Right Granuloma
	Distance / μm	Mean intensity		Distance / μm	Mean intensity
	-495	60.107		-495	40.234
	-485	61.183		-485	45.472
	-475	59.938		-475	49.857
	-465	58.773		-465	54.472
	-455	59.166		-455	48.937
	-445	62.385		-445	57.116
	-435	63.125		-435	59.943
	-425	59.053		-425	54.068
	-415	72.627		-415	56.244
	-405	68.248		-405	55.946
	-395	71.834		-395	55.943
	-385	74.434		-385	46.016
	-375	75.379		-375	51.113
	-365	77.954		-365	48.918
	-355	78.295		-355	52.538
	-345	86.34		-345	52.76
	-335	87.061		-335	51.438
	-325	81.899		-325	51.043
	-315	77.402		-315	54.535
	-305	78.856		-305	57.529
	-295	79.349		-295	60.578
	-285	72.505		-285	63.383
	-275	70.893		-275	62.093
	-265	69.289		-265	67.123
	-255	69.7		-255	64.422
	-245	67.44		-245	74.961
	-235	60.823		-235	66.755
	-225	62.899		-225	72.092
	-215	59.813		-215	74.546
	-205	58.044		-205	66.172
	-195	54.977		-195	69.634
	-185	51.437		-185	66.482
	-175	48.409		-175	63.443
	-165	44.835		-165	58.931
	-155	45.907		-155	59.51
	-145	45.623		-145	60.041
	-135	47.503		-135	48.899
	-125	46.467		-125	54.234
	-115	50.259		-115	52.38
	-105	53.791		-105	53.591
	-95	55.134		-95	56.521
	-85	57.747		-85	54.281
	-75	68.605		-75	61.043
	-65	75.696		-65	66.172
	-55	80.027		-55	68.214
	-45	79.172		-45	81.533
	-35	92.517		-35	89.663
	-25	94.994		-25	106.25
	-15	101.17		-15	127.96
	-5	119.73		-5	125.01
	5	139.49		5	197.71
	15	156.7		15	215.58
	25	198.34		25	246.96
	35	236.17		35	285.28
	45	282.39		45	285.32
	55	310.51		55	285.66
	65	324.23		65	263.2
	75	346.18		75	269.9
	85	367.03		85	264.64
	95	388.03		95	262.82
	105	370.88		105	237.99
	115	377.58		115	232.53
	125	383.7		125	217.71
	135	371.16		135	200.2
	145	401.4		145	196.76
	155	392.24		155	171.73
	165	371.48		165	157.99
	175	382.06		175	141.92
	185	388.34		185	149.28
	195	405.53		195	127.55
	205	387.79		205	110.03
	215	399.58		215	109
	225	383.92		225	107.72
	235	377.36		235	104.5
	245	373.48		245	85.525
	255	386.55		255	86.627
	265	359.62		265	83.831
	275	353.17		275	57.766
	285	377.6		285	61.956
	295	355		295	41.615
	305	371.92		305	38.157
	315	340.38		315	32.303
	325	368.57		325	44.171
	335	369.17		335	27.125
	345	346.57		345	33.852
	355	331.68		355	24.948
	365	311.31		365	44.659
	375	293.47		375	25.156
	385	306.24		385	0
	395	284.78
	405	259.38
	415	258.04
	425	238.33
	435	228.24
	445	200.86
	455	231.69
	465	177.77
	475	149.66
	485	141.47
	495	108.37

## Sheet: 6a
	Figure 6a
	time after administration	0.5 h					2 h					4 h					8 h
	mouse ID (sex)	KW116 B4#1 (female)					KW116 B9#1 (male)					KW116 B11#1 (female)					KW116 B15#1 (female)
	cryosection	OT9	OT10	OT 28	OT29	OT84	OT102	OT 112	OT117	OT126	OT128	OT144	OT145	OT162	OT218	OT 221	OT102	OT103	OT156	OT158	OT179
	Sample ID LC-MS/MS	43543	43544	43545	43546	43547	42988	42989	42990	42991	42992	43553	43554	43555	43556	43557	43558	43559	43560	43561	43562
	ng BTZ-043 / mg cryosection	1.3	1.2	1.87	0.86	1.38	1.02	0.92	0.62	1.06	0.95	0.78	0.92	0.88	0.58	0.77	0.26	0.27	0.27	0.21	0.36

## Sheet: 6b
	Figure 6b
		necrotic granuloma			non-necrotic region
	Sample ID	KW116 B11#1 LCM OT206 and OT205, ga1	KW116 B11#1 LCM OT216 and OT217, ga3	KW116 B11#1 LCM OT203, OT202 and OT201, ga5	KW116 B11#1 LCM OT206 and OT205, aa2	KW116 B11#1 LCM OT216 and OT217, aa4	KW116 B11#1 LCM OT203, OT202 and OT201, aa6
	Sample ID LC-MS/MS	49864	49927	49929	49865	49928	49930
	ng BTZ-043 / mg tissue	0.66	0.65	0.43	0.34	0.38	0.3
	sex: female mouse

## Sheet: S2a
	Figure S2a
	PZA (25 μg mL^-1)
	Concentration [ng/mL]	Time [min]	Replicate	Direction
	0	0	1	AB
	0	0	2	AB
	0	0	3	AB
	525.202	10	1	AB
	0	10	2	AB
	0	10	3	AB
	1333.17	30	1	AB
	1096.85	30	2	AB
	1005.65	30	3	AB
	3321.25	60	1	AB
	3452.37	60	2	AB
	3341.43	60	3	AB
	3158.86	90	1	AB
	3253.04	90	2	AB
	3097.63	90	3	AB
	4030.2	120	1	AB
	4138.52	120	2	AB
	3490.73	120	3	AB
	0	0	1	BA
	0	0	2	BA
	0	0	3	BA
	1503.99	10	1	BA
	1317.17	10	2	BA
	1941.63	10	3	BA
	5734.38	30	1	BA
	4427.73	30	2	BA
	5446.92	30	3	BA
	9786.14	60	1	BA
	7994.45	60	2	BA
	7975.63	60	3	BA
	11259.4	90	1	BA
	8631.13	90	2	BA
	9901.08	90	3	BA
	13405.8	120	1	BA
	11006.7	120	2	BA
	13558.7	120	3	BA

[truncated: 6 more sheets: S2b, S2c, S2d, S3a, S3c, S8]
